# Supplementary material for: Deciphering differences in DNA methylation and transcriptome profiles of oocytes from pigs with high and low developmental competence
Source: Environ Epigenet. 2025 Jun 3;11(1):dvaf018. doi: 10.1093/eep/dvaf018 (PMC12418950; doi:10.1093/eep/dvaf018)
Supplement: dvaf018_Supplemental_Files [file dvaf018_supplemental_files.zip]

Archive with 27 entries (27 files):
- 2. Additional file 1_ Abril-Parreño L et al 2024_transcriptomics.xlsx
- 3. Additional file 2_ Abril-Parreño L et al 2024_DNA methylation.xlsx
- 4. Additional file 3_ Abril-Parreño L et al 2024_Integrative analysis.xlsx
- Additional 1_transcrip.pdf
- Additional 2_methyl.pdf
- Additional 3 integration.pdf
- Sup table 1.pdf
- Sup table 10.pdf
- Sup table 11.pdf
- Sup table 12.pdf
- Sup table 13.pdf
- Sup table 14.pdf
- Sup table 15.pdf
- Sup table 16.pdf
- Sup table 17.pdf
- Sup table 18.pdf
- Sup table 19.pdf
- Sup table 2.pdf
- Sup table 20.pdf
- Sup table 3.pdf
- Sup table 4.pdf
- Sup table 5.pdf
- Sup table 6.pdf
- Sup table 7.pdf
- Sup table 8.pdf
- Sup table 9.pdf
- Suple Figure S1.pdf
