# Supplementary material for: Deciphering differences in DNA methylation and transcriptome profiles of oocytes from pigs with high and low developmental competence
Source: Environ Epigenet. 2025 Jun 3;11(1):dvaf018. doi: 10.1093/eep/dvaf018 (PMC12418950; doi:10.1093/eep/dvaf018)
Supplement: dvaf018_Supplemental_Files [file dvaf018_supplemental_files.zip › 3. Additional file 2_ Abril-Parreño L et al 2024_DNA methylation.xlsx]

## Sheet: Sup Table S8 - CGIs
seqnames	start	end	width	strand	chr	start	end	group1	group2	n1	n2	estimate1	estimate2	estimate	statistic	p-value	adj.p.value	annotation	ENSEMBL	SYMBOL	GENENAME
chr13	109230698	109231563	866	*	chr13	109230698	109231563	in_vitro	in_vivo	10	10	78.682	19.604	59.078	c(t = 4.93689807340618)	0.000115	0.837312	Promoter (<=1kb)	ENSSSCG00000011748	SLC7A14	solute carrier family 7 member 14 [Source:VGNC Symbol;Acc:VGNC:93173]
chr8	1721157	1729364	8208	*	chr8	1721157	1729364	in_vitro	in_vivo	10	15	96.623	91.1833	5.43967	c(t = 3.69487880379485)	0.00121	0.837312	Distal Intergenic	ENSSSCG00000008697	HTT	huntingtin [Source:VGNC Symbol;Acc:VGNC:89006]
chr15	140131918	140133932	2015	*	chr15	140131918	140133932	in_vitro	in_vivo	9	11	91.9411	40.3609	51.5802	c(t = 3.78604332346842)	0.00213	0.837312	Distal Intergenic	ENSSSCG00000032919	ATG4B	autophagy related 4B cysteine peptidase [Source:VGNC Symbol;Acc:VGNC:95947]
chr6	55340821	55341307	487	*	chr6	55340821	55341307	in_vitro	in_vivo	10	10	3.456	0	3.456	c(t = 4.15184469253596)	0.00248	0.837312	Promoter (<=1kb)	ENSSSCG00000003217	JOSD2	Josephin domain containing 2 [Source:VGNC Symbol;Acc:VGNC:111449]
chr1	95727119	95728266	1148	*	chr1	95727119	95728266	in_vitro	in_vivo	13	11	19.7646	5.64	14.1246	c(t = 3.58940513880517)	0.00265	0.837312	Distal Intergenic	ENSSSCG00000004499	ATP5F1A	ATP synthase F1 subunit alpha [Source:NCBI gene (formerly Entrezgene);Acc:100157880]
chr18	4992746	4995436	2691	*	chr18	4992746	4995436	in_vitro	in_vivo	13	11	1.95308	0.108182	1.8449	c(t = 3.65079489513517)	0.00288	0.837312	Distal Intergenic	ENSSSCG00000016434	RHEB	Ras homolog, mTORC1 binding [Source:NCBI gene (formerly Entrezgene);Acc:100516050]
chr3	78901679	78906385	4707	*	chr3	78901679	78906385	in_vitro	in_vivo	15	16	6.44733	1.12813	5.31921	c(t = 3.38742818553104)	0.00323	0.837312	Distal Intergenic	ENSSSCG00000026713	TMEM17	transmembrane protein 17 [Source:NCBI gene (formerly Entrezgene);Acc:100627459]
chr14	54742312	54743052	741	*	chr14	54742312	54743052	in_vitro	in_vivo	12	14	8.88667	1.085	7.80167	c(t = 3.56339851798791)	0.00377	0.837312	Promoter (<=1kb)	ENSSSCG00000010144	ACTN2	actinin alpha 2 [Source:NCBI gene (formerly Entrezgene);Acc:100157406]
chr1	215806690	215808328	1639	*	chr1	215806690	215808328	in_vitro	in_vivo	12	14	1.69417	0.0671429	1.62702	c(t = 3.53981214774647)	0.00435	0.837312	Distal Intergenic	ENSSSCG00000005203	IL33	interleukin 33 [Source:VGNC Symbol;Acc:VGNC:89106]
chr1	181337919	181339414	1496	*	chr1	181337919	181339414	in_vitro	in_vivo	14	13	2.30429	0.239231	2.06505	c(t = 3.3736045053554)	0.00445	0.837312	Distal Intergenic	ENSSSCG00000005029	RTRAF	RNA transcription, translation and transport factor [Source:NCBI gene (formerly Entrezgene);Acc:100154555]
chr2	66674117	66674817	701	*	chr2	66674117	66674817	in_vitro	in_vivo	11	10	5.42273	0	5.42273	c(t = 3.63378504964702)	0.00458	0.837312	Distal Intergenic	NA	NA	NA
chr12	3893280	3894487	1208	*	chr12	3893280	3894487	in_vitro	in_vivo	12	9	30.2242	69.9433	-39.7192	c(t = -3.22624427336328)	0.0047	0.837312	Distal Intergenic	ENSSSCG00000040486	BIRC5	baculoviral IAP repeat containing 5 [Source:VGNC Symbol;Acc:VGNC:85827]
chr6	287312	290634	3323	*	chr6	287312	290634	in_vitro	in_vivo	11	9	99.2318	93.9478	5.28404	c(t = 3.58188884439823)	0.00513	0.837312	Distal Intergenic	ENSSSCG00000029339	SPATA2L	spermatogenesis associated 2 like [Source:NCBI gene (formerly Entrezgene);Acc:100415811]
chr7	2130734	2133042	2309	*	chr7	2130734	2133042	in_vitro	in_vivo	11	12	2.33727	0.615	1.72227	c(t = 3.13515392429892)	0.00518	0.837312	Distal Intergenic	ENSSSCG00000033655	TUBB2B	tubulin, beta 2B class IIb [Source:NCBI gene (formerly Entrezgene);Acc:100153507]
chr6	14715131	14716191	1061	*	chr6	14715131	14716191	in_vitro	in_vivo	14	10	2.27357	0.307	1.96657	c(t = 3.21195004940501)	0.00535	0.837312	Distal Intergenic	ENSSSCG00000002734	MARVELD3	MARVEL domain containing 3 [Source:NCBI gene (formerly Entrezgene);Acc:100511453]
chr13	208214622	208222830	8209	*	chr13	208214622	208222830	in_vitro	in_vivo	12	16	11.955	34.8513	-22.8962	c(t = -3.0938639795504)	0.00559	0.837312	Distal Intergenic	ENSSSCG00000025133	ITGB2	integrin subunit beta 2 [Source:NCBI gene (formerly Entrezgene);Acc:396943]
chr5	2624003	2625906	1904	*	chr5	2624003	2625906	in_vitro	in_vivo	10	11	22.396	58.3555	-35.9595	c(t = -3.19333816127116)	0.00625	0.837312	Distal Intergenic	ENSSSCG00000000006	PPARA	peroxisome proliferator activated receptor alpha [Source:NCBI gene (formerly Entrezgene);Acc:397239]
chr13	200128785	200129482	698	*	chr13	200128785	200129482	in_vitro	in_vivo	9	12	0.882222	42.9242	-42.0419	c(t = -3.36273602326689)	0.0063	0.837312	Promoter (<=1kb)	ENSSSCG00000020680	CLDN14	claudin 14 [Source:VGNC Symbol;Acc:VGNC:86731]
chr3	3610054	3619820	9767	*	chr3	3610054	3619820	in_vitro	in_vivo	12	13	64.9967	85.11	-20.1133	c(t = -3.12383395815376)	0.00634	0.837312	Distal Intergenic	ENSSSCG00000007577	AP5Z1	adaptor related protein complex 5 subunit zeta 1 [Source:VGNC Symbol;Acc:VGNC:85397]
chr1	92421305	92422860	1556	*	chr1	92421305	92422860	in_vitro	in_vivo	10	14	3.948	0.905714	3.04229	c(t = 3.19933907226374)	0.00649	0.837312	Promoter (<=1kb)	ENSSSCG00000004489		eukaryotic translation elongation factor 1 alpha 1 [Source:NCBI gene (formerly Entrezgene);Acc:574059]
chr11	15734905	15735621	717	*	chr11	15734905	15735621	in_vitro	in_vivo	13	12	2.15923	0.258333	1.9009	c(t = 3.14482723938278)	0.00665	0.837312	Distal Intergenic	ENSSSCG00000009373	SLC25A15	solute carrier family 25 member 15 [Source:VGNC Symbol;Acc:VGNC:92994]
chr1	147781309	147782595	1287	*	chr1	147781309	147782595	in_vitro	in_vivo	13	10	3.13538	0.529	2.60638	c(t = 3.15888252534987)	0.00675	0.837312	Distal Intergenic	ENSSSCG00000038767	MBP	myelin basic protein [Source:NCBI gene (formerly Entrezgene);Acc:414286]
chr7	57702066	57703313	1248	*	chr7	57702066	57703313	in_vitro	in_vivo	9	12	4.00778	0.266667	3.74111	c(t = 3.53339107680329)	0.00727	0.837312	Distal Intergenic	ENSSSCG00000001869	PEAK1	pseudopodium enriched atypical kinase 1 [Source:VGNC Symbol;Acc:VGNC:91300]
chr16	22151535	22153268	1734	*	chr16	22151535	22153268	in_vitro	in_vivo	9	12	2.40444	0.1325	2.27194	c(t = 3.47297848254014)	0.0074	0.837312	Distal Intergenic	ENSSSCG00000016841	SLC1A3	solute carrier family 1 member 3 [Source:VGNC Symbol;Acc:VGNC:92965]
chr8	45807958	45809344	1387	*	chr8	45807958	45809344	in_vitro	in_vivo	12	13	4.82917	1.79769	3.03147	c(t = 2.9429671214798)	0.00768	0.837312	Distal Intergenic	ENSSSCG00000032722	GLRB	glycine receptor beta [Source:VGNC Symbol;Acc:VGNC:88494]
chr3	92988582	92990937	2356	*	chr3	92988582	92990937	in_vitro	in_vivo	13	13	3.85077	0.408462	3.44231	c(t = 3.12833281735183)	0.0077	0.837312	Distal Intergenic	ENSSSCG00000008428	MSH2	mutS homolog 2 [Source:NCBI gene (formerly Entrezgene);Acc:100337661]
chr7	46185166	46186082	917	*	chr7	46185166	46186082	in_vitro	in_vivo	10	12	3.007	0	3.007	c(t = 3.40962700927614)	0.00775	0.837312	Promoter (<=1kb)	ENSSSCG00000001750	PAQR8	progestin and adipoQ receptor family member 8 [Source:NCBI gene (formerly Entrezgene);Acc:396559]
chr14	41233137	41234555	1419	*	chr14	41233137	41234555	in_vitro	in_vivo	13	15	3.88231	0.436	3.44631	c(t = 3.13477197064655)	0.00786	0.837312	Distal Intergenic	ENSSSCG00000009929	TRPV4	transient receptor potential cation channel subfamily V member 4 [Source:VGNC Symbol;Acc:VGNC:94476]
chr5	80409299	80410463	1165	*	chr5	80409299	80410463	in_vitro	in_vivo	11	12	1.26636	0	1.26636	c(t = 3.28517818086571)	0.00822	0.837312	Distal Intergenic	ENSSSCG00000000844	NFYB	nuclear transcription factor Y subunit beta [Source:VGNC Symbol;Acc:VGNC:90730]
chr1	25155426	25156648	1223	*	chr1	25155426	25156648	in_vitro	in_vivo	9	9	84.42	34.8289	49.5911	c(t = 3.14701954873782)	0.00836	0.837312	Distal Intergenic	ENSSSCG00000004148	CCDC28A	coiled-coil domain containing 28A [Source:NCBI gene (formerly Entrezgene);Acc:100512200]
chr3	56810364	56812121	1758	*	chr3	56810364	56812121	in_vitro	in_vivo	11	14	2.72	0.592143	2.12786	c(t = 3.09877980442423)	0.00862	0.837312	Distal Intergenic	ENSSSCG00000008200	ANKRD23	ankyrin repeat domain 23 [Source:NCBI gene (formerly Entrezgene);Acc:100525457]
chr1	268115922	268117045	1124	*	chr1	268115922	268117045	in_vitro	in_vivo	10	10	2.211	0.086	2.125	c(t = 3.30270407473077)	0.00876	0.837312	Distal Intergenic	ENSSSCG00000005615	PTRH1	peptidyl-tRNA hydrolase 1 homolog [Source:NCBI gene (formerly Entrezgene);Acc:100157969]
chr8	118202577	118204400	1824	*	chr8	118202577	118204400	in_vitro	in_vivo	11	16	2.21182	0.415625	1.79619	c(t = 2.96106043300293)	0.00882	0.837312	Distal Intergenic	ENSSSCG00000035622	UBE2D3	ubiquitin conjugating enzyme E2 D3 [Source:NCBI gene (formerly Entrezgene);Acc:780418]
chr14	55923940	55925554	1615	*	chr14	55923940	55925554	in_vitro	in_vivo	12	14	2.51667	0.38	2.13667	c(t = 3.06702810093929)	0.00889	0.837312	Distal Intergenic	ENSSSCG00000025986	EDARADD	EDAR associated death domain [Source:VGNC Symbol;Acc:VGNC:87542]
chr6	78241571	78242116	546	*	chr6	78241571	78242116	in_vitro	in_vivo	9	12	1.98667	0.16	1.82667	c(t = 3.27078213059009)	0.00908	0.837312	Distal Intergenic	ENSSSCG00000031106	PLA2G2D	phospholipase A2 group IID [Source:NCBI gene (formerly Entrezgene);Acc:100512662]
chr7	22637719	22638283	565	*	chr7	22637719	22638283	in_vitro	in_vivo	9	9	15.21	49.7622	-34.5522	c(t = -2.98055641694708)	0.00919	0.837312	Exon (NM_001128446/100141418, exon 4 of 5)	ENSSSCG00000024259	PPP1R11	protein phosphatase 1 regulatory inhibitor subunit 11 [Source:VGNC Symbol;Acc:VGNC:91718]
chr2	16127932	16129218	1287	*	chr2	16127932	16129218	in_vitro	in_vivo	9	11	93.07	58.4809	34.5891	c(t = 3.13114365402952)	0.00927	0.837312	Distal Intergenic	ENSSSCG00000013260	MDK	midkine [Source:VGNC Symbol;Acc:VGNC:100167]
chr17	61552863	61572712	19850	*	chr17	61552863	61572712	in_vitro	in_vivo	15	15	51.1887	29.0227	22.166	c(t = 2.80783174702319)	0.00938	0.837312	Promoter (<=1kb)	ENSSSCG00000033332	PSMA7	proteasome 20S subunit alpha 7 [Source:NCBI gene (formerly Entrezgene);Acc:100626738]
chr2	143124047	143126730	2684	*	chr2	143124047	143126730	in_vitro	in_vivo	10	13	87.222	51.7246	35.4974	c(t = 2.86662306172748)	0.00992	0.837312	Distal Intergenic	ENSSSCG00000014387	DIAPH1	diaphanous related formin 1 [Source:VGNC Symbol;Acc:VGNC:99632]
chr1	142936355	142937652	1298	*	chr1	142936355	142937652	in_vitro	in_vivo	11	14	4.81182	1.23714	3.57468	c(t = 2.9676372521316)	0.00997	0.837312	Distal Intergenic	ENSSSCG00000004834	NDN	necdin, MAGE family member [Source:NCBI gene (formerly Entrezgene);Acc:100144475]
chr6	2669978	2673391	3414	*	chr6	2669978	2673391	in_vitro	in_vivo	9	9	4.01	31.3711	-27.3611	c(t = -3.30213596762334)	0.0102	0.837312	Distal Intergenic	ENSSSCG00000034980	IRF8	interferon regulatory factor 8 [Source:VGNC Symbol;Acc:VGNC:89211]
chr15	140119347	140127064	7718	*	chr15	140119347	140127064	in_vitro	in_vivo	13	12	94.2685	81.2692	12.9993	c(t = 2.94776552073707)	0.0106	0.837312	Distal Intergenic	ENSSSCG00000016370	SEPTIN2	septin 2 [Source:VGNC Symbol;Acc:VGNC:104054]
chr6	64295076	64296992	1917	*	chr6	64295076	64296992	in_vitro	in_vivo	10	11	18.455	52.1227	-33.6677	c(t = -2.9577391896611)	0.0108	0.837312	Distal Intergenic	ENSSSCG00000026554	PRXL2B	peroxiredoxin like 2B [Source:VGNC Symbol;Acc:VGNC:98543]
chr4	70961529	70962086	558	*	chr4	70961529	70962086	in_vitro	in_vivo	12	9	1.83083	0	1.83083	c(t = 3.04678590814656)	0.0111	0.837312	Distal Intergenic	ENSSSCG00000019505	ssc-mir-124a-1	ssc-mir-124a-1 [Source:miRBase;Acc:MI0010680]
chr10	68621049	68622278	1230	*	chr10	68621049	68622278	in_vitro	in_vivo	11	9	3.49091	0.581111	2.9098	c(t = 2.97618438219244)	0.0113	0.837312	Distal Intergenic	ENSSSCG00000029602	WDR37	WD repeat domain 37 [Source:VGNC Symbol;Acc:VGNC:96258]
chr11	1552416	1558026	5611	*	chr11	1552416	1558026	in_vitro	in_vivo	13	16	2.01231	0.67375	1.33856	c(t = 2.83601420028744)	0.0114	0.837312	Promoter (<=1kb)	ENSSSCG00000009278	FGF9	fibroblast growth factor 9 [Source:NCBI gene (formerly Entrezgene);Acc:396717]
chr9	53178204	53178954	751	*	chr9	53178204	53178954	in_vitro	in_vivo	10	11	0	1.65	-1.65	c(t = -3.07593365636541)	0.0117	0.837312	Distal Intergenic	ENSSSCG00000015233	RPUSD4	RNA pseudouridine synthase D4 [Source:VGNC Symbol;Acc:VGNC:92453]
chr3	112250919	112253609	2691	*	chr3	112250919	112253609	in_vitro	in_vivo	12	10	4.85583	1.611	3.24483	c(t = 2.8411074520181)	0.0117	0.837312	Distal Intergenic	ENSSSCG00000008563	KCNK3	potassium two pore domain channel subfamily K member 3 [Source:NCBI gene (formerly Entrezgene);Acc:100737895]
chr17	48081366	48082939	1574	*	chr17	48081366	48082939	in_vitro	in_vivo	12	11	6.0575	2.12909	3.92841	c(t = 2.80696501954016)	0.012	0.837312	Promoter (<=1kb)	ENSSSCG00000007431	CTSA	cathepsin A [Source:NCBI gene (formerly Entrezgene);Acc:100156798]
chr8	40881417	40883397	1981	*	chr8	40881417	40883397	in_vitro	in_vivo	13	14	5.81077	1.44286	4.36791	c(t = 2.7933741435132)	0.012	0.837312	Distal Intergenic	ENSSSCG00000008841	PDGFRA	platelet derived growth factor receptor alpha [Source:NCBI gene (formerly Entrezgene);Acc:100627123]
chr12	4808396	4809752	1357	*	chr12	4808396	4809752	in_vitro	in_vivo	10	14	2.922	0.281429	2.64057	c(t = 3.07332328289563)	0.0123	0.837312	Distal Intergenic	ENSSSCG00000036592		serine and arginine rich splicing factor 2 [Source:VGNC Symbol;Acc:VGNC:99085]
chr6	60845868	60846733	866	*	chr6	60845868	60846733	in_vitro	in_vivo	9	9	3.02	0.718889	2.30111	c(t = 2.84091733966849)	0.0124	0.837312	Distal Intergenic	ENSSSCG00000061276	GALP	galanin like peptide [Source:NCBI gene (formerly Entrezgene);Acc:396772]
chr8	2732517	2734817	2301	*	chr8	2732517	2734817	in_vitro	in_vivo	11	12	7.62818	35.6025	-27.9743	c(t = -2.90409438165928)	0.0125	0.837312	Distal Intergenic	ENSSSCG00000008723	HTRA3	HtrA serine peptidase 3 [Source:NCBI gene (formerly Entrezgene);Acc:100337673]
chr1	75169857	75170800	944	*	chr1	75169857	75170800	in_vitro	in_vivo	14	9	3.15	0	3.15	c(t = 2.89462818371299)	0.0125	0.837312	Distal Intergenic	ENSSSCG00000004413	PPIL6	peptidylprolyl isomerase like 6 [Source:VGNC Symbol;Acc:VGNC:98216]
chrX	10218003	10218798	796	*	chrX	10218003	10218798	in_vitro	in_vivo	9	11	99.4156	62.1245	37.291	c(t = 3.02488723925951)	0.0127	0.837312	Distal Intergenic	ENSSSCG00000012123	RAB9A	RAB9A, member RAS onco family [Source:VGNC Symbol;Acc:VGNC:98277]
chr8	56082833	56084870	2038	*	chr8	56082833	56084870	in_vitro	in_vivo	13	15	4.04846	0.921333	3.12713	c(t = 2.84195909509942)	0.0127	0.837312	Distal Intergenic	ENSSSCG00000008898		HOP homeobox [Source:VGNC Symbol;Acc:VGNC:88932]
chr17	59960804	59962397	1594	*	chr17	59960804	59962397	in_vitro	in_vivo	13	14	2.10077	0.473571	1.6272	c(t = 2.75233070637566)	0.013	0.837312	Distal Intergenic	ENSSSCG00000007528	PHACTR3	phosphatase and actin regulator 3 [Source:VGNC Symbol;Acc:VGNC:95667]
chr6	34929284	34933833	4550	*	chr6	34929284	34933833	in_vitro	in_vivo	14	12	3.805	1.355	2.45	c(t = 2.74599504273678)	0.0131	0.837312	Distal Intergenic	ENSSSCG00000040652	CBLN1	cerebellin 1 precursor [Source:NCBI gene (formerly Entrezgene);Acc:100127148]
chr18	2236071	2237045	975	*	chr18	2236071	2237045	in_vitro	in_vivo	11	12	4.46727	44.575	-40.1077	c(t = -2.9059432258532)	0.0132	0.837312	Distal Intergenic	ENSSSCG00000016416	SHH	sonic hedgehog signaling molecule [Source:NCBI gene (formerly Entrezgene);Acc:100512749]
chr1	255168342	255169051	710	*	chr1	255168342	255169051	in_vitro	in_vivo	10	9	2.737	0.165556	2.57144	c(t = 3.02323048837832)	0.0132	0.837312	Distal Intergenic	ENSSSCG00000053522	ATP6V1G1	ATPase H+ transporting V1 subunit G1 [Source:NCBI gene (formerly Entrezgene);Acc:100154379]
chr3	126510477	126511819	1343	*	chr3	126510477	126511819	in_vitro	in_vivo	9	12	2.79778	0.828333	1.96944	c(t = 2.94781764434603)	0.0133	0.837312	Distal Intergenic	ENSSSCG00000038643	KLF11	KLF transcription factor 11 [Source:NCBI gene (formerly Entrezgene);Acc:100174954]
chr17	31194616	31195316	701	*	chr17	31194616	31195316	in_vitro	in_vivo	9	9	2.83778	0.198889	2.63889	c(t = 3.07587075848264)	0.0134	0.837312	Distal Intergenic	ENSSSCG00000007139	ADRA1D	adrenoceptor alpha 1D [Source:NCBI gene (formerly Entrezgene);Acc:552898]
chr17	22634883	22636026	1144	*	chr17	22634883	22636026	in_vitro	in_vivo	13	10	3.64308	0	3.64308	c(t = 2.8843349713149)	0.0137	0.837312	Distal Intergenic	ENSSSCG00000037602		small nuclear ribonucleoprotein polypeptide B2 [Source:VGNC Symbol;Acc:VGNC:108738]
chr12	27119120	27120471	1352	*	chr12	27119120	27120471	in_vitro	in_vivo	11	10	1.29545	0	1.29545	c(t = 2.96538110934567)	0.0142	0.837312	Promoter (<=1kb)	ENSSSCG00000040773	TOB1	transducer of ERBB2, 1 [Source:NCBI gene (formerly Entrezgene);Acc:100144440]
chr14	4019687	4020252	566	*	chr14	4019687	4020252	in_vitro	in_vivo	12	11	42.7692	11.1018	31.6673	c(t = 2.76810636947186)	0.0143	0.837312	Distal Intergenic	ENSSSCG00000040631	LPL	lipoprotein lipase [Source:VGNC Symbol;Acc:VGNC:89795]
chr17	62754250	62755455	1206	*	chr17	62754250	62755455	in_vitro	in_vivo	12	9	7.75167	2.73556	5.01611	c(t = 2.7176839126771)	0.0143	0.837312	Distal Intergenic	ENSSSCG00000043511	ssc-mir-1388	ssc-mir-1388 [Source:miRBase;Acc:MI0033392]
chr7	51730443	51731835	1393	*	chr7	51730443	51731835	in_vitro	in_vivo	14	14	2.54	0.300714	2.23929	c(t = 2.748595621884)	0.0143	0.837312	Distal Intergenic	ENSSSCG00000041423	ssc-mir-1839	ssc-mir-1839 [Source:miRBase;Acc:MI0013162]
chr6	53044724	53046058	1335	*	chr6	53044724	53046058	in_vitro	in_vivo	9	9	0.0888889	3.08667	-2.99778	c(t = -3.10044699903012)	0.0144	0.837312	Distal Intergenic	ENSSSCG00000056729	C5AR1	complement C5a receptor 1 [Source:NCBI gene (formerly Entrezgene);Acc:100048955]
chr15	54724766	54726020	1255	*	chr15	54724766	54726020	in_vitro	in_vivo	12	11	3.6775	0.802727	2.87477	c(t = 2.70630687518677)	0.0145	0.837312	Distal Intergenic	ENSSSCG00000038895	DCTN6	dynactin subunit 6 [Source:NCBI gene (formerly Entrezgene);Acc:100312966]
chr14	66277597	66278796	1200	*	chr14	66277597	66278796	in_vitro	in_vivo	12	12	1.71083	0.245833	1.465	c(t = 2.80495043110167)	0.0145	0.837312	Distal Intergenic	ENSSSCG00000010224	EGR2	early growth response 2 [Source:VGNC Symbol;Acc:VGNC:103939]
chr13	206189636	206192636	3001	*	chr13	206189636	206192636	in_vitro	in_vivo	9	10	97.9444	87.956	9.98844	c(t = 2.94539562245529)	0.0149	0.837312	Distal Intergenic	ENSSSCG00000034758	PDXK	pyridoxal kinase [Source:NCBI gene (formerly Entrezgene);Acc:396983]
chr6	70879224	70881068	1845	*	chr6	70879224	70881068	in_vitro	in_vivo	12	10	43.6158	18.869	24.7468	c(t = 2.71850798632838)	0.0149	0.837312	Distal Intergenic	ENSSSCG00000027822	CORT	cortistatin [Source:NCBI gene (formerly Entrezgene);Acc:100526112]
chr17	17915689	17916830	1142	*	chr17	17915689	17916830	in_vitro	in_vivo	12	9	2.4825	0.277778	2.20472	c(t = 2.77839712711913)	0.0149	0.837312	Distal Intergenic	ENSSSCG00000021353	TMX4	thioredoxin related transmembrane protein 4 [Source:NCBI gene (formerly Entrezgene);Acc:100627887]
chr12	27097716	27099057	1342	*	chr12	27097716	27099057	in_vitro	in_vivo	11	12	7.76818	39.1708	-31.4027	c(t = -2.77629939675142)	0.0151	0.837312	Distal Intergenic	ENSSSCG00000040773	TOB1	transducer of ERBB2, 1 [Source:NCBI gene (formerly Entrezgene);Acc:100144440]
chr1	239918638	239919296	659	*	chr1	239918638	239919296	in_vitro	in_vivo	11	10	30.9636	3.73	27.2336	c(t = 2.86277715112927)	0.0153	0.837312	Distal Intergenic	ENSSSCG00000005373	NANS	N-acetylneuraminate synthase [Source:NCBI gene (formerly Entrezgene);Acc:100155883]
chr1	179610971	179611880	910	*	chr1	179610971	179611880	in_vitro	in_vivo	11	11	3.04	0.672727	2.36727	c(t = 2.80270420153322)	0.0153	0.837312	Distal Intergenic	ENSSSCG00000062074	Metazoa_SRP	Metazoan signal recognition particle RNA [Source:RFAM;Acc:RF00017]
chr4	118947397	118948903	1507	*	chr4	118947397	118948903	in_vitro	in_vivo	13	13	42.5838	14.1908	28.3931	c(t = 2.64348392526795)	0.0154	0.837312	Promoter (<=1kb)	ENSSSCG00000006876	PLPPR5	phospholipid phosphatase related 5 [Source:VGNC Symbol;Acc:VGNC:109449]
chr11	12576418	12577666	1249	*	chr11	12576418	12577666	in_vitro	in_vivo	11	13	4.22727	1.52923	2.69804	c(t = 2.71317835387912)	0.0154	0.837312	Distal Intergenic	ENSSSCG00000009357	SMAD9	SMAD family member 9 [Source:NCBI gene (formerly Entrezgene);Acc:100153584]
chr11	5793860	5797121	3262	*	chr11	5793860	5797121	in_vitro	in_vivo	13	16	3.14538	1.0025	2.14288	c(t = 2.716114094117)	0.0156	0.837312	Distal Intergenic	ENSSSCG00000009322	SLC46A3	solute carrier family 46 member 3 [Source:VGNC Symbol;Acc:VGNC:93128]
chr5	15494578	15495561	984	*	chr5	15494578	15495561	in_vitro	in_vivo	10	9	7.694	0.605556	7.08844	c(t = 2.93174916367899)	0.0157	0.837312	Distal Intergenic	ENSSSCG00000029652	TMBIM6	transmembrane BAX inhibitor motif containing 6 [Source:VGNC Symbol;Acc:VGNC:98374]
chr17	51721967	51724107	2141	*	chr17	51721967	51724107	in_vitro	in_vivo	13	15	2.57846	0.632667	1.94579	c(t = 2.67706465871085)	0.0159	0.837312	Promoter (<=1kb)	ENSSSCG00000034207	CEBPB	CCAAT enhancer binding protein beta [Source:NCBI gene (formerly Entrezgene);Acc:397360]
chr14	141450562	141451766	1205	*	chr14	141450562	141451766	in_vitro	in_vivo	9	11	2.55889	32.6045	-30.0457	c(t = -2.86348076472517)	0.0165	0.837312	Distal Intergenic	ENSSSCG00000038086	ECHS1	enoyl-CoA hydratase, short chain 1 [Source:NCBI gene (formerly Entrezgene);Acc:100156927]
chr1	2017975	2020386	2412	*	chr1	2017975	2020386	in_vitro	in_vivo	11	13	4.00364	25.9415	-21.9379	c(t = -2.73543679490339)	0.0167	0.837312	Distal Intergenic	ENSSSCG00000038097	ssc-mir-9824	ssc-mir-9824 [Source:miRBase;Acc:MI0031591]
chr1	166817977	166818586	610	*	chr1	166817977	166818586	in_vitro	in_vivo	13	10	3.30385	28.268	-24.9642	c(t = -2.89904398135736)	0.0168	0.837312	Promoter (<=1kb)	ENSSSCG00000032244	SPESP1	sperm equatorial segment protein 1 [Source:NCBI gene (formerly Entrezgene);Acc:100415935]
chr2	13275391	13276315	925	*	chr2	13275391	13276315	in_vitro	in_vivo	12	11	1.045	0.0563636	0.988636	c(t = 2.78667196795777)	0.017	0.837312	Distal Intergenic	ENSSSCG00000019281	ssc-mir-130a	ssc-mir-130a [Source:miRBase;Acc:MI0008217]
chr6	51254570	51256407	1838	*	chr6	51254570	51256407	in_vitro	in_vivo	11	10	0.389091	2.981	-2.59191	c(t = -2.8515506931038)	0.0173	0.837312	Promoter (<=1kb)	ENSSSCG00000027426	BCL3	BCL3 transcription coactivator [Source:NCBI gene (formerly Entrezgene);Acc:100738193]
chr13	132269186	132270126	941	*	chr13	132269186	132270126	in_vitro	in_vivo	11	14	2.01636	0.255714	1.76065	c(t = 2.77052065282378)	0.0173	0.837312	Distal Intergenic	ENSSSCG00000031356	HES1	hes family bHLH transcription factor 1 [Source:NCBI gene (formerly Entrezgene);Acc:100499567]
chr9	6627185	6628280	1096	*	chr9	6627185	6628280	in_vitro	in_vivo	15	13	12.2793	4.74231	7.53703	c(t = 2.57046249546799)	0.0174	0.837312	Distal Intergenic	ENSSSCG00000014803	LRRC51	leucine-rich repeat-containing protein 51 [Source:NCBI gene (formerly Entrezgene);Acc:100520208]
chr2	103567539	103568117	579	*	chr2	103567539	103568117	in_vitro	in_vivo	12	10	2.54083	0	2.54083	c(t = 2.79469402187451)	0.0174	0.837312	Promoter (<=1kb)	ENSSSCG00000014173	LNPEP	leucyl and cystinyl aminopeptidase [Source:NCBI gene (formerly Entrezgene);Acc:100125826]
chr6	3738547	3742530	3984	*	chr6	3738547	3742530	in_vitro	in_vivo	12	10	80.7458	94.215	-13.4692	c(t = -2.60470639715272)	0.0177	0.837312	Distal Intergenic	ENSSSCG00000002668	CIBAR2	CBY1 interacting BAR domain containing 2 [Source:VGNC Symbol;Acc:VGNC:86698]
chr9	7692907	7694323	1417	*	chr9	7692907	7694323	in_vitro	in_vivo	10	10	2.671	46.192	-43.521	c(t = -2.8933344487717)	0.0177	0.837312	5' UTR	ENSSSCG00000040207	P2RY2	purinergic receptor P2Y2 [Source:VGNC Symbol;Acc:VGNC:98173]
chr15	76991728	76993989	2262	*	chr15	76991728	76993989	in_vitro	in_vivo	9	12	55.0744	14.0667	41.0078	c(t = 2.8169879460004)	0.0181	0.837312	Promoter (<=1kb)	ENSSSCG00000022233	GAD1	glutamate decarboxylase 1 [Source:VGNC Symbol;Acc:VGNC:96312]
chr6	60706305	60707327	1023	*	chr6	60706305	60707327	in_vitro	in_vivo	11	12	2.62455	0.47	2.15455	c(t = 2.74226971805173)	0.0181	0.837312	Distal Intergenic	ENSSSCG00000061276	GALP	galanin like peptide [Source:NCBI gene (formerly Entrezgene);Acc:396772]
chr5	3275226	3282696	7471	*	chr5	3275226	3282696	in_vitro	in_vivo	13	16	12.0854	30.1225	-18.0371	c(t = -2.58043443005831)	0.0183	0.837312	Distal Intergenic	ENSSSCG00000000006	PPARA	peroxisome proliferator activated receptor alpha [Source:NCBI gene (formerly Entrezgene);Acc:397239]
chr6	94978926	94980105	1180	*	chr6	94978926	94980105	in_vitro	in_vivo	13	9	2.78077	0.486667	2.2941	c(t = 2.62579989563578)	0.0187	0.837312	Distal Intergenic	ENSSSCG00000003653	NDUFS5	NADH:ubiquinone oxidoreductase subunit S5 [Source:NCBI gene (formerly Entrezgene);Acc:100514655]
chr14	134118957	134120680	1724	*	chr14	134118957	134120680	in_vitro	in_vivo	11	10	5.64636	1.937	3.70936	c(t = 2.59496507820909)	0.0189	0.837312	Distal Intergenic	ENSSSCG00000010735	LHPP	phospholysine phosphohistidine inorganic pyrophosphate phosphatase [Source:VGNC Symbol;Acc:VGNC:89710]
chr8	137606015	137607614	1600	*	chr8	137606015	137607614	in_vitro	in_vivo	13	14	3.40923	1.23643	2.1728	c(t = 2.56273019587997)	0.0189	0.837312	Distal Intergenic	ENSSSCG00000029061	BMP3	bone morphogenetic protein 3 [Source:NCBI gene (formerly Entrezgene);Acc:100512974]
chr16	52212235	52213033	799	*	chr16	52212235	52213033	in_vitro	in_vivo	13	10	2.71077	0.327	2.38377	c(t = 2.66486581187222)	0.0189	0.837312	Distal Intergenic	ENSSSCG00000016991	DUSP1	dual specificity phosphatase 1 [Source:VGNC Symbol;Acc:VGNC:87476]
chr13	208171184	208172636	1453	*	chr13	208171184	208172636	in_vitro	in_vivo	14	13	20.715	50.1562	-29.4412	c(t = -2.52261334904644)	0.0191	0.837312	Distal Intergenic	ENSSSCG00000025133	ITGB2	integrin subunit beta 2 [Source:NCBI gene (formerly Entrezgene);Acc:396943]
chr16	78971273	78974922	3650	*	chr16	78971273	78974922	in_vitro	in_vivo	11	12	7.14909	38.8233	-31.6742	c(t = -2.69959685109547)	0.0192	0.837312	Distal Intergenic	ENSSSCG00000017118	TERT	telomerase reverse transcriptase [Source:NCBI gene (formerly Entrezgene);Acc:492280]
chr2	80496241	80497919	1679	*	chr2	80496241	80497919	in_vitro	in_vivo	10	12	10.251	3.4725	6.7785	c(t = 2.64500932951314)	0.0192	0.837312	Distal Intergenic	ENSSSCG00000031274	F12	coagulation factor XII [Source:VGNC Symbol;Acc:VGNC:99647]
chr18	1795033	1796221	1189	*	chr18	1795033	1796221	in_vitro	in_vivo	11	13	2.52818	0.490769	2.03741	c(t = 2.69768528810614)	0.0196	0.837312	Distal Intergenic	ENSSSCG00000037841	ssc-mir-153	ssc-mir-153 [Source:miRBase;Acc:MI0002454]
chr1	26254832	26255836	1005	*	chr1	26254832	26255836	in_vitro	in_vivo	12	12	2.46417	0.425	2.03917	c(t = 2.59556110688844)	0.0197	0.837312	Distal Intergenic	ENSSSCG00000038420	PERP	p53 apoptosis effector related to PMP22 [Source:NCBI gene (formerly Entrezgene);Acc:100513507]
chr2	105202132	105203988	1857	*	chr2	105202132	105203988	in_vitro	in_vivo	13	11	1.86769	0.39	1.47769	c(t = 2.57457219802273)	0.0197	0.837312	Distal Intergenic	ENSSSCG00000014173	LNPEP	leucyl and cystinyl aminopeptidase [Source:NCBI gene (formerly Entrezgene);Acc:100125826]
chr6	33743421	33745073	1653	*	chr6	33743421	33745073	in_vitro	in_vivo	11	13	8.68091	41.0254	-32.3445	c(t = -2.60561273763952)	0.0198	0.837312	Distal Intergenic	ENSSSCG00000038073	NOD2	nucleotide binding oligomerization domain containing 2 [Source:NCBI gene (formerly Entrezgene);Acc:100125838]
chr11	67018760	67019748	989	*	chr11	67018760	67019748	in_vitro	in_vivo	10	13	3.422	1.24	2.182	c(t = 2.51698671660902)	0.02	0.837312	Promoter (<=1kb)	ENSSSCG00000009509	IPO5	importin 5 [Source:NCBI gene (formerly Entrezgene);Acc:100152933]
chr7	63501337	63503611	2275	*	chr7	63501337	63503611	in_vitro	in_vivo	14	14	2.46429	0.52	1.94429	c(t = 2.58834964337341)	0.02	0.837312	Distal Intergenic	ENSSSCG00000001945	NKX2-1	NK2 homeobox 1 [Source:VGNC Symbol;Acc:VGNC:90767]
chr17	32031730	32034057	2328	*	chr17	32031730	32034057	in_vitro	in_vivo	10	12	90.229	58.5433	31.6857	c(t = 2.61708921312589)	0.0202	0.837312	Distal Intergenic	ENSSSCG00000007146	SIGLEC1	sialic acid binding Ig like lectin 1 [Source:VGNC Symbol;Acc:VGNC:108736]
chr17	10488716	10489921	1206	*	chr17	10488716	10489921	in_vitro	in_vivo	10	9	2.663	0.69	1.973	c(t = 2.65084644899794)	0.0204	0.837312	Distal Intergenic	ENSSSCG00000007019	GPAT4	glycerol-3-phosphate acyltransferase 4 [Source:NCBI gene (formerly Entrezgene);Acc:100152836]
chr6	52660294	52661512	1219	*	chr6	52660294	52661512	in_vitro	in_vivo	10	12	13.89	2.8325	11.0575	c(t = 2.73058763559175)	0.0205	0.837312	Distal Intergenic	ENSSSCG00000003106	AP2S1	adaptor related protein complex 2 subunit sigma 1 [Source:VGNC Symbol;Acc:VGNC:96909]
chr1	71635638	71636643	1006	*	chr1	71635638	71636643	in_vitro	in_vivo	11	9	2.80364	0.628889	2.17475	c(t = 2.62283862427481)	0.0206	0.837312	Promoter (<=1kb)	ENSSSCG00000004368	PREP	prolyl endopeptidase [Source:VGNC Symbol;Acc:VGNC:103157]
chr3	132092659	132102628	9970	*	chr3	132092659	132102628	in_vitro	in_vivo	10	15	9.145	25.3767	-16.2317	c(t = -2.52625149984383)	0.0208	0.837312	Distal Intergenic	ENSSSCG00000033193	TPO	thyroid peroxidase [Source:VGNC Symbol;Acc:VGNC:94341]
chr10	65471676	65472178	503	*	chr10	65471676	65472178	in_vitro	in_vivo	10	10	5.025	0.73	4.295	c(t = 2.67500192085366)	0.0212	0.837312	Distal Intergenic	ENSSSCG00000063387	AKR1C8	aldo-keto reductase family 1 member C4 [Source:NCBI gene (formerly Entrezgene);Acc:654406]
chr2	58296585	58297568	984	*	chr2	58296585	58297568	in_vitro	in_vivo	10	11	13.501	2.17182	11.3292	c(t = 2.6999271855575)	0.0213	0.837312	Promoter (<=1kb)	ENSSSCG00000013932	LPAR2	lysophosphatidic acid receptor 2 [Source:VGNC Symbol;Acc:VGNC:89784]
chr3	9460014	9461065	1052	*	chr3	9460014	9461065	in_vitro	in_vivo	9	11	13.1689	47.0991	-33.9302	c(t = -2.56886776043492)	0.0214	0.837312	Distal Intergenic	ENSSSCG00000007691	ZP3	zona pellucida glycoprotein 3 [Source:NCBI gene (formerly Entrezgene);Acc:396927]
chr6	44536486	44537168	683	*	chr6	44536486	44537168	in_vitro	in_vivo	10	9	9.379	1.65667	7.72233	c(t = 2.64823486264104)	0.0214	0.837312	Distal Intergenic	ENSSSCG00000024666	FXYD3	FXYD domain containing ion transport regulator 3 [Source:VGNC Symbol;Acc:VGNC:97060]
chr12	43091170	43091884	715	*	chr12	43091170	43091884	in_vitro	in_vivo	9	11	6.35667	2.01182	4.34485	c(t = 2.57581985261545)	0.0216	0.837312	Distal Intergenic	ENSSSCG00000017743	CRLF3	cytokine receptor like factor 3 [Source:VGNC Symbol;Acc:VGNC:86999]
chr14	103835011	103835799	789	*	chr14	103835011	103835799	in_vitro	in_vivo	10	9	45.122	9.74778	35.3742	c(t = 2.54637805120919)	0.0217	0.837312	Distal Intergenic	ENSSSCG00000010466	FGFBP3	fibroblast growth factor binding protein 3 [Source:VGNC Symbol;Acc:VGNC:88118]
chr18	6109429	6111011	1583	*	chr18	6109429	6111011	in_vitro	in_vivo	11	11	5.49364	22.5209	-17.0273	c(t = -2.61543072120652)	0.022	0.837312	Distal Intergenic	ENSSSCG00000028266	TMUB1	transmembrane and ubiquitin like domain containing 1 [Source:NCBI gene (formerly Entrezgene);Acc:100625342]
chr1	271180563	271182055	1493	*	chr1	271180563	271182055	in_vitro	in_vivo	12	12	92.055	59.45	32.605	c(t = 2.61680186373733)	0.0222	0.837312	Distal Intergenic	ENSSSCG00000005702	FUBP3	far upstream element binding protein 3 [Source:VGNC Symbol;Acc:VGNC:103093]
chr7	68143330	68144149	820	*	chr7	68143330	68144149	in_vitro	in_vivo	11	10	5.71	0.575	5.135	c(t = 2.66967404695631)	0.0225	0.837312	Distal Intergenic	ENSSSCG00000025131	GPR33	G protein-coupled receptor 33 [Source:NCBI gene (formerly Entrezgene);Acc:100157823]
chr3	69020319	69021858	1540	*	chr3	69020319	69021858	in_vitro	in_vivo	10	11	4.7	0.750909	3.94909	c(t = 2.70565027139834)	0.0226	0.837312	Distal Intergenic	ENSSSCG00000008297	TPRKB	TP53RK binding protein [Source:VGNC Symbol;Acc:VGNC:94350]
chr1	230906557	230908239	1683	*	chr1	230906557	230908239	in_vitro	in_vivo	12	13	1.36417	0.38	0.984167	c(t = 2.51096938273199)	0.0227	0.837312	Promoter (<=1kb)	ENSSSCG00000033763	GNAQ	G protein subunit alpha q [Source:NCBI gene (formerly Entrezgene);Acc:654405]
chr7	65156263	65156988	726	*	chr7	65156263	65156988	in_vitro	in_vivo	9	11	1.86	0	1.86	c(t = 2.8149615043612)	0.0227	0.837312	Promoter (<=1kb)	ENSSSCG00000040912	SNX6	sorting nexin 6 [Source:NCBI gene (formerly Entrezgene);Acc:100154775]
chr16	65599888	65600792	905	*	chr16	65599888	65600792	in_vitro	in_vivo	10	9	2.071	0.263333	1.80767	c(t = 2.649694965947)	0.0231	0.837312	Distal Intergenic	ENSSSCG00000017058	MED7	mediator complex subunit 7 [Source:VGNC Symbol;Acc:VGNC:90123]
chr5	45954512	45955449	938	*	chr5	45954512	45955449	in_vitro	in_vivo	11	10	2.27545	0.359	1.91645	c(t = 2.61591602368397)	0.0234	0.837312	Distal Intergenic	ENSSSCG00000031484	ssc-mir-9852	ssc-mir-9852 [Source:miRBase;Acc:MI0031628]
chr6	160653772	160654621	850	*	chr6	160653772	160654621	in_vitro	in_vivo	9	11	3.33667	0.35	2.98667	c(t = 2.68356404506916)	0.0234	0.837312	Distal Intergenic	ENSSSCG00000027119	COA7	cytochrome c oxidase assembly factor 7 [Source:NCBI gene (formerly Entrezgene);Acc:100627075]
chr2	143031725	143032458	734	*	chr2	143031725	143032458	in_vitro	in_vivo	9	9	10.6256	42.6322	-32.0067	c(t = -2.71243801240948)	0.0237	0.837312	Distal Intergenic	ENSSSCG00000014387	DIAPH1	diaphanous related formin 1 [Source:VGNC Symbol;Acc:VGNC:99632]
chr13	106894307	106895551	1245	*	chr13	106894307	106895551	in_vitro	in_vivo	14	12	2.59286	0.605	1.98786	c(t = 2.48738673699951)	0.0238	0.837312	Distal Intergenic	ENSSSCG00000011739	PDCD10	programmed cell death 10 [Source:VGNC Symbol;Acc:VGNC:91241]
chr1	130746387	130746999	613	*	chr1	130746387	130746999	in_vitro	in_vivo	10	10	4.222	0.93	3.292	c(t = 2.50971016268717)	0.024	0.837312	Distal Intergenic	ENSSSCG00000004766	RAD51	RAD51 recombinase [Source:VGNC Symbol;Acc:VGNC:92056]
chr13	6984630	6986375	1746	*	chr13	6984630	6986375	in_vitro	in_vivo	11	10	8.96	2.844	6.116	c(t = 2.53616200939936)	0.0241	0.837312	Distal Intergenic	ENSSSCG00000037653	RAB5A	RAB5A, member RAS onco family [Source:VGNC Symbol;Acc:VGNC:108687]
chr14	112069537	112070757	1221	*	chr14	112069537	112070757	in_vitro	in_vivo	9	12	14.0156	3.8975	10.1181	c(t = 2.58906761928026)	0.0244	0.837312	Distal Intergenic	ENSSSCG00000049392	ssc-mir-10382	ssc-mir-10382 [Source:miRBase;Acc:MI0033391]
chr1	108408470	108409594	1125	*	chr1	108408470	108409594	in_vitro	in_vivo	14	11	4.94071	0.775455	4.16526	c(t = 2.52287051025255)	0.0245	0.837312	Distal Intergenic	ENSSSCG00000021588	DAPK2	death associated protein kinase 2 [Source:VGNC Symbol;Acc:VGNC:87157]
chr12	42782672	42783572	901	*	chr12	42782672	42783572	in_vitro	in_vivo	11	11	1.92818	0.278182	1.65	c(t = 2.57271394235584)	0.0245	0.837312	Distal Intergenic	ENSSSCG00000017738	ADAP2	ArfGAP with dual PH domains 2 [Source:VGNC Symbol;Acc:VGNC:85096]
chr9	130784511	130786914	2404	*	chr9	130784511	130786914	in_vitro	in_vivo	10	12	34.473	7.2975	27.1755	c(t = 2.60955828280006)	0.0246	0.837312	Distal Intergenic	ENSSSCG00000015590	FLVCR1	FLVCR heme transporter 1 [Source:NCBI gene (formerly Entrezgene);Acc:100217398]
chr2	59221175	59223270	2096	*	chr2	59221175	59223270	in_vitro	in_vivo	10	11	3.174	0.773636	2.40036	c(t = 2.56123996935603)	0.0246	0.837312	Distal Intergenic	ENSSSCG00000013911	TMEM59L	transmembrane protein 59 like [Source:VGNC Symbol;Acc:VGNC:94193]
chrX	84793439	84794215	777	*	chrX	84793439	84794215	in_vitro	in_vivo	10	9	24.861	61.1044	-36.2434	c(t = -2.47404640589461)	0.0247	0.837312	Distal Intergenic	ENSSSCG00000012536	PLP1	proteolipid protein 1 [Source:NCBI gene (formerly Entrezgene);Acc:397029]
chr8	5890392	5891389	998	*	chr8	5890392	5891389	in_vitro	in_vivo	11	11	40.8727	16.3182	24.5545	c(t = 2.48737813428082)	0.0247	0.837312	Distal Intergenic	ENSSSCG00000008727	MSX1	msh homeobox 1 [Source:NCBI gene (formerly Entrezgene);Acc:100302364]
chr7	1748321	1749415	1095	*	chr7	1748321	1749415	in_vitro	in_vivo	9	11	1.62444	34.4373	-32.8128	c(t = -2.62892459150418)	0.0248	0.837312	Distal Intergenic	ENSSSCG00000031615	SERPINB9	serpin peptidase inhibitor, clade B (ovalbumin), member 9 [Source:NCBI gene (formerly Entrezgene);Acc:100126851]
chr8	1038195	1039688	1494	*	chr8	1038195	1039688	in_vitro	in_vivo	13	12	2.66692	0.373333	2.29359	c(t = 2.53618972297889)	0.0249	0.837312	Distal Intergenic	ENSSSCG00000008675	LETM1	leucine zipper and EF-hand containing transmembrane protein 1 [Source:VGNC Symbol;Acc:VGNC:89687]
chr2	94878601	94879832	1232	*	chr2	94878601	94879832	in_vitro	in_vivo	13	11	4.11769	0	4.11769	c(t = 2.55760312453237)	0.0251	0.837312	Distal Intergenic	ENSSSCG00000014147	CCNH	cyclin H [Source:VGNC Symbol;Acc:VGNC:86359]
chr4	76733723	76734353	631	*	chr4	76733723	76734353	in_vitro	in_vivo	12	10	3.64917	40.45	-36.8008	c(t = -2.65470267953172)	0.0253	0.837312	Distal Intergenic	ENSSSCG00000030578	MRPL15	mitochondrial ribosomal protein L15 [Source:VGNC Symbol;Acc:VGNC:98820]
chr1	120398506	120399196	691	*	chr1	120398506	120399196	in_vitro	in_vivo	12	9	20.1642	2.91444	17.2497	c(t = 2.55342203564324)	0.0256	0.837312	Distal Intergenic	ENSSSCG00000030168		cytochrome P450 family 19 subfamily A member 1 [Source:VGNC Symbol;Acc:VGNC:103367]
chr6	63355058	63356735	1678	*	chr6	63355058	63356735	in_vitro	in_vivo	10	10	6.547	1.475	5.072	c(t = 2.60031962918328)	0.0256	0.837312	Distal Intergenic	ENSSSCG00000040575	ISG15	ISG15 ubiquitin like modifier [Source:NCBI gene (formerly Entrezgene);Acc:100145895]
chr1	58279845	58281931	2087	*	chr1	58279845	58281931	in_vitro	in_vivo	11	11	4.87636	1.29727	3.57909	c(t = 2.54492321676854)	0.0258	0.837312	Distal Intergenic	ENSSSCG00000004334	MAP3K7	mitogen-activated protein kinase kinase kinase 7 [Source:VGNC Symbol;Acc:VGNC:89987]
chr7	52256466	52256966	501	*	chr7	52256466	52256966	in_vitro	in_vivo	11	14	23.34	2.21071	21.1293	c(t = 2.59785305958592)	0.026	0.837312	Distal Intergenic	ENSSSCG00000001808	CPEB1	cytoplasmic polyadenylation element binding protein 1 [Source:NCBI gene (formerly Entrezgene);Acc:100048944]
chr8	86088048	86089310	1263	*	chr8	86088048	86089310	in_vitro	in_vivo	12	15	3.03	0.698667	2.33133	c(t = 2.51242011195752)	0.0261	0.837312	Distal Intergenic	ENSSSCG00000009051	IL15	interleukin 15 [Source:VGNC Symbol;Acc:VGNC:89083]
chr5	74917239	74918065	827	*	chr5	74917239	74918065	in_vitro	in_vivo	10	11	3.602	0.456364	3.14564	c(t = 2.58379048630655)	0.0261	0.837312	Distal Intergenic	ENSSSCG00000000799	IRAK4	interleukin 1 receptor associated kinase 4 [Source:NCBI gene (formerly Entrezgene);Acc:100127166]
chr16	49048701	49049545	845	*	chr16	49048701	49049545	in_vitro	in_vivo	11	14	1.02455	0.111429	0.913117	c(t = 2.53080838054717)	0.0262	0.837312	Distal Intergenic	ENSSSCG00000029037	DRD1	dopamine receptor D1 [Source:VGNC Symbol;Acc:VGNC:87443]
chr10	38889028	38889711	684	*	chr10	38889028	38889711	in_vitro	in_vivo	9	11	1.66111	0.104545	1.55657	c(t = 2.68386514415948)	0.0262	0.837312	Promoter (<=1kb)	ENSSSCG00000026552	MFSD14B	major facilitator superfamily domain containing 14B [Source:NCBI gene (formerly Entrezgene);Acc:100627901]
chr1	147568066	147569382	1317	*	chr1	147568066	147569382	in_vitro	in_vivo	11	12	0.273636	1.645	-1.37136	c(t = -2.48612293530595)	0.0264	0.837312	Distal Intergenic	ENSSSCG00000038767	MBP	myelin basic protein [Source:NCBI gene (formerly Entrezgene);Acc:414286]
chr6	36121847	36122624	778	*	chr6	36121847	36122624	in_vitro	in_vivo	10	14	2.729	0.676429	2.05257	c(t = 2.47315589231412)	0.0265	0.837312	Distal Intergenic	ENSSSCG00000040652	CBLN1	cerebellin 1 precursor [Source:NCBI gene (formerly Entrezgene);Acc:100127148]
chr7	90955179	90956189	1011	*	chr7	90955179	90956189	in_vitro	in_vivo	12	12	3.3075	0.538333	2.76917	c(t = 2.45734806948548)	0.0266	0.837312	Distal Intergenic	ENSSSCG00000002295	VTI1B	vesicle transport through interaction with t-SNAREs 1B [Source:NCBI gene (formerly Entrezgene);Acc:404692]
chr1	8045564	8047844	2281	*	chr1	8045564	8047844	in_vitro	in_vivo	12	14	94.9517	76.0686	18.8831	c(t = 2.46573156428902)	0.0267	0.837312	Distal Intergenic	ENSSSCG00000004053	TAGAP	T cell activation RhoGTPase activating protein [Source:NCBI gene (formerly Entrezgene);Acc:100155114]
chr14	9196934	9197987	1054	*	chr14	9196934	9197987	in_vitro	in_vivo	12	12	3.17083	0.66	2.51083	c(t = 2.47677457877268)	0.0271	0.837312	Distal Intergenic	ENSSSCG00000009649	NEFL	neurofilament light chain [Source:NCBI gene (formerly Entrezgene);Acc:100521224]
chr8	6022066	6024012	1947	*	chr8	6022066	6024012	in_vitro	in_vivo	13	9	18.9238	3.09444	15.8294	c(t = 2.48418368175277)	0.0273	0.837312	Distal Intergenic	ENSSSCG00000008727	MSX1	msh homeobox 1 [Source:NCBI gene (formerly Entrezgene);Acc:100302364]
chr3	1663916	1670556	6641	*	chr3	1663916	1670556	in_vitro	in_vivo	12	14	55.2383	32.69	22.5483	c(t = 2.35910054938521)	0.0274	0.837312	Distal Intergenic	ENSSSCG00000033926	NUDT1	nudix hydrolase 1 [Source:NCBI gene (formerly Entrezgene);Acc:100624718]
chr11	71084133	71085216	1084	*	chr11	71084133	71085216	in_vitro	in_vivo	10	14	4.201	0.794286	3.40671	c(t = 2.57584757743331)	0.0274	0.837312	Distal Intergenic	ENSSSCG00000009534	BIVM	basic, immunoglobulin-like variable motif containing [Source:VGNC Symbol;Acc:VGNC:109180]
chr7	5235922	5237118	1197	*	chr7	5235922	5237118	in_vitro	in_vivo	10	10	2.352	0.689	1.663	c(t = 2.44033832387999)	0.0274	0.837312	Distal Intergenic	ENSSSCG00000040593	BLOC1S5	biogenesis of lysosomal organelles complex 1 subunit 5 [Source:NCBI gene (formerly Entrezgene);Acc:100049677]
chr9	60784990	60786456	1467	*	chr9	60784990	60786456	in_vitro	in_vivo	11	12	0.770909	0	0.770909	c(t = 2.58081438809318)	0.0274	0.837312	Promoter (<=1kb)	ENSSSCG00000028123	VPS26B	VPS26, retromer complex component B [Source:NCBI gene (formerly Entrezgene);Acc:100192441]
chr2	2124343	2126553	2211	*	chr2	2124343	2126553	in_vitro	in_vivo	10	11	21.99	57.0327	-35.0427	c(t = -2.41015006681057)	0.0276	0.837312	Distal Intergenic	ENSSSCG00000012856	NAP1L4	nucleosome assembly protein 1 like 4 [Source:VGNC Symbol;Acc:VGNC:90577]
chr8	998450	1026433	27984	*	chr8	998450	1026433	in_vitro	in_vivo	16	17	96.1744	92.3188	3.85555	c(t = 2.36928044433379)	0.0278	0.837312	Distal Intergenic	ENSSSCG00000008675	LETM1	leucine zipper and EF-hand containing transmembrane protein 1 [Source:VGNC Symbol;Acc:VGNC:89687]
chrX	14244629	14245912	1284	*	chrX	14244629	14245912	in_vitro	in_vivo	10	12	4.16	30.72	-26.56	c(t = -2.48684336681644)	0.0284	0.837312	Distal Intergenic	ENSSSCG00000012148	SYAP1	synapse associated protein 1 [Source:VGNC Symbol;Acc:VGNC:93648]
chr6	59716607	59717786	1180	*	chr6	59716607	59717786	in_vitro	in_vivo	9	9	19.5556	55.4467	-35.8911	c(t = -2.4270032987408)	0.0286	0.837312	Distal Intergenic	ENSSSCG00000034815	U2AF2	U2 small nuclear RNA auxiliary factor 2 [Source:VGNC Symbol;Acc:VGNC:94623]
chr3	51522582	51523239	658	*	chr3	51522582	51523239	in_vitro	in_vivo	12	9	97.8117	99.7356	-1.92389	c(t = -2.4447241882684)	0.0287	0.837312	Distal Intergenic	ENSSSCG00000008153	SLC9A2	solute carrier family 9 member A2 [Source:NCBI gene (formerly Entrezgene);Acc:100101921]
chr15	117617305	117617820	516	*	chr15	117617305	117617820	in_vitro	in_vivo	10	10	2.232	0	2.232	c(t = 2.59940630295552)	0.0288	0.837312	Promoter (<=1kb)	ENSSSCG00000016173	ATIC	5-aminoimidazole-4-carboxamide ribonucleotide formyltransferase/IMP cyclohydrolase [Source:NCBI gene (formerly Entrezgene);Acc:100170854]
chr4	72780274	72781395	1122	*	chr4	72780274	72781395	in_vitro	in_vivo	9	11	3.06444	0.379091	2.68535	c(t = 2.61478167326463)	0.029	0.837312	Distal Intergenic	ENSSSCG00000006237	SDCBP	syndecan binding protein [Source:VGNC Symbol;Acc:VGNC:92657]
chr6	96893194	96894015	822	*	chr6	96893194	96894015	in_vitro	in_vivo	15	10	2.664	0.208	2.456	c(t = 2.41065059969764)	0.029	0.837312	Distal Intergenic	ENSSSCG00000060225	CIDEA	cell death inducing DFFA like effector a [Source:NCBI gene (formerly Entrezgene);Acc:100127171]
chr11	18297273	18297949	677	*	chr11	18297273	18297949	in_vitro	in_vivo	10	11	2.588	0.165455	2.42255	c(t = 2.56492750440358)	0.0291	0.837312	Distal Intergenic	ENSSSCG00000009396	PHF11	PHD finger protein 11 [Source:VGNC Symbol;Acc:VGNC:91377]
chr6	167889784	167891016	1233	*	chr6	167889784	167891016	in_vitro	in_vivo	10	11	5.057	0.900909	4.15609	c(t = 2.4820881895509)	0.0292	0.837312	Promoter (<=1kb)	ENSSSCG00000003949	CDC20	cell division cycle 20 [Source:VGNC Symbol;Acc:VGNC:86444]
chr6	28464744	28466409	1666	*	chr6	28464744	28466409	in_vitro	in_vivo	11	13	8.17364	1.94	6.23364	c(t = 2.45151079312176)	0.0294	0.837312	Promoter (<=1kb)	ENSSSCG00000002769	THAP11	THAP domain containing 11 [Source:NCBI gene (formerly Entrezgene);Acc:100520959]
chr4	40472366	40476373	4008	*	chr4	40472366	40476373	in_vitro	in_vivo	14	14	3.87714	1.45929	2.41786	c(t = 2.33839407593435)	0.0294	0.837312	Distal Intergenic	ENSSSCG00000055783	UQCRB	ubiquinol-cytochrome c reductase binding protein [Source:NCBI gene (formerly Entrezgene);Acc:100157621]
chr7	7537477	7538431	955	*	chr7	7537477	7538431	in_vitro	in_vivo	12	11	2.46167	0	2.46167	c(t = 2.49978581944813)	0.0295	0.837312	Distal Intergenic	ENSSSCG00000001040	C6orf52	chromosome 7 C6orf52 homolog [Source:VGNC Symbol;Acc:VGNC:86073]
chr4	130312787	130314301	1515	*	chr4	130312787	130314301	in_vitro	in_vivo	9	10	96.3856	91.256	5.12956	c(t = 2.38384251190542)	0.0297	0.837312	Intron (NM_001243449/100153815, intron 5 of 9)	ENSSSCG00000006939	ZNHIT6	zinc finger HIT-type containing 6 [Source:VGNC Symbol;Acc:VGNC:98909]
chr2	59530503	59533108	2606	*	chr2	59530503	59533108	in_vitro	in_vivo	11	15	5.93455	0.331333	5.60321	c(t = 2.528008185034)	0.0298	0.837312	Distal Intergenic	ENSSSCG00000013897	RAB3A	RAB3A, member RAS onco family [Source:VGNC Symbol;Acc:VGNC:98264]
chr6	68487103	68487955	853	*	chr6	68487103	68487955	in_vitro	in_vivo	10	9	2.415	0.626667	1.78833	c(t = 2.43366349627202)	0.0299	0.837312	Distal Intergenic	ENSSSCG00000040531	UTS2	urotensin 2 [Source:VGNC Symbol;Acc:VGNC:94788]
chr7	38388035	38389283	1249	*	chr7	38388035	38389283	in_vitro	in_vivo	13	11	3.38615	1.13091	2.25524	c(t = 2.35530840940497)	0.03	0.837312	Distal Intergenic	ENSSSCG00000027796	SLC22A7	solute carrier family 22 member 7 [Source:VGNC Symbol;Acc:VGNC:92983]
chr1	217236861	217237767	907	*	chr1	217236861	217237767	in_vitro	in_vivo	13	10	2.62385	0.345	2.27885	c(t = 2.42007728782664)	0.0302	0.837312	Distal Intergenic	ENSSSCG00000019459	ssc-mir-101-1	ssc-mir-101-1 [Source:miRBase;Acc:MI0010678]
chr17	31055369	31056573	1205	*	chr17	31055369	31056573	in_vitro	in_vivo	12	9	1.61417	0.0655556	1.54861	c(t = 2.47816552559192)	0.0302	0.837312	Distal Intergenic	ENSSSCG00000007131	CST7	cystatin F [Source:NCBI gene (formerly Entrezgene);Acc:100152012]
chr7	120627082	120627764	683	*	chr7	120627082	120627764	in_vitro	in_vivo	10	9	2.188	0.376667	1.81133	c(t = 2.47225466190528)	0.0304	0.837312	Distal Intergenic	ENSSSCG00000002507	BCL11B	BCL11 transcription factor B [Source:NCBI gene (formerly Entrezgene);Acc:100154158]
chr3	46748129	46748614	486	*	chr3	46748129	46748614	in_vitro	in_vivo	10	13	0.943	7.98077	-7.03777	c(t = -2.43973242175792)	0.0305	0.837312	Distal Intergenic	ENSSSCG00000059997	MALL	mal, T cell differentiation protein like [Source:NCBI gene (formerly Entrezgene);Acc:100626835]
chr15	63482472	63482999	528	*	chr15	63482472	63482999	in_vitro	in_vivo	10	9	2.938	0.533333	2.40467	c(t = 2.4610267955415)	0.0305	0.837312	Distal Intergenic	ENSSSCG00000015871	NR4A2	nuclear receptor subfamily 4 group A member 2 [Source:VGNC Symbol;Acc:VGNC:96451]
chr14	140335405	140336916	1512	*	chr14	140335405	140336916	in_vitro	in_vivo	13	11	3.85462	0.858182	2.99643	c(t = 2.37679545386898)	0.0307	0.837312	Distal Intergenic	ENSSSCG00000018728	ssc-mir-202	ssc-mir-202 [Source:miRBase;Acc:MI0013157]
chr13	206031271	206032506	1236	*	chr13	206031271	206032506	in_vitro	in_vivo	9	13	12.6033	40.8185	-28.2151	c(t = -2.36806039764039)	0.031	0.837312	Distal Intergenic	ENSSSCG00000022857	TFF3	trefoil factor 3 [Source:NCBI gene (formerly Entrezgene);Acc:100627480]
chr16	75473622	75475781	2160	*	chr16	75473622	75475781	in_vitro	in_vivo	11	14	1.80909	0.435	1.37409	c(t = 2.43629506975418)	0.031	0.837312	Distal Intergenic	ENSSSCG00000024126	CCT5	chaperonin containing TCP1 subunit 5 [Source:VGNC Symbol;Acc:VGNC:86383]
chr3	10991204	10991839	636	*	chr3	10991204	10991839	in_vitro	in_vivo	10	11	3.377	0.777273	2.59973	c(t = 2.38745943335685)	0.0315	0.837312	Distal Intergenic	ENSSSCG00000039800	ssc-mir-7137	ssc-mir-7137 [Source:miRBase;Acc:MI0023570]
chr14	139121536	139122737	1202	*	chr14	139121536	139122737	in_vitro	in_vivo	10	11	12.542	41.4045	-28.8625	c(t = -2.36952347162401)	0.0319	0.837312	Distal Intergenic	ENSSSCG00000010759	GLRX3	glutaredoxin 3 [Source:VGNC Symbol;Acc:VGNC:88495]
chr15	139479553	139483165	3613	*	chr15	139479553	139483165	in_vitro	in_vivo	12	12	4.67833	32.0675	-27.3892	c(t = -2.436988638944)	0.0321	0.837312	Distal Intergenic	ENSSSCG00000018339	ssc-mir-149	ssc-mir-149 [Source:miRBase;Acc:MI0016620]
chr13	97001727	97002621	895	*	chr13	97001727	97002621	in_vitro	in_vivo	14	10	2.6	0.383	2.217	c(t = 2.36709830070061)	0.0322	0.837312	Distal Intergenic	ENSSSCG00000011727	PTX3	pentraxin 3 [Source:NCBI gene (formerly Entrezgene);Acc:100513178]
chrX	34296220	34296757	538	*	chrX	34296220	34296757	in_vitro	in_vivo	10	13	1.519	15.2292	-13.7102	c(t = -2.41026323145092)	0.0324	0.837312	Distal Intergenic	ENSSSCG00000012236	OTC	ornithine transcarbamylase [Source:NCBI gene (formerly Entrezgene);Acc:397438]
chr3	97199101	97202900	3800	*	chr3	97199101	97202900	in_vitro	in_vivo	16	13	10.84	5.22923	5.61077	c(t = 2.25673630318027)	0.0325	0.837312	Distal Intergenic	ENSSSCG00000036525	ssc-mir-9855-1	ssc-mir-9855-1 [Source:miRBase;Acc:MI0031632]
chr17	3047616	3048263	648	*	chr17	3047616	3048263	in_vitro	in_vivo	11	10	17.2309	6.613	10.6179	c(t = 2.33529737508836)	0.0326	0.837312	Distal Intergenic	ENSSSCG00000020959	ssc-mir-383	ssc-mir-383 [Source:miRBase;Acc:MI0015927]
chr3	41489356	41492002	2647	*	chr3	41489356	41492002	in_vitro	in_vivo	12	12	2.62333	8.72417	-6.10083	c(t = -2.33430797854119)	0.0327	0.837312	Distal Intergenic	ENSSSCG00000007986	NME4	NME/NM23 nucleoside diphosphate kinase 4 [Source:VGNC Symbol;Acc:VGNC:90792]
chr15	76997399	76998753	1355	*	chr15	76997399	76998753	in_vitro	in_vivo	9	11	34.7367	7.09	27.6467	c(t = 2.54796721684527)	0.0327	0.837312	Intron (NM_213894/396928, intron 3 of 16)	ENSSSCG00000022233	GAD1	glutamate decarboxylase 1 [Source:VGNC Symbol;Acc:VGNC:96312]
chr7	47674119	47675412	1294	*	chr7	47674119	47675412	in_vitro	in_vivo	10	11	6.036	1.87909	4.15691	c(t = 2.41364732385811)	0.0327	0.837312	Promoter (<=1kb)	ENSSSCG00000037646	DNAJA4	DnaJ heat shock protein family (Hsp40) member A4 [Source:NCBI gene (formerly Entrezgene);Acc:397613]
chr1	2594033	2595401	1369	*	chr1	2594033	2595401	in_vitro	in_vivo	9	11	45.4244	66.6473	-21.2228	c(t = -2.31485055535067)	0.0332	0.837312	Distal Intergenic	ENSSSCG00000004020	SFT2D1	SFT2 domain containing 1 [Source:NCBI gene (formerly Entrezgene);Acc:100513321]
chr14	7517560	7518083	524	*	chr14	7517560	7518083	in_vitro	in_vivo	11	12	4.20818	0.794167	3.41402	c(t = 2.40503651848966)	0.0333	0.837312	Distal Intergenic	ENSSSCG00000009631	PEBP4	phosphatidylethanolamine binding protein 4 [Source:VGNC Symbol;Acc:VGNC:91303]
chr15	138151863	138153104	1242	*	chr15	138151863	138153104	in_vitro	in_vivo	9	9	12.1922	49.7356	-37.5433	c(t = -2.33837676144719)	0.0334	0.837312	Distal Intergenic	ENSSSCG00000016331	RAMP1	receptor activity modifying protein 1 [Source:NCBI gene (formerly Entrezgene);Acc:397401]
chr18	55614429	55616784	2356	*	chr18	55614429	55616784	in_vitro	in_vivo	12	14	12.8742	34.2336	-21.3594	c(t = -2.31407849620232)	0.0338	0.837312	Distal Intergenic	ENSSSCG00000035419	RARRES2	retinoic acid receptor responder 2 [Source:VGNC Symbol;Acc:VGNC:92098]
chr8	702463	705529	3067	*	chr8	702463	705529	in_vitro	in_vivo	10	11	12.147	38.6091	-26.4621	c(t = -2.37740776075592)	0.034	0.837312	Distal Intergenic	ENSSSCG00000055957	SLBP	stem-loop binding protein [Source:NCBI gene (formerly Entrezgene);Acc:100513605]
chr15	84155847	84156647	801	*	chr15	84155847	84156647	in_vitro	in_vivo	10	11	4.192	0.239091	3.95291	c(t = 2.47421797387816)	0.0342	0.837312	Distal Intergenic	ENSSSCG00000049025	PLEKHA3	pleckstrin homology domain containing A3 [Source:NCBI gene (formerly Entrezgene);Acc:100154010]
chr1	240984394	240985684	1291	*	chr1	240984394	240985684	in_vitro	in_vivo	12	9	1.50833	0.211111	1.29722	c(t = 2.37636763443141)	0.0342	0.837312	Promoter (<=1kb)	ENSSSCG00000005383	ALG2	ALG2 alpha-1,3/1,6-mannosyltransferase [Source:VGNC Symbol;Acc:VGNC:85250]
chr4	36653656	36655064	1409	*	chr4	36653656	36655064	in_vitro	in_vivo	10	14	3.809	0.507143	3.30186	c(t = 2.45177805777667)	0.0344	0.837312	Distal Intergenic	ENSSSCG00000006066	RNF19A	ring finger protein 19A, RBR E3 ubiquitin protein ligase [Source:VGNC Symbol;Acc:VGNC:92375]
chr1	27247922	27250919	2998	*	chr1	27247922	27250919	in_vitro	in_vivo	14	14	4.40143	1.25786	3.14357	c(t = 2.29315828499802)	0.0345	0.837312	Distal Intergenic	ENSSSCG00000004156	IFNGR1	interferon gamma receptor 1 [Source:VGNC Symbol;Acc:VGNC:89041]
chr13	108340607	108341546	940	*	chr13	108340607	108341546	in_vitro	in_vivo	10	10	2.907	0.385	2.522	c(t = 2.39238000072887)	0.0345	0.837312	Distal Intergenic	ENSSSCG00000029608	SEC62	SEC62 homolog, preprotein translocation factor [Source:NCBI gene (formerly Entrezgene);Acc:100125961]
chr14	106793021	106793727	707	*	chr14	106793021	106793727	in_vitro	in_vivo	11	10	3.33909	0.642	2.69709	c(t = 2.37992181127292)	0.0346	0.837312	Promoter (<=1kb)	ENSSSCG00000010493	PDLIM1	PDZ and LIM domain 1 [Source:NCBI gene (formerly Entrezgene);Acc:100155592]
chr4	83068725	83070535	1811	*	chr4	83068725	83070535	in_vitro	in_vivo	14	14	1.74643	0.315714	1.43071	c(t = 2.29372699895933)	0.0348	0.837312	Promoter (<=1kb)	ENSSSCG00000037094	ssc-mir-9810	ssc-mir-9810 [Source:miRBase;Acc:MI0031577]
chr9	33041216	33041867	652	*	chr9	33041216	33041867	in_vitro	in_vivo	12	13	2.34417	0	2.34417	c(t = 2.40333145477832)	0.035	0.837312	Distal Intergenic	ENSSSCG00000014982	MMP7	matrix metallopeptidase 7 [Source:NCBI gene (formerly Entrezgene);Acc:397411]
chrX	112110461	112113992	3532	*	chrX	112110461	112113992	in_vitro	in_vivo	11	15	5.29	16.512	-11.222	c(t = -2.29773865932404)	0.0352	0.837312	Distal Intergenic	ENSSSCG00000012703		RNA binding motif protein X-linked [Source:NCBI gene (formerly Entrezgene);Acc:100158042]
chr11	22323921	22324836	916	*	chr11	22323921	22324836	in_vitro	in_vivo	11	10	3.70364	0	3.70364	c(t = 2.43337612895328)	0.0352	0.837312	Distal Intergenic	ENSSSCG00000034156	GTF2F2	general transcription factor IIF subunit 2 [Source:NCBI gene (formerly Entrezgene);Acc:100626869]
chr3	4454836	4455680	845	*	chr3	4454836	4455680	in_vitro	in_vivo	11	13	1.73364	0.0684615	1.66517	c(t = 2.42435756577745)	0.0353	0.837312	Distal Intergenic	ENSSSCG00000007586	FSCN1	fascin actin-bundling protein 1 [Source:NCBI gene (formerly Entrezgene);Acc:100286741]
chr14	23506208	23507324	1117	*	chr14	23506208	23507324	in_vitro	in_vivo	14	9	4.64	0.935556	3.70444	c(t = 2.3006495671018)	0.0354	0.837312	Distal Intergenic	ENSSSCG00000009749	PIWIL1	piwi like RNA-mediated silencing 1 [Source:VGNC Symbol;Acc:VGNC:98197]
chr12	59594416	59595578	1163	*	chr12	59594416	59595578	in_vitro	in_vivo	9	10	1.35889	0.093	1.26589	c(t = 2.49332948350377)	0.0355	0.837312	Distal Intergenic	ENSSSCG00000024030	AKAP10	A-kinase anchoring protein 10 [Source:NCBI gene (formerly Entrezgene);Acc:397262]
chr3	113502110	113504784	2675	*	chr3	113502110	113504784	in_vitro	in_vivo	11	11	6.39273	2.01909	4.37364	c(t = 2.38085196406435)	0.0356	0.837312	Distal Intergenic	ENSSSCG00000029413	DNMT3A	DNA methyltransferase 3 alpha [Source:VGNC Symbol;Acc:VGNC:87384]
chr5	15964706	15965446	741	*	chr5	15964706	15965446	in_vitro	in_vivo	9	10	4.06667	0.818	3.24867	c(t = 2.45054891037942)	0.0359	0.837312	Distal Intergenic	ENSSSCG00000000215	SMARCD1	SWI/SNF related, matrix associated, actin dependent regulator of chromatin, subfamily d, member 1 [Source:VGNC Symbol;Acc:VGNC:93233]
chr14	52363010	52363920	911	*	chr14	52363010	52363920	in_vitro	in_vivo	10	14	2.939	0.695714	2.24329	c(t = 2.30819614770764)	0.0359	0.837312	Distal Intergenic	ENSSSCG00000026176	CHRM3	cholinergic receptor muscarinic 3 [Source:VGNC Symbol;Acc:VGNC:86664]
chr4	106809183	106809889	707	*	chr4	106809183	106809889	in_vitro	in_vivo	11	9	0.963636	4.54333	-3.5797	c(t = -2.44099478871097)	0.036	0.837312	Distal Intergenic	ENSSSCG00000063479		solute carrier family 16 member 1 [Source:NCBI gene (formerly Entrezgene);Acc:100127159]
chr4	117874916	117875834	919	*	chr4	117874916	117875834	in_vitro	in_vivo	9	12	1.73889	0.213333	1.52556	c(t = 2.41598174064929)	0.0361	0.837312	Promoter (<=1kb)	ENSSSCG00000006865	RTCA	RNA 3'-terminal phosphate cyclase [Source:NCBI gene (formerly Entrezgene);Acc:100154102]
chr18	19689063	19690697	1635	*	chr18	19689063	19690697	in_vitro	in_vivo	13	10	23.4338	6.188	17.2458	c(t = 2.28371120478129)	0.0362	0.837312	Distal Intergenic	ENSSSCG00000016580	OPN1SW	opsin 1, short wave sensitive [Source:NCBI gene (formerly Entrezgene);Acc:397164]
chr6	45346622	45347932	1311	*	chr6	45346622	45347932	in_vitro	in_vivo	11	10	16.9991	48.832	-31.8329	c(t = -2.27602807032109)	0.0365	0.837312	Distal Intergenic	ENSSSCG00000002919	TYROBP	transmembrane immune signaling adaptor TYROBP [Source:VGNC Symbol;Acc:VGNC:94619]
chr8	76269629	76270726	1098	*	chr8	76269629	76270726	in_vitro	in_vivo	9	13	3.49889	0.313846	3.18504	c(t = 2.45352523731438)	0.0365	0.837312	Promoter (<=1kb)	ENSSSCG00000009010	ARFIP1	ADP ribosylation factor interacting protein 1 [Source:VGNC Symbol;Acc:VGNC:85453]
chr14	30888852	30890087	1236	*	chr14	30888852	30890087	in_vitro	in_vivo	9	9	3.58111	0.946667	2.63444	c(t = 2.35013182453779)	0.0367	0.837312	Distal Intergenic	ENSSSCG00000009807	RHOF	ras homolog family member F, filopodia associated [Source:VGNC Symbol;Acc:VGNC:92288]
chr14	51406309	51407289	981	*	chr14	51406309	51407289	in_vitro	in_vivo	9	10	52.1267	24.791	27.3357	c(t = 2.30893240837401)	0.0368	0.837312	Distal Intergenic	ENSSSCG00000010132	COMT	catechol-O-methyltransferase [Source:VGNC Symbol;Acc:VGNC:107378]
chr4	205764	207099	1336	*	chr4	205764	207099	in_vitro	in_vivo	12	12	1.7275	0.350833	1.37667	c(t = 2.30613783219566)	0.0368	0.837312	Distal Intergenic	ENSSSCG00000005908	SLC52A1	solute carrier family 52 member 2 [Source:NCBI gene (formerly Entrezgene);Acc:445519]
chr7	80287942	80288596	655	*	chr7	80287942	80288596	in_vitro	in_vivo	12	10	1.30333	0.11	1.19333	c(t = 2.34732421695365)	0.0368	0.837312	Promoter (<=1kb)	ENSSSCG00000002245	KATNBL1	katanin regulatory subunit B1 like 1 [Source:VGNC Symbol;Acc:VGNC:89313]
chr7	58908967	58910668	1702	*	chr7	58908967	58910668	in_vitro	in_vivo	10	9	7.244	1.78111	5.46289	c(t = 2.39499155603321)	0.0369	0.837312	Distal Intergenic	ENSSSCG00000001906	CYP1A1	cytochrome P450 family 1 subfamily A member 1 [Source:VGNC Symbol;Acc:VGNC:103347]
chr17	39683942	39684278	337	*	chr17	39683942	39684278	in_vitro	in_vivo	9	10	2.98222	0	2.98222	c(t = 2.49897195362039)	0.037	0.837312	Distal Intergenic	ENSSSCG00000036402	MYL9	myosin light chain 9 [Source:NCBI gene (formerly Entrezgene);Acc:100157760]
chr9	713731	714401	671	*	chr9	713731	714401	in_vitro	in_vivo	10	9	38.356	67.01	-28.654	c(t = -2.29074963867404)	0.0372	0.837312	Distal Intergenic	NA	NA	NA
chr7	83093084	83094502	1419	*	chr7	83093084	83094502	in_vitro	in_vivo	12	12	6.58	1.245	5.335	c(t = 2.31029292524805)	0.0372	0.837312	Distal Intergenic	ENSSSCG00000002254	NR2F2	nuclear receptor subfamily 2 group F member 2 [Source:VGNC Symbol;Acc:VGNC:90881]
chr1	169725317	169726241	925	*	chr1	169725317	169726241	in_vitro	in_vivo	9	10	4.71667	0.845	3.87167	c(t = 2.40583104993844)	0.0373	0.837312	Promoter (<=1kb)	ENSSSCG00000022828	PNN	pinin, desmosome associated protein [Source:NCBI gene (formerly Entrezgene);Acc:100526149]
chr11	77817247	77824787	7541	*	chr11	77817247	77824787	in_vitro	in_vivo	12	13	10.1642	35.3831	-25.2189	c(t = -2.23690113619077)	0.0375	0.837312	Distal Intergenic	ENSSSCG00000033732	ANKRD10	ankyrin repeat domain 10 [Source:VGNC Symbol;Acc:VGNC:85322]
chr13	71760305	71762524	2220	*	chr13	71760305	71762524	in_vitro	in_vivo	13	12	4.61846	1.81333	2.80513	c(t = 2.22354325704854)	0.0375	0.837312	Distal Intergenic	ENSSSCG00000011612	RPN1	ribophorin I [Source:NCBI gene (formerly Entrezgene);Acc:397606]
chr7	3102006	3103105	1100	*	chr7	3102006	3103105	in_vitro	in_vivo	10	10	13.384	40.306	-26.922	c(t = -2.31425209870375)	0.0377	0.837312	Distal Intergenic	ENSSSCG00000026211	NRN1	neuritin 1 [Source:VGNC Symbol;Acc:VGNC:90900]
chr3	8356207	8358016	1810	*	chr3	8356207	8358016	in_vitro	in_vivo	12	10	8.33	1.008	7.322	c(t = 2.34036841628552)	0.0378	0.837312	Distal Intergenic	ENSSSCG00000007656	PVRIG	PVR related immunoglobulin domain containing [Source:VGNC Symbol;Acc:VGNC:92008]
chr1	239285331	239286111	781	*	chr1	239285331	239286111	in_vitro	in_vivo	11	12	1.27727	0	1.27727	c(t = 2.39221460830742)	0.0378	0.837312	Distal Intergenic	ENSSSCG00000005371	TRMO	tRNA methyltransferase O [Source:NCBI gene (formerly Entrezgene);Acc:100156700]
chr4	41803316	41805611	2296	*	chr4	41803316	41805611	in_vitro	in_vivo	15	14	3.17867	0.853571	2.3251	c(t = 2.22860200398762)	0.0379	0.837312	Promoter (<=1kb)	ENSSSCG00000006095	CCNE2	cyclin E2 [Source:VGNC Symbol;Acc:VGNC:86355]
chr4	84111766	84112592	827	*	chr4	84111766	84112592	in_vitro	in_vivo	10	13	1.336	26.3185	-24.9825	c(t = -2.32806234925422)	0.038	0.837312	Promoter (<=1kb)	ENSSSCG00000038511	ssc-mir-9825	ssc-mir-9825 [Source:miRBase;Acc:MI0031592]
chr14	131960740	131961674	935	*	chr14	131960740	131961674	in_vitro	in_vivo	13	9	2.18538	0.343333	1.84205	c(t = 2.28425871057298)	0.0383	0.837312	Distal Intergenic	ENSSSCG00000037530	TACC2	transforming acidic coiled-coil containing protein 2 [Source:NCBI gene (formerly Entrezgene);Acc:100152804]
chr18	45387546	45389319	1774	*	chr18	45387546	45389319	in_vitro	in_vivo	9	11	4.08444	0.875455	3.20899	c(t = 2.42010918233873)	0.0384	0.837312	Distal Intergenic	ENSSSCG00000021204	HOXA10	homeobox A10 [Source:VGNC Symbol;Acc:VGNC:88934]
chr7	55237411	55238015	605	*	chr7	55237411	55238015	in_vitro	in_vivo	10	12	5.541	1.5725	3.9685	c(t = 2.33263242512803)	0.0385	0.837312	3' UTR	ENSSSCG00000001844	PLIN1	perilipin 1 [Source:NCBI gene (formerly Entrezgene);Acc:654411]
chr17	15137297	15137913	617	*	chr17	15137297	15137913	in_vitro	in_vivo	11	9	2.17727	0	2.17727	c(t = 2.37797823929282)	0.0387	0.837312	Distal Intergenic	ENSSSCG00000039779	CHGB	chromogranin B [Source:NCBI gene (formerly Entrezgene);Acc:397154]
chr9	130994762	130995869	1108	*	chr9	130994762	130995869	in_vitro	in_vivo	9	9	96.3856	87.9533	8.43222	c(t = 2.39299456844263)	0.0388	0.837312	Distal Intergenic	ENSSSCG00000015599	PPP2R5A	protein phosphatase 2 regulatory subunit B'alpha [Source:NCBI gene (formerly Entrezgene);Acc:100101925]
chr2	150916235	150919215	2981	*	chr2	150916235	150919215	in_vitro	in_vivo	9	10	15.4489	45.062	-29.6131	c(t = -2.33099608637416)	0.039	0.837312	Distal Intergenic	ENSSSCG00000018701	ssc-mir-378-1	ssc-mir-378-1 [Source:miRBase;Acc:MI0013088]
chr14	22654113	22655056	944	*	chr14	22654113	22655056	in_vitro	in_vivo	9	12	2.83556	0.214167	2.62139	c(t = 2.44840747466852)	0.039	0.837312	Distal Intergenic	ENSSSCG00000009749	PIWIL1	piwi like RNA-mediated silencing 1 [Source:VGNC Symbol;Acc:VGNC:98197]
chr4	377258	378347	1090	*	chr4	377258	378347	in_vitro	in_vivo	9	12	4.78444	16.99	-12.2056	c(t = -2.28320841055543)	0.0391	0.837312	Distal Intergenic	ENSSSCG00000005908	SLC52A1	solute carrier family 52 member 2 [Source:NCBI gene (formerly Entrezgene);Acc:445519]
chr2	8985672	8986851	1180	*	chr2	8985672	8986851	in_vitro	in_vivo	12	14	3.255	1.40357	1.85143	c(t = 2.20899679765713)	0.0391	0.837312	Distal Intergenic	ENSSSCG00000022866	NXF1	nuclear RNA export factor 1 [Source:VGNC Symbol;Acc:VGNC:90993]
chr9	74635301	74635903	603	*	chr9	74635301	74635903	in_vitro	in_vivo	11	9	2.30727	0.37	1.93727	c(t = 2.27061197043918)	0.0392	0.837312	Distal Intergenic	ENSSSCG00000036049	PEG10	paternally expressed 10 [Source:NCBI gene (formerly Entrezgene);Acc:654416]
chr4	125109312	125110933	1622	*	chr4	125109312	125110933	in_vitro	in_vivo	10	13	1.568	0.331538	1.23646	c(t = 2.32874241977442)	0.0392	0.837312	Distal Intergenic	ENSSSCG00000006911	TGFBR3	transforming growth factor beta receptor 3 [Source:VGNC Symbol;Acc:VGNC:93932]
chr2	8969768	8970328	561	*	chr2	8969768	8970328	in_vitro	in_vivo	9	11	0	1.25091	-1.25091	c(t = -2.36820979861171)	0.0394	0.837312	Promoter (<=1kb)	ENSSSCG00000022866	NXF1	nuclear RNA export factor 1 [Source:VGNC Symbol;Acc:VGNC:90993]
chr4	127136039	127137255	1217	*	chr4	127136039	127137255	in_vitro	in_vivo	11	11	2.78364	0.720909	2.06273	c(t = 2.22096302299726)	0.0395	0.837312	Distal Intergenic	ENSSSCG00000006923	GBP2	guanylate binding protein 2, interferon-inducible [Source:NCBI gene (formerly Entrezgene);Acc:100153137]
chr12	61028808	61045523	16716	*	chr12	61028808	61045523	in_vitro	in_vivo	13	14	76.39	61.3129	15.0771	c(t = 2.18805632180327)	0.0398	0.837312	Distal Intergenic	ENSSSCG00000018051	COPS3	COP9 signalosome subunit 3 [Source:VGNC Symbol;Acc:VGNC:86900]
chr6	69693111	69694449	1339	*	chr6	69693111	69694449	in_vitro	in_vivo	10	9	15.498	48.0989	-32.6009	c(t = -2.30399949662466)	0.0398	0.837312	Distal Intergenic	ENSSSCG00000003391	CA6	carbonic anhydrase 6 [Source:NCBI gene (formerly Entrezgene);Acc:100240717]
chr13	79723572	79724099	528	*	chr13	79723572	79724099	in_vitro	in_vivo	11	11	6.73455	2.46545	4.26909	c(t = 2.23379683465853)	0.0398	0.837312	Distal Intergenic	ENSSSCG00000028562	FOXL2	forkhead box L2 [Source:NCBI gene (formerly Entrezgene);Acc:100622956]
chr15	56200224	56201602	1379	*	chr15	56200224	56201602	in_vitro	in_vivo	11	14	2.52091	0.968571	1.55234	c(t = 2.21745043836547)	0.0398	0.837312	Distal Intergenic	ENSSSCG00000057372	OCA2	OCA2 melanosomal transmembrane protein [Source:NCBI gene (formerly Entrezgene);Acc:397171]
chr13	198204658	198205975	1318	*	chr13	198204658	198205975	in_vitro	in_vivo	13	14	9.19615	0.933571	8.26258	c(t = 2.29936940250537)	0.0398	0.837312	Distal Intergenic	ENSSSCG00000012050	RCAN1	regulator of calcineurin 1 [Source:VGNC Symbol;Acc:VGNC:92170]
chr1	161187719	161188444	726	*	chr1	161187719	161188444	in_vitro	in_vivo	10	11	0.529	2.55273	-2.02373	c(t = -2.30031853379045)	0.0399	0.837312	Promoter (<=1kb)	ENSSSCG00000026454	PMAIP1	phorbol-12-myristate-13-acetate-induced protein 1 [Source:NCBI gene (formerly Entrezgene);Acc:397278]
chr12	51960595	51963596	3002	*	chr12	51960595	51963596	in_vitro	in_vivo	13	12	2.60462	0.335833	2.26878	c(t = 2.27491512614766)	0.04	0.837312	Promoter (<=1kb)	ENSSSCG00000017907	PFN1	profilin 1 [Source:NCBI gene (formerly Entrezgene);Acc:100512494]
chr4	54940555	54941014	460	*	chr4	54940555	54941014	in_vitro	in_vivo	9	12	4.43	0	4.43	c(t = 2.44947622122681)	0.04	0.837312	Distal Intergenic	ENSSSCG00000033791	IMPA1	inositol monophosphatase 1 [Source:VGNC Symbol;Acc:VGNC:89125]
chr11	1771434	1772733	1300	*	chr11	1771434	1772733	in_vitro	in_vivo	10	9	93.367	97.6633	-4.29633	c(t = -2.2182367708106)	0.0406	0.837312	Distal Intergenic	ENSSSCG00000009278	FGF9	fibroblast growth factor 9 [Source:NCBI gene (formerly Entrezgene);Acc:396717]
chr2	80193189	80194780	1592	*	chr2	80193189	80194780	in_vitro	in_vivo	9	11	2.14222	0.527273	1.61495	c(t = 2.32721298917337)	0.0406	0.837312	Promoter (<=1kb)	ENSSSCG00000014031		heteroous nuclear ribonucleoprotein A/B [Source:NCBI gene (formerly Entrezgene);Acc:100127170]
chr13	72578711	72579793	1083	*	chr13	72578711	72579793	in_vitro	in_vivo	12	12	5.11917	1.72917	3.39	c(t = 2.24487356389027)	0.0407	0.837312	Distal Intergenic	ENSSSCG00000024134	MGLL	monoglyceride lipase [Source:VGNC Symbol;Acc:VGNC:90199]
chr5	1412892	1415114	2223	*	chr5	1412892	1415114	in_vitro	in_vivo	9	10	10.9011	46.543	-35.6419	c(t = -2.28116243068909)	0.0408	0.837312	Distal Intergenic	ENSSSCG00000000973	SELENOO	selenoprotein O [Source:NCBI gene (formerly Entrezgene);Acc:100518971]
chr15	120984962	120986538	1577	*	chr15	120984962	120986538	in_vitro	in_vivo	14	13	1.42357	0.184615	1.23896	c(t = 2.24653490914725)	0.0408	0.837312	Distal Intergenic	ENSSSCG00000026963	ssc-mir-375	ssc-mir-375 [Source:miRBase;Acc:MI0033409]
chr8	101936783	101937261	479	*	chr8	101936783	101937261	in_vitro	in_vivo	11	9	1.36727	0	1.36727	c(t = 2.34815762541261)	0.0408	0.837312	Distal Intergenic	ENSSSCG00000009092	TRPC3	transient receptor potential cation channel subfamily C member 3 [Source:VGNC Symbol;Acc:VGNC:94461]
chr2	42081357	42082577	1221	*	chr2	42081357	42082577	in_vitro	in_vivo	11	11	6.08727	1.90091	4.18636	c(t = 2.23873057076734)	0.0412	0.837312	Distal Intergenic	ENSSSCG00000013381	RPS13	ribosomal protein S13 [Source:NCBI gene (formerly Entrezgene);Acc:100513520]
chr3	8889825	8890734	910	*	chr3	8889825	8890734	in_vitro	in_vivo	9	12	18.5233	4.49667	14.0267	c(t = 2.33025064387801)	0.0413	0.837312	Distal Intergenic	ENSSSCG00000025698	SERPINE1	serpin family E member 1 [Source:NCBI gene (formerly Entrezgene);Acc:396945]
chr2	134092700	134094111	1412	*	chr2	134092700	134094111	in_vitro	in_vivo	11	15	0.56	3.38	-2.82	c(t = -2.23003116395579)	0.0413	0.837312	Distal Intergenic	ENSSSCG00000023737	CSF2	colony stimulating factor 2 [Source:NCBI gene (formerly Entrezgene);Acc:397208]
chr9	62933183	62933665	483	*	chr9	62933183	62933665	in_vitro	in_vivo	10	10	26.072	3.886	22.186	c(t = 2.32958526424194)	0.0415	0.837312	Distal Intergenic	ENSSSCG00000015268	FMO1	flavin containing dimethylaniline monoxygenase 1 [Source:VGNC Symbol;Acc:VGNC:88170]
chr5	7978754	7982596	3843	*	chr5	7978754	7982596	in_vitro	in_vivo	11	13	96.2191	88.3492	7.86986	c(t = 2.1882554029526)	0.042	0.837312	Distal Intergenic	ENSSSCG00000000077	ADSL	adenylosuccinate lyase [Source:NCBI gene (formerly Entrezgene);Acc:100170844]
chr15	48442185	48443666	1482	*	chr15	48442185	48443666	in_vitro	in_vivo	10	13	3.156	8.68231	-5.52631	c(t = -2.18381330701741)	0.042	0.837312	Promoter (<=1kb)	ENSSSCG00000022301	EIF4EBP1	eukaryotic translation initiation factor 4E binding protein 1 [Source:NCBI gene (formerly Entrezgene);Acc:100627508]
chr5	82795815	82796633	819	*	chr5	82795815	82796633	in_vitro	in_vivo	13	11	0.591538	5.41727	-4.82573	c(t = -2.28314189410192)	0.042	0.837312	Promoter (<=1kb)	ENSSSCG00000000870	ARL1	ADP ribosylation factor like GTPase 1 [Source:VGNC Symbol;Acc:VGNC:85513]
chr1	221578260	221579399	1140	*	chr1	221578260	221579399	in_vitro	in_vivo	13	14	6.16462	1.35643	4.80819	c(t = 2.20328589332608)	0.042	0.837312	Distal Intergenic	ENSSSCG00000032335	ssc-mir-9823	ssc-mir-9823 [Source:miRBase;Acc:MI0031590]
chr8	102129442	102130697	1256	*	chr8	102129442	102130697	in_vitro	in_vivo	12	13	0.674167	2.40538	-1.73122	c(t = -2.20440585778327)	0.0421	0.837312	Distal Intergenic	ENSSSCG00000009092	TRPC3	transient receptor potential cation channel subfamily C member 3 [Source:VGNC Symbol;Acc:VGNC:94461]
chr14	127174214	127175160	947	*	chr14	127174214	127175160	in_vitro	in_vivo	11	12	2.82727	1.05167	1.77561	c(t = 2.18173641742759)	0.0423	0.837312	Distal Intergenic	NA	NA	NA
chr14	50346903	50348220	1318	*	chr14	50346903	50348220	in_vitro	in_vivo	11	12	3.21909	0.718333	2.50076	c(t = 2.26925667443047)	0.0423	0.837312	Distal Intergenic	ENSSSCG00000037143		ubiquitin conjugating enzyme E2 L3 [Source:NCBI gene (formerly Entrezgene);Acc:100154268]
chr6	97643080	97644518	1439	*	chr6	97643080	97644518	in_vitro	in_vivo	13	13	3.63769	1.20231	2.43538	c(t = 2.17156464278603)	0.0424	0.837312	Distal Intergenic	ENSSSCG00000060225	CIDEA	cell death inducing DFFA like effector a [Source:NCBI gene (formerly Entrezgene);Acc:100127171]
chr1	31796141	31797056	916	*	chr1	31796141	31797056	in_vitro	in_vivo	9	9	2.22	0.517778	1.70222	c(t = 2.27178026904855)	0.0424	0.837312	Distal Intergenic	ENSSSCG00000004192	CCN2	cellular communication network factor 2 [Source:NCBI gene (formerly Entrezgene);Acc:100152141]
chr17	61527565	61532404	4840	*	chr17	61527565	61532404	in_vitro	in_vivo	14	13	4.75929	2.33231	2.42698	c(t = 2.15759492057302)	0.0427	0.837312	Distal Intergenic	ENSSSCG00000033332	PSMA7	proteasome 20S subunit alpha 7 [Source:NCBI gene (formerly Entrezgene);Acc:100626738]
chr11	23237035	23238925	1891	*	chr11	23237035	23238925	in_vitro	in_vivo	12	13	4.37417	1.01846	3.35571	c(t = 2.25150184640834)	0.0427	0.837312	Distal Intergenic	ENSSSCG00000009428	FAM216B	family with sequence similarity 216 member B [Source:VGNC Symbol;Acc:VGNC:87955]
chr2	142944617	142945445	829	*	chr2	142944617	142945445	in_vitro	in_vivo	11	12	13.5118	29.9417	-16.4298	c(t = -2.15581191048339)	0.0429	0.837312	Distal Intergenic	ENSSSCG00000014387	DIAPH1	diaphanous related formin 1 [Source:VGNC Symbol;Acc:VGNC:99632]
chr18	46249140	46250558	1419	*	chr18	46249140	46250558	in_vitro	in_vivo	14	12	2.02429	0.414167	1.61012	c(t = 2.19242225749862)	0.0431	0.837312	Distal Intergenic	NA	NA	NA
chr1	121067661	121068085	425	*	chr1	121067661	121068085	in_vitro	in_vivo	9	10	3.05667	0.27	2.78667	c(t = 2.35743050055338)	0.0431	0.837312	Distal Intergenic	ENSSSCG00000054479		cytochrome P450 19A2 [Source:NCBI gene (formerly Entrezgene);Acc:403332]
chr11	68838249	68842592	4344	*	chr11	68838249	68842592	in_vitro	in_vivo	14	17	1.93286	0.805882	1.12697	c(t = 2.16987546990217)	0.0434	0.837312	Distal Intergenic	ENSSSCG00000009524	TMTC4	transmembrane O-mannosyltransferase targeting cadherins 4 [Source:VGNC Symbol;Acc:VGNC:94244]
chr15	100498157	100499384	1228	*	chr15	100498157	100499384	in_vitro	in_vivo	11	12	2.59909	0.565	2.03409	c(t = 2.19033349764214)	0.0435	0.837312	Distal Intergenic	ENSSSCG00000055181	HECW2	HECT, C2 and WW domain containing E3 ubiquitin protein ligase 2 [Source:NCBI gene (formerly Entrezgene);Acc:100155879]
chr9	3440966	3442583	1618	*	chr9	3440966	3442583	in_vitro	in_vivo	10	11	2.997	0.736364	2.26064	c(t = 2.27595753776426)	0.0436	0.837312	Distal Intergenic	ENSSSCG00000014626	HPX	hemopexin [Source:VGNC Symbol;Acc:VGNC:88968]
chr17	37743961	37744581	621	*	chr17	37743961	37744581	in_vitro	in_vivo	11	11	0.899091	0	0.899091	c(t = 2.30811576710376)	0.0436	0.837312	Promoter (<=1kb)	ENSSSCG00000007278	AHCY	adenosylhomocysteinase [Source:NCBI gene (formerly Entrezgene);Acc:497050]
chr6	148009356	148011156	1801	*	chr6	148009356	148011156	in_vitro	in_vivo	12	11	11.61	2.06	9.55	c(t = 2.24308814177278)	0.0437	0.837312	Distal Intergenic	ENSSSCG00000003809	JAK1	Janus kinase 1 [Source:VGNC Symbol;Acc:VGNC:89270]
chr16	64205145	64205815	671	*	chr16	64205145	64205815	in_vitro	in_vivo	11	12	1.32455	0.1575	1.16705	c(t = 2.24894421502559)	0.044	0.837312	Distal Intergenic	ENSSSCG00000017044	IL12B	interleukin 12B [Source:NCBI gene (formerly Entrezgene);Acc:397076]
chrX	112473156	112475691	2536	*	chrX	112473156	112475691	in_vitro	in_vivo	13	13	2.30692	7.09077	-4.78385	c(t = -2.18085932743025)	0.0441	0.837312	Distal Intergenic	ENSSSCG00000012703		RNA binding motif protein X-linked [Source:NCBI gene (formerly Entrezgene);Acc:100158042]
chr12	14571199	14573341	2143	*	chr12	14571199	14573341	in_vitro	in_vivo	11	15	2.79	0.753333	2.03667	c(t = 2.23892143843946)	0.0441	0.837312	Distal Intergenic	ENSSSCG00000017277	PECAM1	platelet and endothelial cell adhesion molecule 1 [Source:VGNC Symbol;Acc:VGNC:91304]
chr6	101214882	101216684	1803	*	chr6	101214882	101216684	in_vitro	in_vivo	10	11	5.948	1.16	4.788	c(t = 2.25945083418741)	0.0443	0.837312	Distal Intergenic	ENSSSCG00000024174	TGIF1	TGFB induced factor homeobox 1 [Source:VGNC Symbol;Acc:VGNC:93935]
chr9	421276	423480	2205	*	chr9	421276	423480	in_vitro	in_vivo	9	10	72.1656	95.906	-23.7404	c(t = -2.35493800432698)	0.0445	0.837312	Distal Intergenic	NA	NA	NA
chr13	79610176	79611044	869	*	chr13	79610176	79611044	in_vitro	in_vivo	11	11	2.18909	0.514545	1.67455	c(t = 2.20544402510784)	0.0447	0.837312	Distal Intergenic	ENSSSCG00000028562	FOXL2	forkhead box L2 [Source:NCBI gene (formerly Entrezgene);Acc:100622956]
chr10	59816556	59817109	554	*	chr10	59816556	59817109	in_vitro	in_vivo	9	9	1.06111	0.114444	0.946667	c(t = 2.31402372758822)	0.0449	0.837312	Distal Intergenic	ENSSSCG00000011112	CDC123	cell division cycle 123 [Source:VGNC Symbol;Acc:VGNC:95819]
chr5	76634663	76635581	919	*	chr5	76634663	76635581	in_vitro	in_vivo	12	12	0.578333	0	0.578333	c(t = 2.26243654316414)	0.0449	0.837312	Distal Intergenic	ENSSSCG00000000808	SLC38A2	solute carrier family 38 member 2 [Source:VGNC Symbol;Acc:VGNC:93094]
chr12	24679720	24680359	640	*	chr12	24679720	24680359	in_vitro	in_vivo	9	12	3.84	0.353333	3.48667	c(t = 2.34684049801546)	0.0452	0.837312	Distal Intergenic	NA	NA	NA
chr12	5116522	5120486	3965	*	chr12	5116522	5120486	in_vitro	in_vivo	14	11	3.90071	1.50364	2.39708	c(t = 2.13603057568943)	0.0453	0.837312	Distal Intergenic	ENSSSCG00000036592		serine and arginine rich splicing factor 2 [Source:VGNC Symbol;Acc:VGNC:99085]
chr15	3525008	3526746	1739	*	chr15	3525008	3526746	in_vitro	in_vivo	9	12	2.27778	0.383333	1.89444	c(t = 2.31409188046011)	0.0453	0.837312	Distal Intergenic	ENSSSCG00000015669	ACVR2A	activin A receptor type 2A [Source:NCBI gene (formerly Entrezgene);Acc:397282]
chr2	150679035	150679341	307	*	chr2	150679035	150679341	in_vitro	in_vivo	10	9	2.331	0	2.331	c(t = 2.31774066255668)	0.0457	0.837312	Distal Intergenic	ENSSSCG00000018513	ssc-mir-145	ssc-mir-145 [Source:miRBase;Acc:MI0002417]
chr8	43960461	43961175	715	*	chr8	43960461	43961175	in_vitro	in_vivo	9	12	1.46444	4.89917	-3.43472	c(t = -2.15467095908722)	0.0458	0.837312	Distal Intergenic	ENSSSCG00000008857	MSMO1	methylsterol monooxygenase 1 [Source:VGNC Symbol;Acc:VGNC:98941]
chr7	115099677	115101064	1388	*	chr7	115099677	115101064	in_vitro	in_vivo	9	10	4.87222	1.222	3.65022	c(t = 2.20365655833143)	0.0458	0.837312	Distal Intergenic	ENSSSCG00000035297	ISG12(A)	putative ISG12(a) protein [Source:NCBI gene (formerly Entrezgene);Acc:100153902]
chr11	4879361	4880102	742	*	chr11	4879361	4880102	in_vitro	in_vivo	11	12	4.44	0.340833	4.09917	c(t = 2.269090546576)	0.0458	0.837312	Distal Intergenic	ENSSSCG00000033599	ssc-mir-9803	ssc-mir-9803 [Source:miRBase;Acc:MI0031567]
chr14	22379509	22380259	751	*	chr14	22379509	22380259	in_vitro	in_vivo	9	13	4.34333	0.192308	4.15103	c(t = 2.35287929979672)	0.0458	0.837312	Distal Intergenic	ENSSSCG00000009749	PIWIL1	piwi like RNA-mediated silencing 1 [Source:VGNC Symbol;Acc:VGNC:98197]
chr7	48010546	48011792	1247	*	chr7	48010546	48011792	in_vitro	in_vivo	14	14	5.285	18.7871	-13.5021	c(t = -2.16449538961092)	0.0462	0.837312	Distal Intergenic	ENSSSCG00000001770	CTSH	cathepsin H [Source:NCBI gene (formerly Entrezgene);Acc:396969]
chr2	137205574	137207668	2095	*	chr2	137205574	137207668	in_vitro	in_vivo	12	15	4.07167	1.522	2.54967	c(t = 2.17364669842674)	0.0464	0.837312	Promoter (<=1kb)	ENSSSCG00000061433	PITX1	paired like homeodomain 1 [Source:NCBI gene (formerly Entrezgene);Acc:100689266]
chr1	161320999	161322117	1119	*	chr1	161320999	161322117	in_vitro	in_vivo	10	12	3.799	0.2775	3.5215	c(t = 2.28241365783373)	0.0466	0.837312	Distal Intergenic	ENSSSCG00000026454	PMAIP1	phorbol-12-myristate-13-acetate-induced protein 1 [Source:NCBI gene (formerly Entrezgene);Acc:397278]
chr15	137400785	137401797	1013	*	chr15	137400785	137401797	in_vitro	in_vivo	9	10	9.28667	35.879	-26.5923	c(t = -2.24281731829395)	0.0469	0.837312	Distal Intergenic	ENSSSCG00000016331	RAMP1	receptor activity modifying protein 1 [Source:NCBI gene (formerly Entrezgene);Acc:397401]
chr1	159530453	159532086	1634	*	chr1	159530453	159532086	in_vitro	in_vivo	10	11	2.542	0.525455	2.01655	c(t = 2.25848043612371)	0.0469	0.837312	Promoter (<=1kb)	ENSSSCG00000004902	RNF152	ring finger protein 152 [Source:VGNC Symbol;Acc:VGNC:92364]
chr6	1476941	1481053	4113	*	chr6	1476941	1481053	in_vitro	in_vivo	11	11	95.93	84.7036	11.2264	c(t = 2.21257705383641)	0.0471	0.837312	Intron (NM_001244650/100622381, intron 1 of 12)	ENSSSCG00000020678	BANP	BTG3 associated nuclear protein [Source:NCBI gene (formerly Entrezgene);Acc:100622381]
chr11	76710558	76711935	1378	*	chr11	76710558	76711935	in_vitro	in_vivo	13	15	6.36385	21.8993	-15.5355	c(t = -2.10967626019148)	0.0472	0.837312	Distal Intergenic	ENSSSCG00000029502	NAXD	NAD(P)HX dehydratase [Source:NCBI gene (formerly Entrezgene);Acc:100153456]
chr3	979624	1005727	26104	*	chr3	979624	1005727	in_vitro	in_vivo	11	15	85.7318	67.9547	17.7772	c(t = 2.10196504772286)	0.0473	0.837312	Distal Intergenic	ENSSSCG00000045817	ssc-mir-9817	ssc-mir-9817 [Source:miRBase;Acc:MI0031584]
chr8	607842	613265	5424	*	chr8	607842	613265	in_vitro	in_vivo	14	14	4.30214	1.11857	3.18357	c(t = 2.1800636785293)	0.0473	0.837312	Distal Intergenic	ENSSSCG00000055957	SLBP	stem-loop binding protein [Source:NCBI gene (formerly Entrezgene);Acc:100513605]
chr13	208211722	208213513	1792	*	chr13	208211722	208213513	in_vitro	in_vivo	9	11	8.69556	29.2373	-20.5417	c(t = -2.21795094678493)	0.0476	0.837312	Distal Intergenic	ENSSSCG00000025133	ITGB2	integrin subunit beta 2 [Source:NCBI gene (formerly Entrezgene);Acc:396943]
chr18	37724345	37725032	688	*	chr18	37724345	37725032	in_vitro	in_vivo	11	11	2.69636	0.32	2.37636	c(t = 2.22738803156548)	0.0477	0.837312	Distal Intergenic	ENSSSCG00000021250	FKBP9	FKBP prolyl isomerase 9 [Source:NCBI gene (formerly Entrezgene);Acc:100623924]
chr17	15752061	15752568	508	*	chr17	15752061	15752568	in_vitro	in_vivo	10	9	47.584	14.9033	32.6807	c(t = 2.1539063745935)	0.0478	0.837312	Promoter (1-2kb)	ENSSSCG00000039442	BMP2	bone morphotic protein 2 [Source:VGNC Symbol;Acc:VGNC:95488]
chr2	81125621	81126933	1313	*	chr2	81125621	81126933	in_vitro	in_vivo	14	9	3.415	1.10111	2.31389	c(t = 2.11855354688366)	0.0482	0.837312	Distal Intergenic	ENSSSCG00000014053	SNCB	synuclein beta [Source:VGNC Symbol;Acc:VGNC:93286]
chr13	131475772	131476583	812	*	chr13	131475772	131476583	in_vitro	in_vivo	10	12	2.636	0.454167	2.18183	c(t = 2.2191066768255)	0.0482	0.837312	Distal Intergenic	ENSSSCG00000031356	HES1	hes family bHLH transcription factor 1 [Source:NCBI gene (formerly Entrezgene);Acc:100499567]
chr13	32216849	32218331	1483	*	chr13	32216849	32218331	in_vitro	in_vivo	9	10	14.1989	4.937	9.26189	c(t = 2.27759218538413)	0.0483	0.837312	Distal Intergenic	ENSSSCG00000011385	APEH	acylaminoacyl-peptide hydrolase [Source:VGNC Symbol;Acc:VGNC:85408]
chr4	127568383	127569330	948	*	chr4	127568383	127569330	in_vitro	in_vivo	9	11	68.3711	29.8036	38.5675	c(t = 2.10334388870158)	0.0498	0.837312	Distal Intergenic	ENSSSCG00000024973	GBP1	guanylate binding protein 1, interferon-inducible [Source:NCBI gene (formerly Entrezgene);Acc:100151938]
chr2	60378324	60379067	744	*	chr2	60378324	60379067	in_vitro	in_vivo	10	12	1.383	0	1.383	c(t = 2.2650832239949)	0.0498	0.837312	Distal Intergenic	ENSSSCG00000033453	BST2	bone marrow stromal cell antigen 2 [Source:NCBI gene (formerly Entrezgene);Acc:100302088]
chr10	16190362	16191160	799	*	chr10	16190362	16191160	in_vitro	in_vivo	10	11	3.657	0.931818	2.72518	c(t = 2.16898970511191)	0.0499	0.837312	Distal Intergenic	ENSSSCG00000010872	AKT3	AKT serine/threonine kinase 3 [Source:VGNC Symbol;Acc:VGNC:96306]
chr16	6383448	6384749	1302	*	chr16	6383448	6384749	in_vitro	in_vivo	12	12	2.3125	0.416667	1.89583	c(t = 2.11297254182284)	0.05	0.837312	Distal Intergenic	ENSSSCG00000016823	C1QTNF3	C1q and TNF related 3 [Source:NCBI gene (formerly Entrezgene);Acc:100270814]
chr3	45198701	45201575	2875	*	chr3	45198701	45201575	in_vitro	in_vivo	13	16	2.00077	0.70875	1.29202	c(t = 2.12412861357398)	0.0501	0.837312	Promoter (<=1kb)	ENSSSCG00000060053	BCL2L11	BCL2 like 11 [Source:NCBI gene (formerly Entrezgene);Acc:396632]
chr9	135981067	135983958	2892	*	chr9	135981067	135983958	in_vitro	in_vivo	10	15	9.819	5.61	4.209	c(t = 2.09655602837925)	0.0502	0.837312	Distal Intergenic	ENSSSCG00000015627	ZPBP	zona pellucida binding protein [Source:NCBI gene (formerly Entrezgene);Acc:397194]
chr6	83361071	83362136	1066	*	chr6	83361071	83362136	in_vitro	in_vivo	10	9	1.913	0	1.913	c(t = 2.25604525310529)	0.0505	0.837312	Promoter (<=1kb)	ENSSSCG00000026257	STMN1	stathmin 1 [Source:VGNC Symbol;Acc:VGNC:93560]
chr18	8842902	8845088	2187	*	chr18	8842902	8845088	in_vitro	in_vivo	13	13	2.83923	0.743846	2.09538	c(t = 2.12956120073175)	0.0507	0.837312	Distal Intergenic	ENSSSCG00000032390	NDUFB2	NADH:ubiquinone oxidoreductase subunit B2 [Source:NCBI gene (formerly Entrezgene);Acc:100513895]
chr10	8305655	8307855	2201	*	chr10	8305655	8307855	in_vitro	in_vivo	12	12	33.3392	8.68917	24.65	c(t = 2.15423454111491)	0.0508	0.837312	Distal Intergenic	ENSSSCG00000029778	SPATA17	spermatosis associated 17 [Source:VGNC Symbol;Acc:VGNC:96065]
chr5	36273859	36275362	1504	*	chr5	36273859	36275362	in_vitro	in_vivo	10	12	62.218	32.5308	29.6872	c(t = 2.07603485935878)	0.0511	0.837312	Distal Intergenic	ENSSSCG00000030511	LGR5	leucine rich repeat containing G protein-coupled receptor 5 [Source:VGNC Symbol;Acc:VGNC:103296]
chr1	229954958	229956566	1609	*	chr1	229954958	229956566	in_vitro	in_vivo	11	12	2	0.1325	1.8675	c(t = 2.20003128905173)	0.0512	0.837312	Distal Intergenic	ENSSSCG00000005284	GNA14	G protein subunit alpha 14 [Source:VGNC Symbol;Acc:VGNC:88519]
chr13	31627106	31627958	853	*	chr13	31627106	31627958	in_vitro	in_vivo	11	9	6.82091	1.49222	5.32869	c(t = 2.14371677815113)	0.0514	0.837312	Distal Intergenic	ENSSSCG00000018173	ssc-mir-425	ssc-mir-425 [Source:miRBase;Acc:MI0013133]
chr8	104270796	104272872	2077	*	chr8	104270796	104272872	in_vitro	in_vivo	13	17	1.98308	0.385882	1.59719	c(t = 2.141362969503)	0.0514	0.837312	Distal Intergenic	ENSSSCG00000037272	FABP2	fatty acid binding protein 2 [Source:NCBI gene (formerly Entrezgene);Acc:595106]
chr1	131745993	131746903	911	*	chr1	131745993	131746903	in_vitro	in_vivo	12	9	3.18917	0.308889	2.88028	c(t = 2.15704652704454)	0.0516	0.837312	Promoter (<=1kb)	ENSSSCG00000004789	THBS1	thrombospondin 1 [Source:NCBI gene (formerly Entrezgene);Acc:492313]
chr10	49119792	49120632	841	*	chr10	49119792	49120632	in_vitro	in_vivo	14	9	2.06143	0.427778	1.63365	c(t = 2.0922489831448)	0.0517	0.837312	Distal Intergenic	ENSSSCG00000011060	GAD2	glutamate decarboxylase 2 [Source:NCBI gene (formerly Entrezgene);Acc:396929]
chr5	41561475	41562280	806	*	chr5	41561475	41562280	in_vitro	in_vivo	12	12	2.75917	0.288333	2.47083	c(t = 2.16563567960722)	0.0517	0.837312	Distal Intergenic	ENSSSCG00000030616	RESF1	retroelement silencing factor 1 [Source:VGNC Symbol;Acc:VGNC:92219]
chr14	6639221	6639907	687	*	chr14	6639221	6639907	in_vitro	in_vivo	10	11	3.127	0.926364	2.20064	c(t = 2.1728218608329)	0.0518	0.837312	Distal Intergenic	ENSSSCG00000030228	PIWIL2	piwi like RNA-mediated silencing 2 [Source:VGNC Symbol;Acc:VGNC:98198]
chr3	85810808	85811477	670	*	chr3	85810808	85811477	in_vitro	in_vivo	11	12	2.77545	0.3475	2.42795	c(t = 2.15704710622608)	0.0518	0.837312	Distal Intergenic	ENSSSCG00000008400	CFAP36	cilia and flagella associated protein 36 [Source:NCBI gene (formerly Entrezgene);Acc:100513146]
chr4	64953940	64956027	2088	*	chr4	64953940	64956027	in_vitro	in_vivo	11	14	0.284545	1.49643	-1.21188	c(t = -2.09862528330146)	0.052	0.837312	Promoter (<=1kb)	ENSSSCG00000006194	NCOA2	nuclear receptor coactivator 2 [Source:VGNC Symbol;Acc:VGNC:90616]
chr2	135919072	135920821	1750	*	chr2	135919072	135920821	in_vitro	in_vivo	14	16	2.68929	0.91875	1.77054	c(t = 2.07137498571192)	0.0521	0.837312	Distal Intergenic	ENSSSCG00000014296		voltage dependent anion channel 1 [Source:VGNC Symbol;Acc:VGNC:100881]
chr6	63724265	63728822	4558	*	chr6	63724265	63728822	in_vitro	in_vivo	15	12	10.2027	24.5892	-14.3865	c(t = -2.1342085866071)	0.0523	0.837312	Distal Intergenic	ENSSSCG00000003341	TAS1R3	taste 1 receptor member 3 [Source:NCBI gene (formerly Entrezgene);Acc:100127440]
chr15	25328709	25330385	1677	*	chr15	25328709	25330385	in_vitro	in_vivo	12	11	2.9225	0.334545	2.58795	c(t = 2.14993248401253)	0.0526	0.837312	Promoter (<=1kb)	ENSSSCG00000015720	BIN1	bridging integrator 1 [Source:VGNC Symbol;Acc:VGNC:95475]
chr11	79083807	79084575	769	*	chr11	79083807	79084575	in_vitro	in_vivo	10	11	3.23	0.26	2.97	c(t = 2.2051024088098)	0.0528	0.837312	Promoter (<=1kb)	ENSSSCG00000020899	CDC16	cell division cycle 16 [Source:NCBI gene (formerly Entrezgene);Acc:100621739]
chr4	94747476	94748744	1269	*	chr4	94747476	94748744	in_vitro	in_vivo	11	12	2.83273	0.69	2.14273	c(t = 2.10927868553465)	0.0531	0.837312	Distal Intergenic	ENSSSCG00000054923	CKS1B	CDC28 protein kinase regulatory subunit 1B [Source:NCBI gene (formerly Entrezgene);Acc:100155110]
chr7	121012195	121014850	2656	*	chr7	121012195	121014850	in_vitro	in_vivo	13	9	98.47	91.4889	6.98111	c(t = 2.20605322016241)	0.0532	0.837312	Exon (NM_001244777/100513162, exon 3 of 14)	ENSSSCG00000033639	ssc-mir-342	ssc-mir-342 [Source:miRBase;Acc:MI0013153]
chr9	136741863	136743267	1405	*	chr9	136741863	136743267	in_vitro	in_vivo	10	12	3.585	1.29	2.295	c(t = 2.14747130241724)	0.0532	0.837312	Promoter (<=1kb)	ENSSSCG00000015631	GRB10	growth factor receptor bound protein 10 [Source:VGNC Symbol;Acc:VGNC:88662]
chr7	117469021	117469789	769	*	chr7	117469021	117469789	in_vitro	in_vivo	11	12	10.9082	40.3942	-29.486	c(t = -2.05545283326101)	0.0533	0.837312	3' UTR	ENSSSCG00000002501	BDKRB1	bradykinin receptor B1 [Source:NCBI gene (formerly Entrezgene);Acc:100127469]
chr8	87854548	87855663	1116	*	chr8	87854548	87855663	in_vitro	in_vivo	10	13	1.056	0.199231	0.856769	c(t = 2.15478070063763)	0.0534	0.837312	Distal Intergenic	ENSSSCG00000009062	MGARP	mitochondria localized glutamic acid rich protein [Source:NCBI gene (formerly Entrezgene);Acc:100359351]
chr3	125103753	125104644	892	*	chr3	125103753	125104644	in_vitro	in_vivo	9	10	7.35222	39.089	-31.7368	c(t = -2.12291280654742)	0.0535	0.837312	Distal Intergenic	ENSSSCG00000008624	LPIN1	lipin 1 [Source:VGNC Symbol;Acc:VGNC:89793]
chr1	254671485	254672860	1376	*	chr1	254671485	254672860	in_vitro	in_vivo	10	11	97.432	93.5045	3.92745	c(t = 2.06504162710787)	0.054	0.837312	Distal Intergenic	ENSSSCG00000005485	AMBP	alpha-1-microglobulin/bikunin [Source:VGNC Symbol;Acc:VGNC:109523]
chr3	42711254	42712670	1417	*	chr3	42711254	42712670	in_vitro	in_vivo	12	13	16.1492	2.10462	14.0446	c(t = 2.1524412230304)	0.054	0.837312	Distal Intergenic	ENSSSCG00000008077	CARD19	caspase recruitment domain family member 19 [Source:VGNC Symbol;Acc:VGNC:86188]
chr13	206034618	206037701	3084	*	chr13	206034618	206037701	in_vitro	in_vivo	11	13	11.9836	33.1415	-21.1579	c(t = -2.04707799640103)	0.0542	0.837312	Distal Intergenic	ENSSSCG00000022857	TFF3	trefoil factor 3 [Source:NCBI gene (formerly Entrezgene);Acc:100627480]
chr1	44056457	44058235	1779	*	chr1	44056457	44058235	in_vitro	in_vivo	12	10	1.51	5.058	-3.548	c(t = -2.15666679162364)	0.0542	0.837312	Distal Intergenic	ENSSSCG00000062089	PLN	phospholamban [Source:NCBI gene (formerly Entrezgene);Acc:397421]
chr17	31868517	31869375	859	*	chr17	31868517	31869375	in_vitro	in_vivo	11	10	10.43	3.205	7.225	c(t = 2.05773381513178)	0.0542	0.837312	Distal Intergenic	ENSSSCG00000007143		mitochondrial antiviral signaling protein [Source:VGNC Symbol;Acc:VGNC:96208]
chr11	2602205	2603499	1295	*	chr11	2602205	2603499	in_vitro	in_vivo	11	12	10.8336	36.0617	-25.228	c(t = -2.04391274168071)	0.0543	0.837312	Distal Intergenic	ENSSSCG00000034599	ssc-mir-9814	ssc-mir-9814 [Source:miRBase;Acc:MI0031581]
chr13	131662423	131664783	2361	*	chr13	131662423	131664783	in_vitro	in_vivo	12	15	3.69	11.5347	-7.84467	c(t = -2.03495835403318)	0.0543	0.837312	Distal Intergenic	ENSSSCG00000031356	HES1	hes family bHLH transcription factor 1 [Source:NCBI gene (formerly Entrezgene);Acc:100499567]
chr1	161720590	161721936	1347	*	chr1	161720590	161721936	in_vitro	in_vivo	11	14	2.51727	0.918571	1.5987	c(t = 2.05459952498912)	0.0545	0.837312	Distal Intergenic	ENSSSCG00000026454	PMAIP1	phorbol-12-myristate-13-acetate-induced protein 1 [Source:NCBI gene (formerly Entrezgene);Acc:397278]
chr1	76998122	76999023	902	*	chr1	76998122	76999023	in_vitro	in_vivo	12	10	3.2375	0.308	2.9295	c(t = 2.13984203637919)	0.0546	0.837312	Distal Intergenic	ENSSSCG00000004401	DDO	D-aspartate oxidase [Source:NCBI gene (formerly Entrezgene);Acc:100037287]
chr1	181771496	181773290	1795	*	chr1	181771496	181773290	in_vitro	in_vivo	11	11	6.97455	3.36091	3.61364	c(t = 2.04421661659313)	0.0547	0.837312	Distal Intergenic	ENSSSCG00000005029	RTRAF	RNA transcription, translation and transport factor [Source:NCBI gene (formerly Entrezgene);Acc:100154555]
chr1	60942998	60944419	1422	*	chr1	60942998	60944419	in_vitro	in_vivo	14	9	2.13429	0.661111	1.47317	c(t = 2.04734541610704)	0.0547	0.837312	Distal Intergenic	ENSSSCG00000004334	MAP3K7	mitogen-activated protein kinase kinase kinase 7 [Source:VGNC Symbol;Acc:VGNC:89987]
chr7	47607575	47608982	1408	*	chr7	47607575	47608982	in_vitro	in_vivo	13	12	5.76692	1.76917	3.99776	c(t = 2.08543333843745)	0.0548	0.837312	Promoter (<=1kb)	ENSSSCG00000021873	CRABP1	cellular retinoic acid binding protein 1 [Source:NCBI gene (formerly Entrezgene);Acc:100169745]
chr11	22517984	22521671	3688	*	chr11	22517984	22521671	in_vitro	in_vivo	13	15	19.5823	8.62267	10.9596	c(t = 2.11220365236802)	0.0549	0.837312	Distal Intergenic	ENSSSCG00000034156	GTF2F2	general transcription factor IIF subunit 2 [Source:NCBI gene (formerly Entrezgene);Acc:100626869]
chr1	7378251	7380208	1958	*	chr1	7378251	7380208	in_vitro	in_vivo	10	11	98.195	92.6136	5.58136	c(t = 2.117453730684)	0.055	0.837312	Exon (NM_001244473/397214, exon 42 of 48)	ENSSSCG00000004041	SLC22A1	solute carrier family 22 member 1 [Source:VGNC Symbol;Acc:VGNC:103179]
chr1	141494263	141495332	1070	*	chr1	141494263	141495332	in_vitro	in_vivo	13	14	0.925385	2.7	-1.77462	c(t = -2.06346632615262)	0.055	0.837312	Distal Intergenic	ENSSSCG00000004832	UBE3A	ubiquitin protein ligase E3A [Source:VGNC Symbol;Acc:VGNC:94652]
chr3	72619059	72619800	742	*	chr3	72619059	72619800	in_vitro	in_vivo	13	14	2.08	0	2.08	c(t = 2.1249694205744)	0.055	0.837312	Distal Intergenic	ENSSSCG00000008336	ANXA4	annexin A4 [Source:NCBI gene (formerly Entrezgene);Acc:100312960]
chr7	7234684	7245005	10322	*	chr7	7234684	7245005	in_vitro	in_vivo	16	16	2.00438	3.34687	-1.3425	c(t = -1.99612954799408)	0.0551	0.837312	Distal Intergenic	ENSSSCG00000001040	C6orf52	chromosome 7 C6orf52 homolog [Source:VGNC Symbol;Acc:VGNC:86073]
chr6	153859444	153860669	1226	*	chr6	153859444	153860669	in_vitro	in_vivo	12	14	3.90083	0.975	2.92583	c(t = 2.11945871209885)	0.0551	0.837312	Distal Intergenic	ENSSSCG00000031912	JUN	Jun proto-oncogene, AP-1 transcription factor subunit [Source:NCBI gene (formerly Entrezgene);Acc:396913]
chr9	25545447	25546144	698	*	chr9	25545447	25546144	in_vitro	in_vivo	9	13	4.62667	0.747692	3.87897	c(t = 2.19641521857665)	0.0554	0.837312	Distal Intergenic	ENSSSCG00000014948	C11orf54	chromosome 9 C11orf54 homolog [Source:VGNC Symbol;Acc:VGNC:86087]
chr18	1968728	1969685	958	*	chr18	1968728	1969685	in_vitro	in_vivo	9	12	0.802222	4.68583	-3.88361	c(t = -2.12815290156563)	0.0557	0.837312	Distal Intergenic	ENSSSCG00000016416	SHH	sonic hedgehog signaling molecule [Source:NCBI gene (formerly Entrezgene);Acc:100512749]
chr1	156435049	156435996	948	*	chr1	156435049	156435996	in_vitro	in_vivo	12	12	3.17417	0.481667	2.6925	c(t = 2.11100164200418)	0.0561	0.837312	Distal Intergenic	ENSSSCG00000004889	SERPINB10	serpin family B member 10 [Source:NCBI gene (formerly Entrezgene);Acc:100154994]
chr11	65200901	65201681	781	*	chr11	65200901	65201681	in_vitro	in_vivo	12	13	1.21333	6.74385	-5.53051	c(t = -2.08049970406661)	0.0562	0.837312	Distal Intergenic	ENSSSCG00000026082	DNAJC3	DnaJ heat shock protein family (Hsp40) member C3 [Source:NCBI gene (formerly Entrezgene);Acc:100154166]
chr8	81023772	81024870	1099	*	chr8	81023772	81024870	in_vitro	in_vivo	11	11	0.729091	4.20909	-3.48	c(t = -2.12731848761701)	0.0562	0.837312	Distal Intergenic	ENSSSCG00000009031	EDNRA	endothelin receptor type A [Source:VGNC Symbol;Acc:VGNC:87549]
chr1	187718846	187720384	1539	*	chr1	187718846	187720384	in_vitro	in_vivo	14	11	1.65143	0.463636	1.18779	c(t = 2.03047343921727)	0.0564	0.837312	Distal Intergenic	ENSSSCG00000005073	ARID4A	AT-rich interaction domain 4A [Source:VGNC Symbol;Acc:VGNC:85509]
chr1	25363215	25364243	1029	*	chr1	25363215	25364243	in_vitro	in_vivo	14	13	0.779286	4.43154	-3.65225	c(t = -2.09406566878524)	0.0566	0.837312	Distal Intergenic	ENSSSCG00000004148	CCDC28A	coiled-coil domain containing 28A [Source:NCBI gene (formerly Entrezgene);Acc:100512200]
chr7	64507971	64508850	880	*	chr7	64507971	64508850	in_vitro	in_vivo	10	13	11.253	4.16	7.093	c(t = 2.12228285913526)	0.0567	0.837312	Promoter (<=1kb)	ENSSSCG00000001952	NFKBIA	NFKB inhibitor alpha [Source:NCBI gene (formerly Entrezgene);Acc:406188]
chr5	66066979	66067842	864	*	chr5	66066979	66067842	in_vitro	in_vivo	10	13	0.322	2.99385	-2.67185	c(t = -2.09564861417776)	0.0567	0.837312	Distal Intergenic	ENSSSCG00000038694	CCND2	cyclin D2 [Source:NCBI gene (formerly Entrezgene);Acc:397162]
chr12	5423055	5426347	3293	*	chr12	5423055	5426347	in_vitro	in_vivo	12	13	72.3092	49.3608	22.9484	c(t = 2.00438187403205)	0.0569	0.837312	Distal Intergenic	ENSSSCG00000017198	ACOX1	acyl-CoA oxidase 1 [Source:VGNC Symbol;Acc:VGNC:85020]
chr14	76864199	76864522	324	*	chr14	76864199	76864522	in_vitro	in_vivo	11	10	5.00364	1.045	3.95864	c(t = 2.12196596311632)	0.0569	0.837312	Distal Intergenic	ENSSSCG00000010314	AP3M1	adaptor related protein complex 3 subunit mu 1 [Source:VGNC Symbol;Acc:VGNC:85390]
chr13	78982541	78983412	872	*	chr13	78982541	78983412	in_vitro	in_vivo	9	10	3.84889	0.747	3.10189	c(t = 2.17467578590468)	0.0569	0.837312	Distal Intergenic	ENSSSCG00000011657	CLDN18	claudin 18 [Source:VGNC Symbol;Acc:VGNC:86735]
chr3	22654598	22655683	1086	*	chr3	22654598	22655683	in_vitro	in_vivo	10	12	2.586	0.106667	2.47933	c(t = 2.1777020703523)	0.0569	0.837312	Distal Intergenic	ENSSSCG00000010795	NDUFAB1	NADH:ubiquinone oxidoreductase subunit AB1 [Source:VGNC Symbol;Acc:VGNC:104004]
chr14	20621737	20622911	1175	*	chr14	20621737	20622911	in_vitro	in_vivo	11	14	0.812727	2.93	-2.11727	c(t = -2.0276106758983)	0.0572	0.837312	Distal Intergenic	ENSSSCG00000009704	HMGB2	high mobility group box 2 [Source:VGNC Symbol;Acc:VGNC:88902]
chr1	1026523	1027672	1150	*	chr1	1026523	1027672	in_vitro	in_vivo	9	9	3.3	31.8411	-28.5411	c(t = -2.21257404372708)	0.0573	0.837312	Distal Intergenic	ENSSSCG00000032192	ssc-mir-9815	ssc-mir-9815 [Source:miRBase;Acc:MI0031582]
chr17	62340780	62341942	1163	*	chr17	62340780	62341942	in_vitro	in_vivo	11	11	3.42545	1.49545	1.93	c(t = 2.0300790991043)	0.0574	0.837312	Distal Intergenic	ENSSSCG00000061743	LIME1	Lck interacting transmembrane adaptor 1 [Source:NCBI gene (formerly Entrezgene);Acc:100625216]
chr2	44375307	44376119	813	*	chr2	44375307	44376119	in_vitro	in_vivo	11	12	2.68091	1.065	1.61591	c(t = 2.01668711099695)	0.0574	0.837312	Distal Intergenic	ENSSSCG00000035649		calcitonin-related polypeptide beta [Source:NCBI gene (formerly Entrezgene);Acc:396563]
chr13	108334208	108334864	657	*	chr13	108334208	108334864	in_vitro	in_vivo	10	9	4.27	0	4.27	c(t = 2.17808703471327)	0.0574	0.837312	Distal Intergenic	ENSSSCG00000029608	SEC62	SEC62 homolog, preprotein translocation factor [Source:NCBI gene (formerly Entrezgene);Acc:100125961]
chr3	102306317	102307068	752	*	chr3	102306317	102307068	in_vitro	in_vivo	9	9	0.182222	1.60111	-1.41889	c(t = -2.1642521291344)	0.0576	0.837312	Distal Intergenic	ENSSSCG00000008486	GALM	galactose mutarotase [Source:NCBI gene (formerly Entrezgene);Acc:399536]
chr1	270738916	270739959	1044	*	chr1	270738916	270739959	in_vitro	in_vivo	14	12	2.51571	0.903333	1.61238	c(t = 2.01818164827613)	0.0576	0.837312	Distal Intergenic	ENSSSCG00000005702	FUBP3	far upstream element binding protein 3 [Source:VGNC Symbol;Acc:VGNC:103093]
chr18	45636790	45637705	916	*	chr18	45636790	45637705	in_vitro	in_vivo	11	13	0	0.983077	-0.983077	c(t = -2.09859242710961)	0.0577	0.837312	Distal Intergenic	ENSSSCG00000016703	HOXA5	homeobox A5 [Source:NCBI gene (formerly Entrezgene);Acc:100499568]
chr9	32126081	32128169	2089	*	chr9	32126081	32128169	in_vitro	in_vivo	12	16	3.2675	0.871875	2.39562	c(t = 2.06644222317226)	0.0578	0.837312	Promoter (1-2kb)	ENSSSCG00000014977	PGR	progesterone receptor [Source:VGNC Symbol;Acc:VGNC:91362]
chr8	56193369	56194969	1601	*	chr8	56193369	56194969	in_vitro	in_vivo	11	13	2.26636	0.656154	1.61021	c(t = 2.08669723214325)	0.0579	0.837312	Distal Intergenic	ENSSSCG00000008913	IGFBP7	insulin like growth factor binding protein 7 [Source:NCBI gene (formerly Entrezgene);Acc:100302573]
chr2	60567234	60567972	739	*	chr2	60567234	60567972	in_vitro	in_vivo	9	10	4.64556	1.119	3.52656	c(t = 2.12517169513566)	0.0581	0.837312	Distal Intergenic	ENSSSCG00000033453	BST2	bone marrow stromal cell antigen 2 [Source:NCBI gene (formerly Entrezgene);Acc:100302088]
chr10	10156482	10157235	754	*	chr10	10156482	10157235	in_vitro	in_vivo	10	11	3.559	0.801818	2.75718	c(t = 2.11498675887093)	0.0581	0.837312	Distal Intergenic	ENSSSCG00000035486	ssc-mir-664	ssc-mir-664 [Source:miRBase;Acc:MI0013123]
chr1	240494463	240496777	2315	*	chr1	240494463	240496777	in_vitro	in_vivo	12	12	8.55833	1.635	6.92333	c(t = 2.09164838448034)	0.0583	0.837312	Distal Intergenic	ENSSSCG00000005382	TGFBR1	transforming growth factor beta receptor 1 [Source:VGNC Symbol;Acc:VGNC:98368]
chr14	51291092	51297177	6086	*	chr14	51291092	51297177	in_vitro	in_vivo	15	14	2.176	6.65143	-4.47543	c(t = -2.05068851527848)	0.0585	0.837312	Distal Intergenic	ENSSSCG00000030732	GP1BB	glycoprotein Ib platelet subunit beta [Source:NCBI gene (formerly Entrezgene);Acc:100155101]
chr4	100443981	100444218	238	*	chr4	100443981	100444218	in_vitro	in_vivo	10	9	7.05	1.80333	5.24667	c(t = 2.06430765376191)	0.0585	0.837312	Distal Intergenic	ENSSSCG00000006703	PRKAB2	protein kinase AMP-activated non-catalytic subunit beta 2 [Source:VGNC Symbol;Acc:VGNC:91799]
chr12	52286754	52289412	2659	*	chr12	52286754	52289412	in_vitro	in_vivo	13	11	14.4	35.7827	-21.3827	c(t = -2.0415930595084)	0.0586	0.837312	Promoter (<=1kb)	ENSSSCG00000017923	ALOX15	arachidonate 15-lipoxygenase [Source:NCBI gene (formerly Entrezgene);Acc:396971]
chr2	81372325	81373010	686	*	chr2	81372325	81373010	in_vitro	in_vivo	9	10	4.75333	1.114	3.63933	c(t = 2.0866302075184)	0.0586	0.837312	Distal Intergenic	ENSSSCG00000014053	SNCB	synuclein beta [Source:VGNC Symbol;Acc:VGNC:93286]
chr14	111166854	111167480	627	*	chr14	111166854	111167480	in_vitro	in_vivo	12	9	2.64833	0.456667	2.19167	c(t = 2.04317021786675)	0.0586	0.837312	Distal Intergenic	ENSSSCG00000058016
chr10	51619996	51621825	1830	*	chr10	51619996	51621825	in_vitro	in_vivo	13	14	4.92923	2.3	2.62923	c(t = 2.02574296568262)	0.0587	0.837312	Distal Intergenic	ENSSSCG00000011079	PIP4K2A	phosphatidylinositol-5-phosphate 4-kinase type 2 alpha [Source:VGNC Symbol;Acc:VGNC:96485]
chr11	50724406	50725888	1483	*	chr11	50724406	50725888	in_vitro	in_vivo	9	10	1.80333	0.446	1.35733	c(t = 2.1200286411928)	0.0588	0.837312	Distal Intergenic	ENSSSCG00000009477	EDNRB	endothelin receptor type B [Source:VGNC Symbol;Acc:VGNC:87550]
chr11	3807702	3808665	964	*	chr11	3807702	3808665	in_vitro	in_vivo	11	11	12.56	33.7282	-21.1682	c(t = -2.07091264533385)	0.059	0.837312	Distal Intergenic	ENSSSCG00000009301	GPR12	G protein-coupled receptor 12 [Source:NCBI gene (formerly Entrezgene);Acc:100736641]
chr10	20635351	20636292	942	*	chr10	20635351	20636292	in_vitro	in_vivo	10	14	0.213	1.72357	-1.51057	c(t = -2.04024360220817)	0.059	0.837312	Distal Intergenic	ENSSSCG00000029411	CAPN2	calpain 2 [Source:NCBI gene (formerly Entrezgene);Acc:397393]
chr8	52162182	52163224	1043	*	chr8	52162182	52163224	in_vitro	in_vivo	11	11	3.04	0.711818	2.32818	c(t = 2.0636288613971)	0.059	0.837312	Distal Intergenic	ENSSSCG00000008888	NPY1R	neuropeptide Y receptor Y1 [Source:VGNC Symbol;Acc:VGNC:90865]
chr1	198992230	198993785	1556	*	chr1	198992230	198993785	in_vitro	in_vivo	11	13	51.5427	24.2131	27.3297	c(t = 2.00796549979076)	0.0591	0.837312	Distal Intergenic	ENSSSCG00000034120	CDKN2B	cyclin dependent kinase inhibitor 2B [Source:NCBI gene (formerly Entrezgene);Acc:397227]
chr10	67735763	67737924	2162	*	chr10	67735763	67737924	in_vitro	in_vivo	9	9	13.6444	42.9467	-29.3022	c(t = -2.03155691255052)	0.0592	0.837312	Distal Intergenic	ENSSSCG00000029602	WDR37	WD repeat domain 37 [Source:VGNC Symbol;Acc:VGNC:96258]
chr7	86268771	86269496	726	*	chr7	86268771	86269496	in_vitro	in_vivo	9	14	0.121111	1.03571	-0.914603	c(t = -2.04074370210197)	0.0593	0.837312	Distal Intergenic	NA	NA	NA
chr14	39885763	39886534	772	*	chr14	39885763	39886534	in_vitro	in_vivo	12	10	4.03167	0.465	3.56667	c(t = 2.0930836376901)	0.0594	0.837312	Promoter (<=1kb)	ENSSSCG00000009890	MAPKAPK5	MAPK activated protein kinase 5 [Source:NCBI gene (formerly Entrezgene);Acc:100153404]
chr9	60520395	60521865	1471	*	chr9	60520395	60521865	in_vitro	in_vivo	9	11	2.19889	0.443636	1.75525	c(t = 2.14200065284999)	0.0595	0.837312	Distal Intergenic	ENSSSCG00000025612	SPATA19	spermatogenesis associated 19 [Source:NCBI gene (formerly Entrezgene);Acc:100415923]
chr11	6762590	6763775	1186	*	chr11	6762590	6763775	in_vitro	in_vivo	11	13	1.20364	0.282308	0.921329	c(t = 2.0851555782565)	0.0595	0.837312	Distal Intergenic	ENSSSCG00000029456	SLC7A1	solute carrier family 7 member 1 [Source:VGNC Symbol;Acc:VGNC:93169]
chr17	29984578	29985610	1033	*	chr17	29984578	29985610	in_vitro	in_vivo	10	12	2.483	0.606667	1.87633	c(t = 2.08209834374614)	0.0596	0.837312	Distal Intergenic	ENSSSCG00000053422	THBD	thrombomodulin [Source:NCBI gene (formerly Entrezgene);Acc:100157642]
chr18	45420847	45423475	2629	*	chr18	45420847	45423475	in_vitro	in_vivo	12	13	4.7125	1.07692	3.63558	c(t = 2.08568923444655)	0.0597	0.837312	Distal Intergenic	ENSSSCG00000016703	HOXA5	homeobox A5 [Source:NCBI gene (formerly Entrezgene);Acc:100499568]
chr12	52925589	52926771	1183	*	chr12	52925589	52926771	in_vitro	in_vivo	10	10	3.886	0.476	3.41	c(t = 2.10472228212815)	0.0598	0.837312	Distal Intergenic	ENSSSCG00000017952	SAT2	spermidine/spermine N1-acetyltransferase family member 2 [Source:NCBI gene (formerly Entrezgene);Acc:100170117]
chr1	1555066	1558772	3707	*	chr1	1555066	1558772	in_vitro	in_vivo	10	11	47.535	72.4164	-24.8814	c(t = -2.01114154865151)	0.0601	0.837312	Distal Intergenic	ENSSSCG00000038097	ssc-mir-9824	ssc-mir-9824 [Source:miRBase;Acc:MI0031591]
chr13	74179911	74180817	907	*	chr13	74179911	74180817	in_vitro	in_vivo	13	12	2.12538	0.3875	1.73788	c(t = 2.00976613367864)	0.0601	0.837312	Distal Intergenic	ENSSSCG00000011630	ACKR4	atypical chemokine receptor 4 [Source:NCBI gene (formerly Entrezgene);Acc:100037292]
chr13	75507034	75508117	1084	*	chr13	75507034	75508117	in_vitro	in_vivo	10	11	3.151	0.837273	2.31373	c(t = 2.09260835769023)	0.0602	0.837312	Distal Intergenic	ENSSSCG00000033057	ANAPC13	anaphase promoting complex subunit 13 [Source:VGNC Symbol;Acc:VGNC:85294]
chr1	144787214	144788783	1570	*	chr1	144787214	144788783	in_vitro	in_vivo	12	14	2.2275	0.601429	1.62607	c(t = 2.05903046865222)	0.0602	0.837312	Distal Intergenic	ENSSSCG00000035696	MCEE	methylmalonyl-CoA epimerase [Source:VGNC Symbol;Acc:VGNC:90066]
chr4	83775141	83777373	2233	*	chr4	83775141	83777373	in_vitro	in_vivo	13	13	0.789231	2.98231	-2.19308	c(t = -1.99701558459236)	0.0603	0.837312	Distal Intergenic	ENSSSCG00000006310	POU2F1	POU class 2 homeobox 1 [Source:VGNC Symbol;Acc:VGNC:91672]
chr11	68855883	68856700	818	*	chr11	68855883	68856700	in_vitro	in_vivo	9	12	1.16222	3.78917	-2.62694	c(t = -2.02578192603025)	0.0604	0.837312	Distal Intergenic	ENSSSCG00000009524	TMTC4	transmembrane O-mannosyltransferase targeting cadherins 4 [Source:VGNC Symbol;Acc:VGNC:94244]
chr2	57849075	57849575	501	*	chr2	57849075	57849575	in_vitro	in_vivo	11	12	1.26727	0	1.26727	c(t = 2.11441793295509)	0.0606	0.837312	Distal Intergenic	ENSSSCG00000014538	MGAT1	alpha-1,3-mannosyl-glycoprotein 2-beta-N-acetylglucosaminyltransferase [Source:VGNC Symbol;Acc:VGNC:96738]
chr2	65593675	65594233	559	*	chr2	65593675	65594233	in_vitro	in_vivo	13	10	1.09462	0	1.09462	c(t = 2.0711973394913)	0.0606	0.837312	Distal Intergenic	ENSSSCG00000018214	ssc-mir-24-1	ssc-mir-24-1 [Source:miRBase;Acc:MI0002428]
chr3	6373763	6374740	978	*	chr3	6373763	6374740	in_vitro	in_vivo	11	14	4.35636	0.904286	3.45208	c(t = 2.0794846423231)	0.0607	0.837312	Distal Intergenic	ENSSSCG00000034019		ATP synthase membrane subunit f [Source:VGNC Symbol;Acc:VGNC:97036]
chr12	57205516	57209565	4050	*	chr12	57205516	57209565	in_vitro	in_vivo	12	13	94.4067	89.3615	5.04513	c(t = 1.9760929353854)	0.0608	0.837312	3' UTR	ENSSSCG00000028465	ELAC2	elaC ribonuclease Z 2 [Source:NCBI gene (formerly Entrezgene);Acc:100520804]
chr1	66513715	66514116	402	*	chr1	66513715	66514116	in_vitro	in_vivo	9	10	4.72667	0	4.72667	c(t = 2.18059223819256)	0.0608	0.837312	Distal Intergenic	ENSSSCG00000004353	CCNC	cyclin C [Source:VGNC Symbol;Acc:VGNC:103046]
chr12	33141356	33142511	1156	*	chr12	33141356	33142511	in_vitro	in_vivo	12	12	0.649167	3.33583	-2.68667	c(t = -2.05669691670819)	0.0609	0.837312	Promoter (<=1kb)	ENSSSCG00000017615	DGKE	diacylglycerol kinase epsilon [Source:VGNC Symbol;Acc:VGNC:87271]
chr7	62481722	62483191	1470	*	chr7	62481722	62483191	in_vitro	in_vivo	9	13	4.16111	1.50077	2.66034	c(t = 2.00233539303457)	0.0609	0.837312	Distal Intergenic	ENSSSCG00000001938	SSTR1	somatostatin receptor 1 [Source:VGNC Symbol;Acc:VGNC:93496]
chr1	248607333	248610234	2902	*	chr1	248607333	248610234	in_vitro	in_vivo	15	15	22.7933	9.832	12.9613	c(t = 1.99132781697003)	0.0611	0.837312	Promoter (<=1kb)	ENSSSCG00000005437	KLF4	KLF transcription factor 4 [Source:VGNC Symbol;Acc:VGNC:98062]
chrX	44860542	44862581	2040	*	chrX	44860542	44862581	in_vitro	in_vivo	15	15	5.998	22.346	-16.348	c(t = -2.00278812757507)	0.0613	0.837312	Distal Intergenic	ENSSSCG00000012310	BMP15	bone morphogenetic protein 15 [Source:NCBI gene (formerly Entrezgene);Acc:448811]
chr1	182202638	182204120	1483	*	chr1	182202638	182204120	in_vitro	in_vivo	12	14	1.67917	0.385	1.29417	c(t = 2.01641841185432)	0.0615	0.837312	Distal Intergenic	ENSSSCG00000005037	ERO1A	endoplasmic reticulum oxidoreductase 1 alpha [Source:NCBI gene (formerly Entrezgene);Acc:100192435]
chr16	33776872	33778708	1837	*	chr16	33776872	33778708	in_vitro	in_vivo	12	15	8.15167	3.21467	4.937	c(t = 1.98432994313157)	0.0617	0.837312	Distal Intergenic	ENSSSCG00000016901	GZMK	granzyme K [Source:NCBI gene (formerly Entrezgene);Acc:100233185]
chr11	6541133	6542447	1315	*	chr11	6541133	6542447	in_vitro	in_vivo	9	10	97.2578	91.448	5.80978	c(t = 2.03389749881383)	0.0618	0.837312	3' UTR	ENSSSCG00000029456	SLC7A1	solute carrier family 7 member 1 [Source:VGNC Symbol;Acc:VGNC:93169]
chr4	32092828	32094332	1505	*	chr4	32092828	32094332	in_vitro	in_vivo	13	13	4.29769	0.882308	3.41538	c(t = 2.04163931739958)	0.062	0.837312	Promoter (<=1kb)	ENSSSCG00000006038	ZFPM2	zinc finger protein, FOG family member 2 [Source:NCBI gene (formerly Entrezgene);Acc:100337657]
chr10	10190759	10191758	1000	*	chr10	10190759	10191758	in_vitro	in_vivo	10	14	0.318	2.30786	-1.98986	c(t = -2.02387221809665)	0.0621	0.837312	Distal Intergenic	ENSSSCG00000035486	ssc-mir-664	ssc-mir-664 [Source:miRBase;Acc:MI0013123]
chr8	4446979	4447902	924	*	chr8	4446979	4447902	in_vitro	in_vivo	9	13	2.02	6.68692	-4.66692	c(t = -1.97802688433279)	0.0622	0.837312	Distal Intergenic	ENSSSCG00000027178	MAN2B2	mannosidase alpha class 2B member 2 [Source:VGNC Symbol;Acc:VGNC:98100]
chr3	42367639	42368394	756	*	chr3	42367639	42368394	in_vitro	in_vivo	10	11	3.078	0.58	2.498	c(t = 2.06709383931435)	0.0625	0.837312	Distal Intergenic	ENSSSCG00000008072	ASPN	asporin [Source:VGNC Symbol;Acc:VGNC:85586]
chr8	67830747	67831964	1218	*	chr8	67830747	67831964	in_vitro	in_vivo	13	14	2.25615	0.222857	2.0333	c(t = 2.04189009992877)	0.0625	0.837312	Distal Intergenic	ENSSSCG00000008943	SLC4A4	solute carrier family 4 member 4 [Source:VGNC Symbol;Acc:VGNC:93133]
chr6	62833127	62834033	907	*	chr6	62833127	62834033	in_vitro	in_vivo	9	9	1.87556	0	1.87556	c(t = 2.16308641170977)	0.0625	0.837312	Distal Intergenic	ENSSSCG00000040575	ISG15	ISG15 ubiquitin like modifier [Source:NCBI gene (formerly Entrezgene);Acc:100145895]
chr10	12557515	12558552	1038	*	chr10	12557515	12558552	in_vitro	in_vivo	11	13	2.74182	0.500769	2.24105	c(t = 2.07116759362919)	0.0626	0.837312	Promoter (<=1kb)	ENSSSCG00000024484	DEGS1	delta 4-desaturase, sphingolipid 1 [Source:VGNC Symbol;Acc:VGNC:95590]
chr7	65805345	65806263	919	*	chr7	65805345	65806263	in_vitro	in_vivo	13	11	2.15154	0.273636	1.8779	c(t = 2.03547635027402)	0.0626	0.837312	Distal Intergenic	ENSSSCG00000040912	SNX6	sorting nexin 6 [Source:NCBI gene (formerly Entrezgene);Acc:100154775]
chr18	43559542	43559992	451	*	chr18	43559542	43559992	in_vitro	in_vivo	10	11	4.183	0.443636	3.73936	c(t = 2.10368806145984)	0.0627	0.837312	Distal Intergenic	ENSSSCG00000037575	FKBP14	FKBP prolyl isomerase 14 [Source:NCBI gene (formerly Entrezgene);Acc:100514551]
chr2	28497037	28497821	785	*	chr2	28497037	28497821	in_vitro	in_vivo	12	11	0.785833	0	0.785833	c(t = 2.070793198179)	0.0627	0.837312	Distal Intergenic	ENSSSCG00000013316	WT1	WT1 transcription factor [Source:VGNC Symbol;Acc:VGNC:100884]
chr3	54775204	54776418	1215	*	chr3	54775204	54776418	in_vitro	in_vivo	10	11	2.823	1.23636	1.58664	c(t = 2.0246272043878)	0.063	0.837312	Distal Intergenic	ENSSSCG00000008188	MGAT4A	alpha-1,3-mannosyl-glycoprotein 4-beta-N-acetylglucosaminyltransferase A [Source:VGNC Symbol;Acc:VGNC:108158]
chr15	44917351	44919630	2280	*	chr15	44917351	44919630	in_vitro	in_vivo	12	13	2.72333	0.732308	1.99103	c(t = 1.97995990068511)	0.063	0.837312	Distal Intergenic	ENSSSCG00000027901	CLDN22	claudin 22 [Source:NCBI gene (formerly Entrezgene);Acc:100294683]
chr5	1425406	1428979	3574	*	chr5	1425406	1428979	in_vitro	in_vivo	9	12	12.3478	36.3675	-24.0197	c(t = -1.9919437390996)	0.0631	0.837312	Distal Intergenic	ENSSSCG00000000973	SELENOO	selenoprotein O [Source:NCBI gene (formerly Entrezgene);Acc:100518971]
chr18	4968572	4969838	1267	*	chr18	4968572	4969838	in_vitro	in_vivo	12	13	2.10083	0.747692	1.35314	c(t = 1.96083164143401)	0.0634	0.837312	Distal Intergenic	ENSSSCG00000016434	RHEB	Ras homolog, mTORC1 binding [Source:NCBI gene (formerly Entrezgene);Acc:100516050]
chr1	227962394	227962842	449	*	chr1	227962394	227962842	in_vitro	in_vivo	9	12	4.42667	0.531667	3.895	c(t = 2.10293542465837)	0.0634	0.837312	Distal Intergenic	ENSSSCG00000005273	OSTF1	osteoclast stimulating factor 1 [Source:NCBI gene (formerly Entrezgene);Acc:397066]
chr16	67480975	67482118	1144	*	chr16	67480975	67482118	in_vitro	in_vivo	12	11	1.83583	0.144545	1.69129	c(t = 2.05055359151294)	0.0634	0.837312	Distal Intergenic	ENSSSCG00000058577	SGCD	sarcoglycan delta [Source:NCBI gene (formerly Entrezgene);Acc:100240724]
chr1	220952750	220953643	894	*	chr1	220952750	220953643	in_vitro	in_vivo	12	12	2.05167	0.3675	1.68417	c(t = 1.99453944250787)	0.0636	0.837312	Promoter (<=1kb)	ENSSSCG00000005236	DMRT1	doublesex and mab-3 related transcription factor 1 [Source:NCBI gene (formerly Entrezgene);Acc:397199]
chr14	48565981	48567279	1299	*	chr14	48565981	48567279	in_vitro	in_vivo	9	14	0.794444	3.77714	-2.9827	c(t = -1.98776406126403)	0.0638	0.837312	Distal Intergenic	ENSSSCG00000010036	SLC5A1	solute carrier family 5 member 1 [Source:VGNC Symbol;Acc:VGNC:93140]
chr17	11166763	11167738	976	*	chr17	11166763	11167738	in_vitro	in_vivo	13	10	4.65538	0	4.65538	c(t = 2.04181380146663)	0.0638	0.837312	Distal Intergenic	ENSSSCG00000007032	PLAT	plasminogen activator, tissue type [Source:NCBI gene (formerly Entrezgene);Acc:397121]
chr14	3033556	3035784	2229	*	chr14	3033556	3035784	in_vitro	in_vivo	13	16	0.461538	1.42188	-0.960337	c(t = -1.95126925756311)	0.0639	0.837312	Distal Intergenic	ENSSSCG00000009589	SYK	spleen associated tyrosine kinase [Source:NCBI gene (formerly Entrezgene);Acc:100125540]
chr8	18800641	18801470	830	*	chr8	18800641	18801470	in_vitro	in_vivo	9	12	8.78444	37.3583	-28.5739	c(t = -1.99835782310073)	0.064	0.837312	Promoter (<=1kb)	ENSSSCG00000028814	SOD3	superoxide dismutase 3 [Source:VGNC Symbol;Acc:VGNC:93335]
chr13	177966838	177967654	817	*	chr13	177966838	177967654	in_vitro	in_vivo	9	10	0	1.839	-1.839	c(t = -2.10698572609937)	0.0644	0.837312	Distal Intergenic	NA	NA	NA
chr2	90261901	90263826	1926	*	chr2	90261901	90263826	in_vitro	in_vivo	14	11	3.475	0.51	2.965	c(t = 2.00950380274756)	0.0647	0.837312	Distal Intergenic	ENSSSCG00000025210	ATG10	autophagy related 10 [Source:VGNC Symbol;Acc:VGNC:85613]
chr13	192655845	192656999	1155	*	chr13	192655845	192656999	in_vitro	in_vivo	9	13	2.13889	0.202308	1.93658	c(t = 2.10948551075452)	0.0647	0.837312	Distal Intergenic	ENSSSCG00000012031	CLDN17	claudin 17 [Source:NCBI gene (formerly Entrezgene);Acc:100294681]
chr13	202895426	202897439	2014	*	chr13	202895426	202897439	in_vitro	in_vivo	14	14	3.48857	1.13357	2.355	c(t = 1.96838249471596)	0.0648	0.837312	Distal Intergenic	ENSSSCG00000037381	GET1	guided entry of tail-anchored proteins factor 1 [Source:VGNC Symbol;Acc:VGNC:103949]
chr12	19335968	19337026	1059	*	chr12	19335968	19337026	in_vitro	in_vivo	9	10	2.26111	0.573	1.68811	c(t = 2.07726866298222)	0.0648	0.837312	Distal Intergenic	ENSSSCG00000025414		peptide YY [Source:VGNC Symbol;Acc:VGNC:99029]
chr3	2092348	2094552	2205	*	chr3	2092348	2094552	in_vitro	in_vivo	9	11	92.8678	85.7382	7.1296	c(t = 1.96876355184457)	0.0649	0.837312	Distal Intergenic	ENSSSCG00000007564	AMZ1	archaelysin family metallopeptidase 1 [Source:NCBI gene (formerly Entrezgene);Acc:100337670]
chr10	18195378	18196288	911	*	chr10	18195378	18196288	in_vitro	in_vivo	9	10	1.81222	21.874	-20.0618	c(t = -2.09595252730891)	0.0649	0.837312	Distal Intergenic	ENSSSCG00000022034	SMYD3	SET and MYND domain containing 3 [Source:NCBI gene (formerly Entrezgene);Acc:100294707]
chr6	51444462	51444930	469	*	chr6	51444462	51444930	in_vitro	in_vivo	11	10	1.98636	0.189	1.79736	c(t = 2.05116537064147)	0.0649	0.837312	Distal Intergenic	ENSSSCG00000003086		apolipoprotein C2 [Source:VGNC Symbol;Acc:VGNC:110413]
chr2	142578003	142579756	1754	*	chr2	142578003	142579756	in_vitro	in_vivo	11	13	76.2009	45.2223	30.9786	c(t = 1.9423622968034)	0.0652	0.837312	Distal Intergenic	ENSSSCG00000014369	CD14	CD14 molecule [Source:NCBI gene (formerly Entrezgene);Acc:100037938]
chr7	113599654	113600565	912	*	chr7	113599654	113600565	in_vitro	in_vivo	13	13	2.43154	0.626154	1.80538	c(t = 1.99070419183558)	0.0652	0.837312	Distal Intergenic	ENSSSCG00000002446		ataxin 3 [Source:NCBI gene (formerly Entrezgene);Acc:100144422]
chr1	259543849	259544959	1111	*	chr1	259543849	259544959	in_vitro	in_vivo	10	10	0.47	4.5	-4.03	c(t = -2.08320375203824)	0.0653	0.837312	Distal Intergenic	ENSSSCG00000005504	BRINP1	BMP/retinoic acid inducible neural specific 1 [Source:VGNC Symbol;Acc:VGNC:85881]
chr1	14892590	14893116	527	*	chr1	14892590	14893116	in_vitro	in_vivo	9	9	20.6533	52.1544	-31.5011	c(t = -1.97813574323644)	0.0654	0.837312	Distal Intergenic	ENSSSCG00000004088	ARMT1	acidic residue methyltransferase 1 [Source:NCBI gene (formerly Entrezgene);Acc:100157036]
chr13	180570640	180571603	964	*	chr13	180570640	180571603	in_vitro	in_vivo	11	12	2.03182	0.5225	1.50932	c(t = 2.01111613731505)	0.0654	0.837312	Distal Intergenic	NA	NA	NA
chr13	137738702	137739377	676	*	chr13	137738702	137739377	in_vitro	in_vivo	12	13	2.1475	0.165385	1.98212	c(t = 2.03329376346859)	0.0654	0.837312	Distal Intergenic	ENSSSCG00000028475	KPNA1	karyopherin subunit alpha 1 [Source:NCBI gene (formerly Entrezgene);Acc:397235]
chr11	15408631	15411432	2802	*	chr11	15408631	15411432	in_vitro	in_vivo	16	14	2.30938	0.757857	1.55152	c(t = 1.96019143729787)	0.0655	0.837312	Promoter (<=1kb)	ENSSSCG00000009370	FOXO1	forkhead box O1 [Source:NCBI gene (formerly Entrezgene);Acc:397077]
chr7	64969685	64971342	1658	*	chr7	64969685	64971342	in_vitro	in_vivo	13	13	3.62923	1.00462	2.62462	c(t = 1.98399942995905)	0.0656	0.837312	Promoter (<=1kb)	ENSSSCG00000001958	BAZ1A	bromodomain adjacent to zinc finger domain 1A [Source:VGNC Symbol;Acc:VGNC:85761]
chr1	230544669	230546091	1423	*	chr1	230544669	230546091	in_vitro	in_vivo	14	14	2.235	0.742857	1.49214	c(t = 1.9243944693121)	0.0656	0.837312	Promoter (<=1kb)	ENSSSCG00000005284	GNA14	G protein subunit alpha 14 [Source:VGNC Symbol;Acc:VGNC:88519]
chr17	30473845	30474530	686	*	chr17	30473845	30474530	in_vitro	in_vivo	11	14	6.24545	0	6.24545	c(t = 2.06710486786201)	0.0656	0.837312	Promoter (<=1kb)	ENSSSCG00000037360	CST3	cystatin C [Source:NCBI gene (formerly Entrezgene);Acc:733672]
chr15	88527575	88528771	1197	*	chr15	88527575	88528771	in_vitro	in_vivo	13	15	2.54077	0.249333	2.29144	c(t = 2.01570666144341)	0.0657	0.837312	Distal Intergenic	ENSSSCG00000016018	FRZB	frizzled related protein [Source:VGNC Symbol;Acc:VGNC:96308]
chr12	4729034	4730767	1734	*	chr12	4729034	4730767	in_vitro	in_vivo	9	15	0.464444	3.00267	-2.53822	c(t = -1.9776150106089)	0.0658	0.837312	Distal Intergenic	ENSSSCG00000036592		serine and arginine rich splicing factor 2 [Source:VGNC Symbol;Acc:VGNC:99085]
chr1	189248441	189249849	1409	*	chr1	189248441	189249849	in_vitro	in_vivo	11	12	5.97273	1.8625	4.11023	c(t = 2.00888842222233)	0.0658	0.837312	Distal Intergenic	ENSSSCG00000005083	DHRS7	dehydrogenase/reductase 7 [Source:NCBI gene (formerly Entrezgene);Acc:100152785]
chrX	19506726	19509193	2468	*	chrX	19506726	19509193	in_vitro	in_vivo	11	12	1.84545	8.95333	-7.10788	c(t = -2.02206251208858)	0.0659	0.837312	Distal Intergenic	ENSSSCG00000012173	SAT1	spermidine/spermine N1-acetyltransferase 1 [Source:NCBI gene (formerly Entrezgene);Acc:397645]
chr14	22542135	22542788	654	*	chr14	22542135	22542788	in_vitro	in_vivo	11	12	0.661818	2.97333	-2.31152	c(t = -2.00492684049525)	0.0659	0.837312	Distal Intergenic	ENSSSCG00000009749	PIWIL1	piwi like RNA-mediated silencing 1 [Source:VGNC Symbol;Acc:VGNC:98197]
chr9	5257871	5259319	1449	*	chr9	5257871	5259319	in_vitro	in_vivo	11	14	6.06455	25.1107	-19.0462	c(t = -1.99617593332658)	0.0661	0.837312	Distal Intergenic	ENSSSCG00000014726	HBE1	hemoglobin subunit epsilon 1 [Source:NCBI gene (formerly Entrezgene);Acc:407067]
chr12	52104602	52105217	616	*	chr12	52104602	52105217	in_vitro	in_vivo	10	10	16.931	5.096	11.835	c(t = 2.00507333031392)	0.0661	0.837312	Distal Intergenic	ENSSSCG00000017915	VMO1	vitelline membrane outer layer 1 homolog [Source:NCBI gene (formerly Entrezgene);Acc:100512921]
chr10	57829168	57830499	1332	*	chr10	57829168	57830499	in_vitro	in_vivo	12	10	2.90833	0.878	2.03033	c(t = 1.98979643047007)	0.0661	0.837312	Distal Intergenic	ENSSSCG00000011107	CCNY	cyclin Y [Source:VGNC Symbol;Acc:VGNC:95998]
chr7	64808007	64808662	656	*	chr7	64808007	64808662	in_vitro	in_vivo	9	14	0.277778	2.46429	-2.18651	c(t = -1.98459294742947)	0.0662	0.837312	Promoter (<=1kb)	ENSSSCG00000034753	FAM177A1	family with sequence similarity 177 member A1 [Source:VGNC Symbol;Acc:VGNC:87933]
chr18	50294414	50295043	630	*	chr18	50294414	50295043	in_vitro	in_vivo	10	10	4.275	1.696	2.579	c(t = 1.95641650212691)	0.0662	0.837312	Distal Intergenic	ENSSSCG00000031144	RAMP3	receptor activity modifying protein 3 [Source:VGNC Symbol;Acc:VGNC:92075]
chr3	34083531	34084719	1189	*	chr3	34083531	34084719	in_vitro	in_vivo	9	14	0.866667	3.65571	-2.78905	c(t = -1.97348521768533)	0.0663	0.837312	Distal Intergenic	ENSSSCG00000007909	ABAT	4-aminobutyrate aminotransferase [Source:NCBI gene (formerly Entrezgene);Acc:397500]
chr13	48026295	48027741	1447	*	chr13	48026295	48027741	in_vitro	in_vivo	13	10	1.88231	0.595	1.28731	c(t = 1.94794013028477)	0.0664	0.837312	Distal Intergenic	ENSSSCG00000011504	EOGT	EGF domain specific O-linked N-acetylglucosamine transferase [Source:VGNC Symbol;Acc:VGNC:87718]
chr15	33478739	33479825	1087	*	chr15	33478739	33479825	in_vitro	in_vivo	9	11	4.95889	2.08364	2.87525	c(t = 1.97885997565296)	0.0665	0.837312	Distal Intergenic	ENSSSCG00000023155	CLN8	CLN8 transmembrane ER and ERGIC protein [Source:VGNC Symbol;Acc:VGNC:103067]
chr17	29199471	29201230	1760	*	chr17	29199471	29201230	in_vitro	in_vivo	15	17	2.48067	0.902353	1.57831	c(t = 1.9544161690873)	0.0666	0.837312	Distal Intergenic	ENSSSCG00000053422	THBD	thrombomodulin [Source:NCBI gene (formerly Entrezgene);Acc:100157642]
chr8	27960315	27960942	628	*	chr8	27960315	27960942	in_vitro	in_vivo	11	15	1.56273	0.266667	1.29606	c(t = 1.98866523734713)	0.0666	0.837312	Distal Intergenic	ENSSSCG00000039063	ssc-mir-9840	ssc-mir-9840 [Source:miRBase;Acc:MI0031609]
chr7	94789576	94791047	1472	*	chr7	94789576	94791047	in_vitro	in_vivo	9	15	0	1.84	-1.84	c(t = -1.98743487644018)	0.0668	0.837312	Distal Intergenic	ENSSSCG00000026389	SYNJ2BP	synaptojanin 2 binding protein [Source:NCBI gene (formerly Entrezgene);Acc:100514718]
chr10	68475939	68478569	2631	*	chr10	68475939	68478569	in_vitro	in_vivo	10	11	93.958	98.1409	-4.18291	c(t = -1.98189943673797)	0.0669	0.837312	Distal Intergenic	ENSSSCG00000029602	WDR37	WD repeat domain 37 [Source:VGNC Symbol;Acc:VGNC:96258]
chr13	32329740	32330722	983	*	chr13	32329740	32330722	in_vitro	in_vivo	9	9	7.51778	1.71111	5.80667	c(t = 2.04470015405692)	0.0671	0.837312	Distal Intergenic	ENSSSCG00000062528	GMPPB	GDP-mannose pyrophosphorylase B [Source:NCBI gene (formerly Entrezgene);Acc:100513376]
chr12	1196816	1214341	17526	*	chr12	1196816	1214341	in_vitro	in_vivo	12	14	44.6217	25.2857	19.336	c(t = 1.99139088631567)	0.0672	0.837312	Distal Intergenic	ENSSSCG00000034058	ARHGDIA	Rho GDP dissociation inhibitor alpha [Source:VGNC Symbol;Acc:VGNC:85483]
chr13	129502323	129504542	2220	*	chr13	129502323	129504542	in_vitro	in_vivo	12	12	31.0258	12.1058	18.92	c(t = 1.9751812516682)	0.0672	0.837312	Distal Intergenic	ENSSSCG00000031478	OSTN	osteocrin [Source:NCBI gene (formerly Entrezgene);Acc:100049691]
chr2	65062232	65063433	1202	*	chr2	65062232	65063433	in_vitro	in_vivo	9	12	0	1.7825	-1.7825	c(t = -2.03045225775992)	0.0672	0.837312	Promoter (<=1kb)	ENSSSCG00000013772	ASF1B	anti-silencing function 1B histone chaperone [Source:NCBI gene (formerly Entrezgene);Acc:100192434]
chr16	68709316	68710732	1417	*	chr16	68709316	68710732	in_vitro	in_vivo	9	12	2.77111	0.559167	2.21194	c(t = 2.07110981013041)	0.0672	0.837312	Distal Intergenic	ENSSSCG00000031080	HAND1	heart and neural crest derivatives expressed 1 [Source:VGNC Symbol;Acc:VGNC:88777]
chr8	38696266	38697244	979	*	chr8	38696266	38697244	in_vitro	in_vivo	10	13	2.883	0.892308	1.99069	c(t = 2.00417934120935)	0.0673	0.837312	Distal Intergenic	ENSSSCG00000008824	ZAR1	zygote arrest 1 [Source:VGNC Symbol;Acc:VGNC:95051]
chr3	26382742	26383314	573	*	chr3	26382742	26383314	in_vitro	in_vivo	9	10	0.246667	2.287	-2.04033	c(t = -2.0454669656508)	0.0676	0.837312	Distal Intergenic	ENSSSCG00000032531	SMG1	SMG1 nonsense mediated mRNA decay associated PI3K related kinase [Source:VGNC Symbol;Acc:VGNC:93248]
chr1	270179344	270180174	831	*	chr1	270179344	270180174	in_vitro	in_vivo	11	9	2.31909	0.427778	1.89131	c(t = 1.97533105235056)	0.0676	0.837312	Distal Intergenic	ENSSSCG00000034518	TOR1A	torsin family 1 member A [Source:NCBI gene (formerly Entrezgene);Acc:100125953]
chr11	79118460	79119509	1050	*	chr11	79118460	79119509	in_vitro	in_vivo	9	10	3.31556	0.238	3.07756	c(t = 2.09565735365778)	0.0676	0.837312	Distal Intergenic	ENSSSCG00000020899	CDC16	cell division cycle 16 [Source:NCBI gene (formerly Entrezgene);Acc:100621739]
chr17	30855515	30856217	703	*	chr17	30855515	30856217	in_vitro	in_vivo	12	9	2.93417	0.541111	2.39306	c(t = 1.99171934939223)	0.0677	0.837312	Distal Intergenic	ENSSSCG00000007131	CST7	cystatin F [Source:NCBI gene (formerly Entrezgene);Acc:100152012]
chr6	161614842	161617460	2619	*	chr6	161614842	161617460	in_vitro	in_vivo	11	11	2.84273	0.943636	1.89909	c(t = 1.93160595142527)	0.0678	0.837312	Distal Intergenic	ENSSSCG00000003881	SPATA6	spermatosis associated 6 [Source:VGNC Symbol;Acc:VGNC:93387]
chr6	118817339	118818238	900	*	chr6	118817339	118818238	in_vitro	in_vivo	11	9	3.31364	0.326667	2.98697	c(t = 2.03621691382178)	0.0679	0.837312	Distal Intergenic	ENSSSCG00000023276	ZNF24	zinc finger protein 24 [Source:VGNC Symbol;Acc:VGNC:98422]
chr11	21928915	21930059	1145	*	chr11	21928915	21930059	in_vitro	in_vivo	9	11	4.92	1.43909	3.48091	c(t = 2.03093842760086)	0.068	0.837312	Promoter (<=1kb)	ENSSSCG00000040929	TPT1	tumor protein, translationally-controlled 1 [Source:NCBI gene (formerly Entrezgene);Acc:397664]
chr15	139865812	139867602	1791	*	chr15	139865812	139867602	in_vitro	in_vivo	9	13	16.0422	44.2038	-28.1616	c(t = -1.92883469232156)	0.0683	0.837312	Distal Intergenic	ENSSSCG00000016376	PPP1R7	protein phosphatase 1 regulatory subunit 7 [Source:NCBI gene (formerly Entrezgene);Acc:100511842]
chr10	68409572	68410930	1359	*	chr10	68409572	68410930	in_vitro	in_vivo	9	9	70.9478	91.8544	-20.9067	c(t = -2.02990578565222)	0.0687	0.837312	Distal Intergenic	ENSSSCG00000029602	WDR37	WD repeat domain 37 [Source:VGNC Symbol;Acc:VGNC:96258]
chr12	58964200	58965105	906	*	chr12	58964200	58965105	in_vitro	in_vivo	9	9	2.69111	0.692222	1.99889	c(t = 1.96255482941654)	0.0687	0.837312	Distal Intergenic	ENSSSCG00000018027		trans-golgi network vesicle B [Source:NCBI gene (formerly Entrezgene);Acc:100522572]
chr4	70928130	70929245	1116	*	chr4	70928130	70929245	in_vitro	in_vivo	11	13	3.95091	0.588462	3.36245	c(t = 2.01821187847498)	0.0687	0.837312	Distal Intergenic	ENSSSCG00000019505	ssc-mir-124a-1	ssc-mir-124a-1 [Source:miRBase;Acc:MI0010680]
chr9	1290206	1295177	4972	*	chr9	1290206	1295177	in_vitro	in_vivo	12	15	93.5317	88.1007	5.431	c(t = 1.90441953819135)	0.0692	0.837312	Distal Intergenic	NA	NA	NA
chr1	73548019	73549424	1406	*	chr1	73548019	73549424	in_vitro	in_vivo	9	10	3.11667	0.301	2.81567	c(t = 2.08147753233668)	0.0694	0.837312	Distal Intergenic	ENSSSCG00000036168	PDSS2	decaprenyl diphosphate synthase subunit 2 [Source:VGNC Symbol;Acc:VGNC:91291]
chr3	58436237	58437288	1052	*	chr3	58436237	58437288	in_vitro	in_vivo	12	11	2.37	0.97	1.4	c(t = 1.91858079504929)	0.0695	0.837312	Distal Intergenic	ENSSSCG00000008225	PTCD3	pentatricopeptide repeat domain 3 [Source:VGNC Symbol;Acc:VGNC:91940]
chr12	4446902	4451651	4750	*	chr12	4446902	4451651	in_vitro	in_vivo	9	11	97.6211	89.7127	7.90838	c(t = 2.0010799141042)	0.0697	0.837312	Distal Intergenic	ENSSSCG00000050775	ssc-mir-6516	ssc-mir-6516 [Source:miRBase;Acc:MI0033411]
chr8	108314575	108315347	773	*	chr8	108314575	108315347	in_vitro	in_vivo	10	12	2.986	0.975833	2.01017	c(t = 1.94242247914212)	0.0698	0.837312	Distal Intergenic	ENSSSCG00000031904	UGT8	UDP glycosyltransferase 8 [Source:VGNC Symbol;Acc:VGNC:98401]
chr3	59806553	59807393	841	*	chr3	59806553	59807393	in_vitro	in_vivo	9	10	1.98444	0.376	1.60844	c(t = 2.01210596741399)	0.0698	0.837312	Distal Intergenic	ENSSSCG00000008245	TMSB10	thymosin beta 10 [Source:NCBI gene (formerly Entrezgene);Acc:100037998]
chrX	88049579	88050930	1352	*	chrX	88049579	88050930	in_vitro	in_vivo	12	13	12.7733	34.9692	-22.1959	c(t = -1.9399824094781)	0.0699	0.837312	Distal Intergenic	ENSSSCG00000037234	CLDN2	claudin 2 [Source:VGNC Symbol;Acc:VGNC:86737]
chr13	207225755	207228460	2706	*	chr13	207225755	207228460	in_vitro	in_vivo	11	9	11.7873	37.4922	-25.7049	c(t = -2.01674494273011)	0.07	0.837312	Distal Intergenic	ENSSSCG00000025133	ITGB2	integrin subunit beta 2 [Source:NCBI gene (formerly Entrezgene);Acc:396943]
chr12	26157977	26159662	1686	*	chr12	26157977	26159662	in_vitro	in_vivo	9	12	1.17333	4.68083	-3.5075	c(t = -1.9481603710248)	0.0702	0.837312	Distal Intergenic	ENSSSCG00000038057	TAC4	tachykinin 4 [Source:VGNC Symbol;Acc:VGNC:96765]
chr6	158905407	158907023	1617	*	chr6	158905407	158907023	in_vitro	in_vivo	11	10	7.54	3.018	4.522	c(t = 1.96135096213714)	0.0702	0.837312	Promoter (<=1kb)	ENSSSCG00000003848	LRP8	LDL receptor related protein 8 [Source:VGNC Symbol;Acc:VGNC:89822]
chr8	55763269	55764103	835	*	chr8	55763269	55764103	in_vitro	in_vivo	9	11	2.30333	0.717273	1.58606	c(t = 1.97240189316388)	0.0703	0.837312	Distal Intergenic	ENSSSCG00000008898		HOP homeobox [Source:VGNC Symbol;Acc:VGNC:88932]
chr12	6493324	6494050	727	*	chr12	6493324	6494050	in_vitro	in_vivo	9	9	2.08111	0.191111	1.89	c(t = 2.05945409776361)	0.0705	0.837312	Distal Intergenic	ENSSSCG00000017232	NHERF1	NHERF family PDZ scaffold protein 1 [Source:NCBI gene (formerly Entrezgene);Acc:100233201]
chr6	44038140	44038870	731	*	chr6	44038140	44038870	in_vitro	in_vivo	10	9	10.416	0.948889	9.46711	c(t = 2.0437414154461)	0.0706	0.837312	Promoter (<=1kb)	ENSSSCG00000002873	GPI	glucose-6-phosphate isomerase [Source:NCBI gene (formerly Entrezgene);Acc:397602]
chr1	127317598	127318399	802	*	chr1	127317598	127318399	in_vitro	in_vivo	11	10	2.36727	0.705	1.66227	c(t = 1.92264270442207)	0.0706	0.837312	Distal Intergenic	ENSSSCG00000051899	B2M	beta-2-microglobulin [Source:NCBI gene (formerly Entrezgene);Acc:397033]
chr1	272453457	272455247	1791	*	chr1	272453457	272455247	in_vitro	in_vivo	11	14	2.11818	0.414286	1.7039	c(t = 1.98956059942096)	0.0707	0.837312	Distal Intergenic	ENSSSCG00000035964		odorant binding protein 2B [Source:NCBI gene (formerly Entrezgene);Acc:396861]
chr1	51040040	51041845	1806	*	chr1	51040040	51041845	in_vitro	in_vivo	15	13	2.354	0.493077	1.86092	c(t = 1.93020128853075)	0.0708	0.837312	Distal Intergenic	ENSSSCG00000019520	ssc-mir-30c-2	ssc-mir-30c-2 [Source:miRBase;Acc:MI0002461]
chr8	1090785	1092173	1389	*	chr8	1090785	1092173	in_vitro	in_vivo	11	9	30.7491	62.9144	-32.1654	c(t = -1.94006948921243)	0.0709	0.837312	Distal Intergenic	ENSSSCG00000008675	LETM1	leucine zipper and EF-hand containing transmembrane protein 1 [Source:VGNC Symbol;Acc:VGNC:89687]
chr6	105505463	105506783	1321	*	chr6	105505463	105506783	in_vitro	in_vivo	11	10	2.95455	0.951	2.00355	c(t = 1.96107422843977)	0.0709	0.837312	Distal Intergenic	ENSSSCG00000035186	ADCYAP1	adenylate cyclase activating polypeptide 1 [Source:VGNC Symbol;Acc:VGNC:85114]
chr2	77478916	77479754	839	*	chr2	77478916	77479754	in_vitro	in_vivo	11	10	4.05182	0.364	3.68782	c(t = 2.01269017855389)	0.0709	0.837312	Promoter (<=1kb)	ENSSSCG00000013420	KISS1R	KISS1 receptor [Source:NCBI gene (formerly Entrezgene);Acc:733704]
chr12	1819704	1821601	1898	*	chr12	1819704	1821601	in_vitro	in_vivo	9	11	74.8033	95.9727	-21.1694	c(t = -2.07197492672886)	0.071	0.837312	Distal Intergenic	NA	NA	NA
chr14	29399797	29400582	786	*	chr14	29399797	29400582	in_vitro	in_vivo	12	10	1.99667	0.516	1.48067	c(t = 1.93300566981123)	0.0711	0.837312	Distal Intergenic	ENSSSCG00000009767	SUMO4	SMT3 suppressor of mif two 3 homolog 4 (S. cerevisiae) [Source:NCBI gene (formerly Entrezgene);Acc:100127140]
chr13	50435577	50436446	870	*	chr13	50435577	50436446	in_vitro	in_vivo	12	13	1.78	0.108462	1.67154	c(t = 1.98913418982316)	0.0713	0.837312	Distal Intergenic	ENSSSCG00000011504	EOGT	EGF domain specific O-linked N-acetylglucosamine transferase [Source:VGNC Symbol;Acc:VGNC:87718]
chr7	1970754	1971917	1164	*	chr7	1970754	1971917	in_vitro	in_vivo	10	9	0.833	5.15222	-4.31922	c(t = -2.01706346992848)	0.0714	0.837312	Distal Intergenic	ENSSSCG00000033655	TUBB2B	tubulin, beta 2B class IIb [Source:NCBI gene (formerly Entrezgene);Acc:100153507]
chr8	43870528	43871480	953	*	chr8	43870528	43871480	in_vitro	in_vivo	9	16	0.394444	2.95312	-2.55868	c(t = -1.9294266466233)	0.0714	0.837312	Distal Intergenic	ENSSSCG00000008857	MSMO1	methylsterol monooxygenase 1 [Source:VGNC Symbol;Acc:VGNC:98941]
chr1	180635934	180636147	214	*	chr1	180635934	180636147	in_vitro	in_vivo	9	9	10.2911	1.11667	9.17444	c(t = 2.06030701348943)	0.0714	0.837312	Distal Intergenic	ENSSSCG00000005024	PYGL	glycogen phosphorylase L [Source:NCBI gene (formerly Entrezgene);Acc:100141306]
chr12	53365897	53366923	1027	*	chr12	53365897	53366923	in_vitro	in_vivo	9	9	94.6856	78.2211	16.4644	c(t = 2.0170739042636)	0.0715	0.837312	Distal Intergenic	ENSSSCG00000028924	AURKB	aurora kinase B [Source:VGNC Symbol;Acc:VGNC:85698]
chr14	139835458	139836943	1486	*	chr14	139835458	139836943	in_vitro	in_vivo	11	10	9.36909	40.719	-31.3499	c(t = -1.99502702968484)	0.0715	0.837312	Distal Intergenic	ENSSSCG00000010759	GLRX3	glutaredoxin 3 [Source:VGNC Symbol;Acc:VGNC:88495]
chr9	494702	496526	1825	*	chr9	494702	496526	in_vitro	in_vivo	9	10	2.30444	0.719	1.58544	c(t = 2.01548291444553)	0.0715	0.837312	Distal Intergenic	NA	NA	NA
chr7	31360867	31362660	1794	*	chr7	31360867	31362660	in_vitro	in_vivo	9	11	3.68556	0.335455	3.3501	c(t = 2.06847762977412)	0.0715	0.837312	Distal Intergenic	ENSSSCG00000001544	TEAD3	TEA domain transcription factor 3 [Source:NCBI gene (formerly Entrezgene);Acc:654299]
chr1	200773084	200774782	1699	*	chr1	200773084	200774782	in_vitro	in_vivo	13	10	2.79385	0.41	2.38385	c(t = 1.9560477602365)	0.0717	0.837312	Promoter (<=1kb)	NA	NA	NA
chr4	35767515	35768745	1231	*	chr4	35767515	35768745	in_vitro	in_vivo	11	12	0.482727	2.105	-1.62227	c(t = -1.93840029053887)	0.072	0.837312	Distal Intergenic	ENSSSCG00000006062	YWHAZ	tyrosine 3-monooxygenase/tryptophan 5-monooxygenase activation protein zeta [Source:VGNC Symbol;Acc:VGNC:95047]
chr1	272961037	272962500	1464	*	chr1	272961037	272962500	in_vitro	in_vivo	9	9	6.98111	0.727778	6.25333	c(t = 2.05455002094634)	0.072	0.837312	Distal Intergenic	NA	NA	NA
chr2	123313408	123313825	418	*	chr2	123313408	123313825	in_vitro	in_vivo	9	15	0	1.55	-1.55	c(t = -1.94534350397842)	0.0721	0.837312	Promoter (<=1kb)	ENSSSCG00000028431	HSD17B4	hydroxysteroid 17-beta dehydrogenase 4 [Source:VGNC Symbol;Acc:VGNC:99760]
chr10	10870521	10871478	958	*	chr10	10870521	10871478	in_vitro	in_vivo	11	9	13.2145	41.64	-28.4255	c(t = -1.93992045814147)	0.0722	0.837312	Distal Intergenic	ENSSSCG00000035486	ssc-mir-664	ssc-mir-664 [Source:miRBase;Acc:MI0013123]
chr13	22706057	22708111	2055	*	chr13	22706057	22708111	in_vitro	in_vivo	11	13	3.21545	1.28308	1.93238	c(t = 1.93771487402754)	0.0723	0.837312	Distal Intergenic	ENSSSCG00000027550	PLCD1	phospholipase C delta 1 [Source:NCBI gene (formerly Entrezgene);Acc:100627099]
chr13	63318004	63318792	789	*	chr13	63318004	63318792	in_vitro	in_vivo	9	16	2.36889	0.6325	1.73639	c(t = 1.97649388506105)	0.0723	0.837312	Distal Intergenic	ENSSSCG00000011538	LMCD1	LIM and cysteine rich domains 1 [Source:VGNC Symbol;Acc:VGNC:89756]
chr5	735223	741079	5857	*	chr5	735223	741079	in_vitro	in_vivo	11	15	87.8391	93.8667	-6.02758	c(t = -1.93250543343886)	0.0724	0.837312	Distal Intergenic	ENSSSCG00000000973	SELENOO	selenoprotein O [Source:NCBI gene (formerly Entrezgene);Acc:100518971]
chr11	49807826	49808981	1156	*	chr11	49807826	49808981	in_vitro	in_vivo	10	14	3.677	0.84	2.837	c(t = 1.95034257152227)	0.0724	0.837312	Distal Intergenic	ENSSSCG00000009477	EDNRB	endothelin receptor type B [Source:VGNC Symbol;Acc:VGNC:87550]
chr2	150295741	150296850	1110	*	chr2	150295741	150296850	in_vitro	in_vivo	9	10	3.07778	0.341	2.73678	c(t = 2.03106965337849)	0.0725	0.837312	Distal Intergenic	ENSSSCG00000014431	AFAP1L1	actin filament associated protein 1 like 1 [Source:NCBI gene (formerly Entrezgene);Acc:100513463]
chrX	6814765	6816269	1505	*	chrX	6814765	6816269	in_vitro	in_vivo	13	12	2.80846	12.4558	-9.64737	c(t = -1.96437535128874)	0.0726	0.837312	Distal Intergenic	ENSSSCG00000012113	AMELY	amelogenin X-linked [Source:NCBI gene (formerly Entrezgene);Acc:396940]
chr15	121025670	121027619	1950	*	chr15	121025670	121027619	in_vitro	in_vivo	12	9	5.985	2.27333	3.71167	c(t = 1.94598709374665)	0.0728	0.837312	Promoter (<=1kb)	ENSSSCG00000026963	ssc-mir-375	ssc-mir-375 [Source:miRBase;Acc:MI0033409]
chr1	215608623	215609505	883	*	chr1	215608623	215609505	in_vitro	in_vivo	9	14	0.731111	3.33286	-2.60175	c(t = -1.90925565622392)	0.073	0.837312	Distal Intergenic	ENSSSCG00000005203	IL33	interleukin 33 [Source:VGNC Symbol;Acc:VGNC:89106]
chr1	273559701	273560994	1294	*	chr1	273559701	273560994	in_vitro	in_vivo	10	15	6.718	0.434	6.284	c(t = 2.02734214087213)	0.073	0.837312	Distal Intergenic	ENSSSCG00000048698	ssc-mir-9812	ssc-mir-9812 [Source:miRBase;Acc:MI0031579]
chr2	150386554	150387326	773	*	chr2	150386554	150387326	in_vitro	in_vivo	10	9	97.075	87.5044	9.57056	c(t = 2.03386827405538)	0.0732	0.837312	Distal Intergenic	ENSSSCG00000014431	AFAP1L1	actin filament associated protein 1 like 1 [Source:NCBI gene (formerly Entrezgene);Acc:100513463]
chr12	13654362	13656200	1839	*	chr12	13654362	13656200	in_vitro	in_vivo	10	14	1.078	4.77571	-3.69771	c(t = -1.89681901666701)	0.0733	0.837312	Distal Intergenic	ENSSSCG00000017274	PITPNC1	phosphatidylinositol transfer protein cytoplasmic 1 [Source:NCBI gene (formerly Entrezgene);Acc:100233199]
chr2	7938601	7939439	839	*	chr2	7938601	7939439	in_vitro	in_vivo	10	12	0.255	1.71667	-1.46167	c(t = -1.95934899079241)	0.0733	0.837312	Promoter (<=1kb)	ENSSSCG00000013043	MACROD1	mono-ADP ribosylhydrolase 1 [Source:NCBI gene (formerly Entrezgene);Acc:100522538]
chr14	40217722	40218386	665	*	chr14	40217722	40218386	in_vitro	in_vivo	9	12	3.03556	0.2875	2.74806	c(t = 2.03439651501941)	0.0733	0.837312	Distal Intergenic	ENSSSCG00000036014	RPLP0	ribosomal protein lateral stalk subunit P0 [Source:NCBI gene (formerly Entrezgene);Acc:100049695]
chr17	25998123	25999465	1343	*	chr17	25998123	25999465	in_vitro	in_vivo	11	13	0.229091	1.25692	-1.02783	c(t = -1.92594486059826)	0.0735	0.837312	Promoter (<=1kb)	ENSSSCG00000007085	DSTN	destrin, actin depolymerizing factor [Source:VGNC Symbol;Acc:VGNC:108715]
chr1	272006808	272009294	2487	*	chr1	272006808	272009294	in_vitro	in_vivo	9	11	5.52667	0.546364	4.9803	c(t = 2.05239882909535)	0.0735	0.837312	Distal Intergenic	ENSSSCG00000005720	MED27	mediator complex subunit 27 [Source:VGNC Symbol;Acc:VGNC:90117]
chr1	1030583	1032651	2069	*	chr1	1030583	1032651	in_vitro	in_vivo	10	11	12.036	36.2964	-24.2604	c(t = -1.9228970835044)	0.0736	0.837312	Distal Intergenic	ENSSSCG00000032192	ssc-mir-9815	ssc-mir-9815 [Source:miRBase;Acc:MI0031582]
chr1	163369769	163370776	1008	*	chr1	163369769	163370776	in_vitro	in_vivo	13	9	3.11231	0.957778	2.15453	c(t = 1.89140845879934)	0.0736	0.837312	Distal Intergenic	ENSSSCG00000004928	CILP	cartilage intermediate layer protein [Source:VGNC Symbol;Acc:VGNC:86703]
chr13	207124039	207124752	714	*	chr13	207124039	207124752	in_vitro	in_vivo	9	9	9.68556	34.88	-25.1944	c(t = -2.01072823673631)	0.0737	0.837312	Distal Intergenic	ENSSSCG00000038081	AGPAT3	1-acylglycerol-3-phosphate O-acyltransferase 3 [Source:VGNC Symbol;Acc:VGNC:85185]
chr10	68769934	68770936	1003	*	chr10	68769934	68770936	in_vitro	in_vivo	10	11	2.987	1.02818	1.95882	c(t = 1.93745278282697)	0.074	0.837312	Distal Intergenic	ENSSSCG00000029602	WDR37	WD repeat domain 37 [Source:VGNC Symbol;Acc:VGNC:96258]
chr4	124949857	124950545	689	*	chr4	124949857	124950545	in_vitro	in_vivo	9	13	3.13	0.505385	2.62462	c(t = 2.02514805298918)	0.074	0.837312	Distal Intergenic	ENSSSCG00000006911	TGFBR3	transforming growth factor beta receptor 3 [Source:VGNC Symbol;Acc:VGNC:93932]
chr6	159396297	159397375	1079	*	chr6	159396297	159397375	in_vitro	in_vivo	11	14	1.26091	6.575	-5.31409	c(t = -1.91729831354835)	0.0742	0.837312	Distal Intergenic	NA	NA	NA
chr8	100860864	100862970	2107	*	chr8	100860864	100862970	in_vitro	in_vivo	11	13	2.15273	0.476923	1.6758	c(t = 1.96581589739044)	0.075	0.837312	Promoter (<=1kb)	ENSSSCG00000009083	SPRY1	sprouty RTK signaling antagonist 1 [Source:VGNC Symbol;Acc:VGNC:93424]
chr10	43754214	43755645	1432	*	chr10	43754214	43755645	in_vitro	in_vivo	16	15	2.16063	0.802667	1.35796	c(t = 1.8730483071433)	0.0752	0.837312	Distal Intergenic	ENSSSCG00000021309	TRDMT1	tRNA aspartic acid methyltransferase 1 [Source:VGNC Symbol;Acc:VGNC:96227]
chr3	343167	350359	7193	*	chr3	343167	350359	in_vitro	in_vivo	10	14	13.833	35.6343	-21.8013	c(t = -1.86870154422581)	0.0753	0.837312	Distal Intergenic	ENSSSCG00000007547	ADAP1	ArfGAP with dual PH domains 1 [Source:NCBI gene (formerly Entrezgene);Acc:397453]
chr14	40355984	40357105	1122	*	chr14	40355984	40357105	in_vitro	in_vivo	10	13	2.921	0.936923	1.98408	c(t = 1.92931260836838)	0.0753	0.837312	Promoter (<=1kb)	ENSSSCG00000029365	MSI1	musashi RNA binding protein 1 [Source:VGNC Symbol;Acc:VGNC:90421]
chr13	176082750	176083616	867	*	chr13	176082750	176083616	in_vitro	in_vivo	13	10	2.34615	0.357	1.98915	c(t = 1.91057489964784)	0.0753	0.837312	Distal Intergenic	NA	NA	NA
chr13	207269952	207273071	3120	*	chr13	207269952	207273071	in_vitro	in_vivo	11	11	7.79545	28.0391	-20.2436	c(t = -1.94226171932236)	0.0754	0.837312	Distal Intergenic	ENSSSCG00000025133	ITGB2	integrin subunit beta 2 [Source:NCBI gene (formerly Entrezgene);Acc:396943]
chr14	111996448	111997329	882	*	chr14	111996448	111997329	in_vitro	in_vivo	9	11	2.15889	0.216364	1.94253	c(t = 2.01365477572986)	0.0754	0.837312	Distal Intergenic	ENSSSCG00000049392	ssc-mir-10382	ssc-mir-10382 [Source:miRBase;Acc:MI0033391]
chr3	17742406	17744406	2001	*	chr3	17742406	17744406	in_vitro	in_vivo	10	10	3.451	0.747	2.704	c(t = 1.94989014600245)	0.0755	0.837312	Distal Intergenic	ENSSSCG00000058422	TMEM265	transmembrane protein 265 [Source:NCBI gene (formerly Entrezgene);Acc:100513980]
chr9	6064374	6065627	1254	*	chr9	6064374	6065627	in_vitro	in_vivo	10	13	3.124	1.09231	2.03169	c(t = 1.9533119479953)	0.0756	0.837312	Distal Intergenic	ENSSSCG00000014792	STIM1	stromal interaction molecule 1 [Source:VGNC Symbol;Acc:VGNC:93546]
chr1	190170203	190171392	1190	*	chr1	190170203	190171392	in_vitro	in_vivo	11	15	1.16727	2.82467	-1.65739	c(t = -1.8809970135292)	0.076	0.837312	Distal Intergenic	ENSSSCG00000005092	SLC38A6	solute carrier family 38 member 6 [Source:VGNC Symbol;Acc:VGNC:93098]
chr2	51670936	51671748	813	*	chr2	51670936	51671748	in_vitro	in_vivo	13	14	5.46538	1.18857	4.27681	c(t = 1.92067997219945)	0.0762	0.837312	Distal Intergenic	NA	NA	NA
chr18	45372787	45374238	1452	*	chr18	45372787	45374238	in_vitro	in_vivo	11	11	0.687273	2.36909	-1.68182	c(t = -1.86981929074434)	0.0764	0.837312	Promoter (<=1kb)	ENSSSCG00000062559	HOXA13	homeobox A13 [Source:NCBI gene (formerly Entrezgene);Acc:100359352]
chr12	7637681	7639269	1589	*	chr12	7637681	7639269	in_vitro	in_vivo	10	11	3.734	0.844545	2.88945	c(t = 1.95414888529044)	0.0765	0.837312	Distal Intergenic	ENSSSCG00000017249	SSTR2	somatostatin receptor 2 [Source:VGNC Symbol;Acc:VGNC:99086]
chr13	196329651	196330677	1027	*	chr13	196329651	196330677	in_vitro	in_vivo	14	12	1.79571	0.433333	1.36238	c(t = 1.87151969559296)	0.0767	0.837312	Distal Intergenic	ENSSSCG00000012038	C21orf62	chromosome 13 C21orf62 homolog [Source:VGNC Symbol;Acc:VGNC:85929]
chr14	34558557	34559520	964	*	chr14	34558557	34559520	in_vitro	in_vivo	9	13	0.338889	3.02923	-2.69034	c(t = -1.92636054437403)	0.0768	0.837312	Distal Intergenic	ENSSSCG00000009849	SUDS3	SDS3 homolog, SIN3A corepressor complex component [Source:VGNC Symbol;Acc:VGNC:93607]
chr8	29189941	29190831	891	*	chr8	29189941	29190831	in_vitro	in_vivo	10	13	3.682	1.16769	2.51431	c(t = 1.95380576424749)	0.0768	0.837312	Distal Intergenic	ENSSSCG00000039063	ssc-mir-9840	ssc-mir-9840 [Source:miRBase;Acc:MI0031609]
chr7	29638251	29639301	1051	*	chr7	29638251	29639301	in_vitro	in_vivo	10	11	0.278	3.00273	-2.72473	c(t = -1.95492485375673)	0.0769	0.837312	Promoter (<=1kb)	ENSSSCG00000001502	RPS18	ribosomal protein S18 [Source:NCBI gene (formerly Entrezgene);Acc:396980]
chr17	38939146	38939986	841	*	chr17	38939146	38939986	in_vitro	in_vivo	9	10	13.1044	2.725	10.3794	c(t = 2.00582849041952)	0.077	0.837312	Distal Intergenic	ENSSSCG00000055187	CPNE1	copine 1 [Source:NCBI gene (formerly Entrezgene);Acc:100233174]
chr16	79011667	79012408	742	*	chr16	79011667	79012408	in_vitro	in_vivo	9	11	11.9033	33.4636	-21.5603	c(t = -1.93704853352851)	0.0771	0.837312	Distal Intergenic	ENSSSCG00000017118	TERT	telomerase reverse transcriptase [Source:NCBI gene (formerly Entrezgene);Acc:492280]
chr7	15643353	15644140	788	*	chr7	15643353	15644140	in_vitro	in_vivo	11	13	4.36818	1.15538	3.2128	c(t = 1.89866234486207)	0.0774	0.837312	Distal Intergenic	ENSSSCG00000024312	ID4	inhibitor of DNA binding 4 [Source:VGNC Symbol;Acc:VGNC:89024]
chr6	40292760	40296390	3631	*	chr6	40292760	40296390	in_vitro	in_vivo	10	13	2.842	1.18077	1.66123	c(t = 1.93327632359504)	0.0775	0.837312	Distal Intergenic	ENSSSCG00000022948	SLC7A9	solute carrier family 7 member 9 [Source:VGNC Symbol;Acc:VGNC:93177]
chr4	16551603	16554570	2968	*	chr4	16551603	16554570	in_vitro	in_vivo	10	11	3.518	1.35545	2.16255	c(t = 1.90671037163998)	0.0778	0.837312	Distal Intergenic	ENSSSCG00000056684	DERL1	derlin 1 [Source:NCBI gene (formerly Entrezgene);Acc:100626802]
chr8	33176147	33178159	2013	*	chr8	33176147	33178159	in_vitro	in_vivo	14	13	2.82143	1.14231	1.67912	c(t = 1.86895041648978)	0.0778	0.837312	Distal Intergenic	ENSSSCG00000008801	SLC30A9	solute carrier family 30 member 9 [Source:NCBI gene (formerly Entrezgene);Acc:100192440]
chr9	3177660	3178660	1001	*	chr9	3177660	3178660	in_vitro	in_vivo	10	12	84.654	54.5792	30.0748	c(t = 1.86733831066051)	0.0779	0.837312	Distal Intergenic	ENSSSCG00000024693	MRPL17	mitochondrial ribosomal protein L17 [Source:NCBI gene (formerly Entrezgene);Acc:100512482]
chr13	39429201	39430494	1294	*	chr13	39429201	39430494	in_vitro	in_vivo	11	10	0.189091	1.463	-1.27391	c(t = -1.95056183634758)	0.0779	0.837312	Promoter (<=1kb)	ENSSSCG00000031791	ARF4	ADP ribosylation factor 4 [Source:VGNC Symbol;Acc:VGNC:85446]
chr9	56748541	56750127	1587	*	chr9	56748541	56750127	in_vitro	in_vivo	14	15	2.845	1.018	1.827	c(t = 1.86765874442568)	0.0782	0.837312	Distal Intergenic	ENSSSCG00000021573	KCNJ5	potassium inwardly rectifying channel subfamily J member 5 [Source:NCBI gene (formerly Entrezgene);Acc:397448]
chr11	4260856	4262050	1195	*	chr11	4260856	4262050	in_vitro	in_vivo	14	13	1.88286	0.646923	1.23593	c(t = 1.86405821355054)	0.0783	0.837312	Distal Intergenic	ENSSSCG00000009301	GPR12	G protein-coupled receptor 12 [Source:NCBI gene (formerly Entrezgene);Acc:100736641]
chr2	125811919	125812616	698	*	chr2	125811919	125812616	in_vitro	in_vivo	12	12	1.74417	0.0858333	1.65833	c(t = 1.93748727896569)	0.0783	0.837312	Distal Intergenic	NA	NA	NA
chr8	709518	712522	3005	*	chr8	709518	712522	in_vitro	in_vivo	11	11	8.56091	28.6091	-20.0482	c(t = -1.90955028421076)	0.0784	0.837312	Distal Intergenic	ENSSSCG00000055957	SLBP	stem-loop binding protein [Source:NCBI gene (formerly Entrezgene);Acc:100513605]
chr6	68415006	68417225	2220	*	chr6	68415006	68417225	in_vitro	in_vivo	9	9	1.09444	3.76556	-2.67111	c(t = -1.92728013092296)	0.0785	0.837312	Distal Intergenic	ENSSSCG00000040531	UTS2	urotensin 2 [Source:VGNC Symbol;Acc:VGNC:94788]
chr7	2382314	2383183	870	*	chr7	2382314	2383183	in_vitro	in_vivo	11	13	2.68182	0.570769	2.11105	c(t = 1.9327342806737)	0.0785	0.837312	Distal Intergenic	ENSSSCG00000001000	ECI2	enoyl-CoA delta isomerase 2 [Source:VGNC Symbol;Acc:VGNC:87532]
chr7	13845808	13847130	1323	*	chr7	13845808	13847130	in_vitro	in_vivo	11	15	1.29182	0.282667	1.00915	c(t = 1.91040575027754)	0.0786	0.837312	Promoter (<=1kb)	ENSSSCG00000001073	TPMT	thiopurine S-methyltransferase [Source:NCBI gene (formerly Entrezgene);Acc:100157630]
chr6	40605226	40606633	1408	*	chr6	40605226	40606633	in_vitro	in_vivo	9	12	2.74444	24.26	-21.5156	c(t = -1.931804697716)	0.0787	0.837312	Distal Intergenic	ENSSSCG00000022948	SLC7A9	solute carrier family 7 member 9 [Source:VGNC Symbol;Acc:VGNC:93177]
chr12	59381441	59383672	2232	*	chr12	59381441	59383672	in_vitro	in_vivo	9	10	99	96.065	2.935	c(t = 1.91307338309014)	0.0794	0.837312	Distal Intergenic	ENSSSCG00000018033	UBB	ubiquitin B [Source:VGNC Symbol;Acc:VGNC:98389]
chr6	118333276	118334137	862	*	chr6	118333276	118334137	in_vitro	in_vivo	10	11	2.049	0.48	1.569	c(t = 1.93395014494)	0.0794	0.837312	Distal Intergenic	ENSSSCG00000023276	ZNF24	zinc finger protein 24 [Source:VGNC Symbol;Acc:VGNC:98422]
chr14	75518432	75519036	605	*	chr14	75518432	75519036	in_vitro	in_vivo	14	9	1.75357	0.284444	1.46913	c(t = 1.86684651800014)	0.0797	0.837312	Distal Intergenic	ENSSSCG00000010289	MICU1	mitochondrial calcium uptake 1 [Source:VGNC Symbol;Acc:VGNC:90211]
chr1	79900853	79901991	1139	*	chr1	79900853	79901991	in_vitro	in_vivo	12	11	1.385	0.171818	1.21318	c(t = 1.90263468864874)	0.08	0.837312	Distal Intergenic	ENSSSCG00000004436	COL10A1	collagen type X alpha 1 chain [Source:NCBI gene (formerly Entrezgene);Acc:448809]
chr5	359412	361343	1932	*	chr5	359412	361343	in_vitro	in_vivo	10	13	42.697	17.1354	25.5616	c(t = 1.85283227392057)	0.0801	0.837312	Distal Intergenic	ENSSSCG00000000970	PPP6R2	protein phosphatase 6 regulatory subunit 2 [Source:VGNC Symbol;Acc:VGNC:91761]
chr14	101254498	101255249	752	*	chr14	101254498	101255249	in_vitro	in_vivo	12	10	2.46667	0.849	1.61767	c(t = 1.85525167969243)	0.0801	0.837312	Promoter (<=1kb)	NA	NA	NA
chr11	62438139	62440011	1873	*	chr11	62438139	62440011	in_vitro	in_vivo	12	15	1.63	0.615333	1.01467	c(t = 1.84634645343612)	0.0801	0.837312	Distal Intergenic	ENSSSCG00000009490	DCT	dopachrome tautomerase [Source:VGNC Symbol;Acc:VGNC:87192]
chr12	22466401	22466731	331	*	chr12	22466401	22466731	in_vitro	in_vivo	9	9	3.95667	0.505556	3.45111	c(t = 1.96043133589948)	0.0801	0.837312	Distal Intergenic	ENSSSCG00000017493	ZPBP2	zona pellucida binding protein 2 [Source:VGNC Symbol;Acc:VGNC:95320]
chr11	52157608	52160831	3224	*	chr11	52157608	52160831	in_vitro	in_vivo	12	15	3.375	0.488667	2.88633	c(t = 1.91748640891893)	0.0801	0.837312	Distal Intergenic	ENSSSCG00000009477	EDNRB	endothelin receptor type B [Source:VGNC Symbol;Acc:VGNC:87550]
chr3	126218701	126221073	2373	*	chr3	126218701	126221073	in_vitro	in_vivo	10	11	3.522	0.857273	2.66473	c(t = 1.92852366213926)	0.0803	0.837312	Distal Intergenic	ENSSSCG00000003663	HPCAL1	hippocalcin like 1 [Source:VGNC Symbol;Acc:VGNC:88958]
chr1	461673	464321	2649	*	chr1	461673	464321	in_vitro	in_vivo	11	11	7.32	29.4936	-22.1736	c(t = -1.88671131478067)	0.0808	0.837312	Distal Intergenic	ENSSSCG00000027257	PSMB1	proteasome 20S subunit beta 1 [Source:NCBI gene (formerly Entrezgene);Acc:100621969]
chr3	10212893	10214505	1613	*	chr3	10212893	10214505	in_vitro	in_vivo	10	10	90.044	79.667	10.377	c(t = 1.89861863900028)	0.081	0.837312	3' UTR	ENSSSCG00000038320	POR	cytochrome p450 oxidoreductase [Source:VGNC Symbol;Acc:VGNC:109477]
chr2	66345269	66346152	884	*	chr2	66345269	66346152	in_vitro	in_vivo	12	11	89.6375	59.8191	29.8184	c(t = 1.85633613431071)	0.0812	0.837312	Distal Intergenic	NA	NA	NA
chr4	785393	798477	13085	*	chr4	785393	798477	in_vitro	in_vivo	10	15	17.478	36.992	-19.514	c(t = -1.83362768047616)	0.0812	0.837312	Distal Intergenic	ENSSSCG00000005917	HSF1	heat shock transcription factor 1 [Source:VGNC Symbol;Acc:VGNC:88993]
chr7	53889447	53891085	1639	*	chr7	53889447	53891085	in_vitro	in_vivo	10	10	2.398	0.786	1.612	c(t = 1.8804483964202)	0.0814	0.837312	Promoter (<=1kb)	ENSSSCG00000036742	KLF15	KLF transcription factor 15 [Source:VGNC Symbol;Acc:VGNC:89495]
chrX	60118739	60119931	1193	*	chrX	60118739	60119931	in_vitro	in_vivo	12	11	5.92417	2.32727	3.59689	c(t = 1.86502510064662)	0.0815	0.837312	Distal Intergenic	ENSSSCG00000012425	UPRT	uracil phosphoribosyltransferase homolog [Source:VGNC Symbol;Acc:VGNC:98403]
chr18	39663091	39664836	1746	*	chr18	39663091	39664836	in_vitro	in_vivo	14	9	2.19286	0.191111	2.00175	c(t = 1.87886391453547)	0.0815	0.837312	Distal Intergenic	ENSSSCG00000021250	FKBP9	FKBP prolyl isomerase 9 [Source:NCBI gene (formerly Entrezgene);Acc:100623924]
chr8	113820763	113822729	1967	*	chr8	113820763	113822729	in_vitro	in_vivo	9	14	29.8344	10.7993	19.0352	c(t = 1.90001091464207)	0.0818	0.837312	Distal Intergenic	ENSSSCG00000009148	LEF1	lymphoid enhancer binding factor 1 [Source:VGNC Symbol;Acc:VGNC:89676]
chr1	213483568	213484017	450	*	chr1	213483568	213484017	in_vitro	in_vivo	11	12	0.26	1.95333	-1.69333	c(t = -1.90035709861257)	0.0819	0.837312	Distal Intergenic	ENSSSCG00000005203	IL33	interleukin 33 [Source:VGNC Symbol;Acc:VGNC:89106]
chr1	255596234	255597286	1053	*	chr1	255596234	255597286	in_vitro	in_vivo	14	12	4.28429	22.2817	-17.9974	c(t = -1.90610457447156)	0.0821	0.837312	Exon (NM_214230/397460, exon 3 of 23)	ENSSSCG00000005494	TNC	tenascin C [Source:VGNC Symbol;Acc:VGNC:103192]
chr4	56472959	56473695	737	*	chr4	56472959	56473695	in_vitro	in_vivo	13	12	2.91692	0.891667	2.02526	c(t = 1.85543586914919)	0.0821	0.837312	Promoter (<=1kb)	ENSSSCG00000006156	TPD52	tumor protein D52 [Source:VGNC Symbol;Acc:VGNC:98383]
chr6	664926	672794	7869	*	chr6	664926	672794	in_vitro	in_vivo	12	12	43.37	61.8108	-18.4408	c(t = -1.83506368982256)	0.0822	0.837312	Distal Intergenic	ENSSSCG00000002645	GALNS	galactosamine (N-acetyl)-6-sulfatase [Source:VGNC Symbol;Acc:VGNC:97061]
chr2	77776470	77777125	656	*	chr2	77776470	77777125	in_vitro	in_vivo	12	12	3.18167	1.00083	2.18083	c(t = 1.86281584535431)	0.0822	0.837312	Distal Intergenic	ENSSSCG00000039500	MADCAM1	mucosal vascular addressin cell adhesion molecule 1 [Source:VGNC Symbol;Acc:VGNC:108754]
chr7	116435602	116436857	1256	*	chr7	116435602	116436857	in_vitro	in_vivo	9	12	2.74778	0.351667	2.39611	c(t = 1.97497056336049)	0.0822	0.837312	Distal Intergenic	ENSSSCG00000028225	DICER1	dicer 1, ribonuclease III [Source:VGNC Symbol;Acc:VGNC:87302]
chr5	61337687	61338942	1256	*	chr5	61337687	61338942	in_vitro	in_vivo	14	14	4.33	0.513571	3.81643	c(t = 1.8755815569158)	0.0824	0.837312	Distal Intergenic	ENSSSCG00000000636		killer cell lectin-like receptor subfamily A, member 1 [Source:NCBI gene (formerly Entrezgene);Acc:397612]
chr2	18758228	18758904	677	*	chr2	18758228	18758904	in_vitro	in_vivo	12	11	7.5525	3.03545	4.51705	c(t = 1.83495241845543)	0.0827	0.837312	Distal Intergenic	ENSSSCG00000019175	ssc-mir-670	ssc-mir-670 [Source:miRBase;Acc:MI0033398]
chr1	184256497	184257503	1007	*	chr1	184256497	184257503	in_vitro	in_vivo	10	13	0.169	1.55615	-1.38715	c(t = -1.87610949264953)	0.0827	0.837312	Distal Intergenic	ENSSSCG00000032332	SOCS4	suppressor of cytokine signaling 4 [Source:VGNC Symbol;Acc:VGNC:93331]
chr3	5074732	5075550	819	*	chr3	5074732	5075550	in_vitro	in_vivo	10	11	4.447	0.920909	3.52609	c(t = 1.91886817576167)	0.0827	0.837312	Distal Intergenic	ENSSSCG00000024245	AIMP2	aminoacyl tRNA synthetase complex interacting multifunctional protein 2 [Source:NCBI gene (formerly Entrezgene);Acc:100514707]
chr8	30758869	30759906	1038	*	chr8	30758869	30759906	in_vitro	in_vivo	12	15	2.83583	0.356	2.47983	c(t = 1.8962381386)	0.0827	0.837312	Distal Intergenic	ENSSSCG00000029385	LIAS	lipoic acid synthetase [Source:VGNC Symbol;Acc:VGNC:89718]
chr10	65266094	65267932	1839	*	chr10	65266094	65267932	in_vitro	in_vivo	11	13	2.44455	0.907692	1.53685	c(t = 1.86073017293387)	0.0828	0.837312	Distal Intergenic	ENSSSCG00000011137	GDI2	GDP dissociation inhibitor 2 [Source:NCBI gene (formerly Entrezgene);Acc:414427]
chr10	19888436	19889542	1107	*	chr10	19888436	19889542	in_vitro	in_vivo	10	11	3.443	0.964545	2.47845	c(t = 1.86125525160318)	0.083	0.837312	Distal Intergenic	ENSSSCG00000029411	CAPN2	calpain 2 [Source:NCBI gene (formerly Entrezgene);Acc:397393]
chr15	38790311	38791397	1087	*	chr15	38790311	38791397	in_vitro	in_vivo	13	14	2.25308	0.795	1.45808	c(t = 1.83278355706561)	0.083	0.837312	Distal Intergenic	ENSSSCG00000015767	SPATA4	spermatosis associated 4 [Source:VGNC Symbol;Acc:VGNC:95846]
chr12	51843603	51844550	948	*	chr12	51843603	51844550	in_vitro	in_vivo	9	14	1.51889	3.90143	-2.38254	c(t = -1.81955001301922)	0.0832	0.837312	Distal Intergenic	ENSSSCG00000022999	ZNF232	zinc finger protein 232 [Source:VGNC Symbol;Acc:VGNC:95208]
chr5	2725267	2727222	1956	*	chr5	2725267	2727222	in_vitro	in_vivo	9	9	31.6944	58.4778	-26.7833	c(t = -1.8523370252941)	0.0833	0.837312	Distal Intergenic	ENSSSCG00000000006	PPARA	peroxisome proliferator activated receptor alpha [Source:NCBI gene (formerly Entrezgene);Acc:397239]
chr1	239492188	239493251	1064	*	chr1	239492188	239493251	in_vitro	in_vivo	14	10	2.415	0.233	2.182	c(t = 1.86353981021588)	0.0834	0.837312	Distal Intergenic	ENSSSCG00000005371	TRMO	tRNA methyltransferase O [Source:NCBI gene (formerly Entrezgene);Acc:100156700]
chr15	8058502	8059080	579	*	chr15	8058502	8059080	in_vitro	in_vivo	12	11	0	0.386364	-0.386364	c(t = -1.922262394239)	0.0835	0.837312	Distal Intergenic	ENSSSCG00000015669	ACVR2A	activin A receptor type 2A [Source:NCBI gene (formerly Entrezgene);Acc:397282]
chr13	31308410	31309009	600	*	chr13	31308410	31309009	in_vitro	in_vivo	9	10	2.28667	0.411	1.87567	c(t = 1.93497655966068)	0.0836	0.837312	Distal Intergenic	ENSSSCG00000011361	SLC26A6	solute carrier family 26 member 6 [Source:VGNC Symbol;Acc:VGNC:93031]
chr17	14895814	14896617	804	*	chr17	14895814	14896617	in_vitro	in_vivo	9	10	5.07	14.113	-9.043	c(t = -1.91502677794826)	0.0837	0.837312	Distal Intergenic	ENSSSCG00000039779	CHGB	chromogranin B [Source:NCBI gene (formerly Entrezgene);Acc:397154]
chr2	147691322	147694729	3408	*	chr2	147691322	147694729	in_vitro	in_vivo	14	14	3.75	1.21071	2.53929	c(t = 1.85487923431809)	0.0837	0.837312	Distal Intergenic	ENSSSCG00000028976	PPP2R2B	protein phosphatase 2 regulatory subunit Bbeta [Source:VGNC Symbol;Acc:VGNC:100336]
chr4	98933489	98934588	1100	*	chr4	98933489	98934588	in_vitro	in_vivo	10	13	0	0.863077	-0.863077	c(t = -1.88602463095629)	0.0837	0.837312	Distal Intergenic	ENSSSCG00000006661	VPS45	vacuolar protein sorting 45 homolog [Source:NCBI gene (formerly Entrezgene);Acc:100514766]
chr16	52823014	52827774	4761	*	chr16	52823014	52827774	in_vitro	in_vivo	15	13	38.608	17.6931	20.9149	c(t = 1.79975160760185)	0.0838	0.837312	Distal Intergenic	ENSSSCG00000017003	KCNIP1	potassium voltage-gated channel interacting protein 1 [Source:VGNC Symbol;Acc:VGNC:89348]
chr13	141148425	141149278	854	*	chr13	141148425	141149278	in_vitro	in_vivo	13	13	2.22462	0.662308	1.56231	c(t = 1.82487886810694)	0.0838	0.837312	Distal Intergenic	ENSSSCG00000011904	UPK1B	uroplakin 1B [Source:NCBI gene (formerly Entrezgene);Acc:100144488]
chr4	40487794	40489065	1272	*	chr4	40487794	40489065	in_vitro	in_vivo	10	9	1.603	3.37444	-1.77144	c(t = -1.8445649394749)	0.0839	0.837312	Distal Intergenic	ENSSSCG00000055783	UQCRB	ubiquinol-cytochrome c reductase binding protein [Source:NCBI gene (formerly Entrezgene);Acc:100157621]
chr13	14207614	14209199	1586	*	chr13	14207614	14209199	in_vitro	in_vivo	9	10	2.49444	0.617	1.87744	c(t = 1.89449760160503)	0.0839	0.837312	Distal Intergenic	ENSSSCG00000011213	TOP2B	DNA topoisomerase II beta [Source:NCBI gene (formerly Entrezgene);Acc:100156319]
chr12	369214	371816	2603	*	chr12	369214	371816	in_vitro	in_vivo	10	11	95.748	91.3864	4.36164	c(t = 1.85031771465036)	0.084	0.837312	Exon (NM_001244105/100512127, exon 15 of 40)	ENSSSCG00000017136	TBCD	tubulin folding cofactor D [Source:NCBI gene (formerly Entrezgene);Acc:100512127]
chr15	137444508	137445469	962	*	chr15	137444508	137445469	in_vitro	in_vivo	10	10	3.296	20.5	-17.204	c(t = -1.9267711237152)	0.0841	0.837312	Distal Intergenic	ENSSSCG00000016331	RAMP1	receptor activity modifying protein 1 [Source:NCBI gene (formerly Entrezgene);Acc:397401]
chr5	41635356	41636159	804	*	chr5	41635356	41636159	in_vitro	in_vivo	10	9	3.181	0.626667	2.55433	c(t = 1.89056100839936)	0.0843	0.837312	Distal Intergenic	ENSSSCG00000030616	RESF1	retroelement silencing factor 1 [Source:VGNC Symbol;Acc:VGNC:92219]
chr14	44073399	44073873	475	*	chr14	44073399	44073873	in_vitro	in_vivo	10	11	1.859	0.370909	1.48809	c(t = 1.88581421238357)	0.0844	0.837312	Promoter (1-2kb)	ENSSSCG00000009960	HPS4	HPS4 biosis of lysosomal organelles complex 3 subunit 2 [Source:VGNC Symbol;Acc:VGNC:88966]
chr11	6000360	6001074	715	*	chr11	6000360	6001074	in_vitro	in_vivo	11	15	3.89091	1.332	2.55891	c(t = 1.86309057728435)	0.0846	0.837312	Promoter (<=1kb)	ENSSSCG00000009322	SLC46A3	solute carrier family 46 member 3 [Source:VGNC Symbol;Acc:VGNC:93128]
chr9	121849916	121852846	2931	*	chr9	121849916	121852846	in_vitro	in_vivo	9	10	2.61	0.997	1.613	c(t = 1.86851163887027)	0.0846	0.837312	Distal Intergenic	ENSSSCG00000035741	TOR1AIP2	torsin 1A interacting protein 2 [Source:VGNC Symbol;Acc:VGNC:94318]
chr1	32418386	32419693	1308	*	chr1	32418386	32419693	in_vitro	in_vivo	9	15	2.85111	0.94	1.91111	c(t = 1.82865913475925)	0.0847	0.837312	Distal Intergenic	ENSSSCG00000004195	ARG1	arginase 1 [Source:VGNC Symbol;Acc:VGNC:85454]
chr10	63387055	63394037	6983	*	chr10	63387055	63394037	in_vitro	in_vivo	14	15	3.80643	1.114	2.69243	c(t = 1.85129849319293)	0.0848	0.837312	Promoter (<=1kb)	ENSSSCG00000011125	GATA3	GATA binding protein 3 [Source:VGNC Symbol;Acc:VGNC:96315]
chr1	253569435	253570326	892	*	chr1	253569435	253570326	in_vitro	in_vivo	11	9	76.2764	49.9622	26.3141	c(t = 1.87206384740568)	0.085	0.837312	Distal Intergenic	ENSSSCG00000005474	SAL1	salivary lipocalin [Source:NCBI gene (formerly Entrezgene);Acc:396739]
chr17	38775062	38775462	401	*	chr17	38775062	38775462	in_vitro	in_vivo	11	10	3.70545	0	3.70545	c(t = 1.91153516062084)	0.085	0.837312	Promoter (<=1kb)	ENSSSCG00000038237	UQCC1	ubiquinol-cytochrome c reductase complex assembly factor 1 [Source:VGNC Symbol;Acc:VGNC:95694]
chr7	103768199	103768525	327	*	chr7	103768199	103768525	in_vitro	in_vivo	11	9	7.01909	1.50778	5.51131	c(t = 1.86907725817098)	0.0851	0.837312	Promoter (<=1kb)	ENSSSCG00000031771	TSHR	thyroid stimulating hormone receptor [Source:VGNC Symbol;Acc:VGNC:94491]
chr5	63951223	63952157	935	*	chr5	63951223	63952157	in_vitro	in_vivo	11	12	1.92364	0.630833	1.2928	c(t = 1.83688120128238)	0.0854	0.837312	Distal Intergenic	ENSSSCG00000000688	LAG3	lymphocyte activating 3 [Source:NCBI gene (formerly Entrezgene);Acc:100125962]
chr13	190065960	190066598	639	*	chr13	190065960	190066598	in_vitro	in_vivo	10	10	4.911	0.541	4.37	c(t = 1.90648414293285)	0.0855	0.837312	Distal Intergenic	ENSSSCG00000012026	ADAMTS1	ADAM metallopeptidase with thrombospondin type 1 motif 1 [Source:NCBI gene (formerly Entrezgene);Acc:497061]
chr1	4882178	4885075	2898	*	chr1	4882178	4885075	in_vitro	in_vivo	12	13	4.56417	2.18769	2.37647	c(t = 1.82333680464288)	0.0857	0.837312	Promoter (<=1kb)	ENSSSCG00000004029	QKI	QKI, KH domain containing RNA binding [Source:VGNC Symbol;Acc:VGNC:92025]
chr13	90760706	90761674	969	*	chr13	90760706	90761674	in_vitro	in_vivo	15	10	3.47733	0.135	3.34233	c(t = 1.84695043210078)	0.0858	0.837312	Promoter (<=1kb)	ENSSSCG00000058735	SERP1	stress associated endoplasmic reticulum protein 1 [Source:NCBI gene (formerly Entrezgene);Acc:100156392]
chr5	19166882	19167840	959	*	chr5	19166882	19167840	in_vitro	in_vivo	12	11	3.76833	0.642727	3.12561	c(t = 1.87879460813264)	0.0859	0.837312	Distal Intergenic	ENSSSCG00000030509	ssc-mir-196a-2	ssc-mir-196a-2 [Source:miRBase;Acc:MI0002457]
chr12	48167692	48171833	4142	*	chr12	48167692	48171833	in_vitro	in_vivo	13	15	9.85846	20.6973	-10.8389	c(t = -1.80595045014665)	0.086	0.837312	Distal Intergenic	NA	NA	NA
chr16	44972535	44974039	1505	*	chr16	44972535	44974039	in_vitro	in_vivo	11	13	3.68455	0.916154	2.76839	c(t = 1.88162172200975)	0.086	0.837312	Distal Intergenic	ENSSSCG00000016957	CD180	CD180 molecule [Source:NCBI gene (formerly Entrezgene);Acc:397644]
chr2	27146241	27147074	834	*	chr2	27146241	27147074	in_vitro	in_vivo	10	10	3.089	0.609	2.48	c(t = 1.88740605075539)	0.086	0.837312	Distal Intergenic	ENSSSCG00000024791		CD59 molecule [Source:VGNC Symbol;Acc:VGNC:99615]
chr7	66800662	66802735	2074	*	chr7	66800662	66802735	in_vitro	in_vivo	11	15	4.49545	1.276	3.21945	c(t = 1.86701428458923)	0.0862	0.837312	Distal Intergenic	ENSSSCG00000025131	GPR33	G protein-coupled receptor 33 [Source:NCBI gene (formerly Entrezgene);Acc:100157823]
chr11	50730488	50732710	2223	*	chr11	50730488	50732710	in_vitro	in_vivo	16	15	3.10688	0.86	2.24688	c(t = 1.82662717252103)	0.0863	0.837312	Distal Intergenic	ENSSSCG00000009477	EDNRB	endothelin receptor type B [Source:VGNC Symbol;Acc:VGNC:87550]
chr13	157272010	157273158	1149	*	chr13	157272010	157273158	in_vitro	in_vivo	12	11	2.21	0.606364	1.60364	c(t = 1.85800043121402)	0.0863	0.837312	Promoter (<=1kb)	ENSSSCG00000011951	NFKBIZ	NFKB inhibitor zeta [Source:VGNC Symbol;Acc:VGNC:90726]
chr14	112215507	112215944	438	*	chr14	112215507	112215944	in_vitro	in_vivo	10	9	4.325	0.317778	4.00722	c(t = 1.91474355568181)	0.0863	0.837312	Distal Intergenic	ENSSSCG00000022693	LBX1	ladybird homeobox 1 [Source:VGNC Symbol;Acc:VGNC:89652]
chr15	138787006	138788821	1816	*	chr15	138787006	138788821	in_vitro	in_vivo	11	9	8.07727	34.9989	-26.9216	c(t = -1.86669741091345)	0.0864	0.837312	Distal Intergenic	ENSSSCG00000018339	ssc-mir-149	ssc-mir-149 [Source:miRBase;Acc:MI0016620]
chr6	79006917	79008162	1246	*	chr6	79006917	79008162	in_vitro	in_vivo	10	11	4.039	0.826364	3.21264	c(t = 1.89177628829361)	0.0866	0.837312	Distal Intergenic	ENSSSCG00000003505	DDOST	dolichyl-diphosphooligosaccharide--protein glycosyltransferase non-catalytic subunit [Source:NCBI gene (formerly Entrezgene);Acc:397385]
chr5	7000235	7000974	740	*	chr5	7000235	7000974	in_vitro	in_vivo	9	12	2.91667	0.309167	2.6075	c(t = 1.93779863208118)	0.0869	0.837312	Distal Intergenic	ENSSSCG00000000062	CSDC2	cold shock domain containing C2 [Source:VGNC Symbol;Acc:VGNC:87028]
chr5	89583700	89587150	3451	*	chr5	89583700	89587150	in_vitro	in_vivo	15	13	5.10133	2.04231	3.05903	c(t = 1.79228128149376)	0.087	0.837312	Promoter (<=1kb)	ENSSSCG00000053891	SOCS2	suppressor of cytokine signaling 2 [Source:NCBI gene (formerly Entrezgene);Acc:100037966]
chr6	41347543	41349673	2131	*	chr6	41347543	41349673	in_vitro	in_vivo	12	14	13.2008	34.4257	-21.2249	c(t = -1.80242730685208)	0.0871	0.837312	Distal Intergenic	ENSSSCG00000022948	SLC7A9	solute carrier family 7 member 9 [Source:VGNC Symbol;Acc:VGNC:93177]
chr4	2577459	2578563	1105	*	chr4	2577459	2578563	in_vitro	in_vivo	9	9	4.81222	1.23889	3.57333	c(t = 1.89588008341162)	0.0871	0.837312	Distal Intergenic	NA	NA	NA
chr16	34383825	34384890	1066	*	chr16	34383825	34384890	in_vitro	in_vivo	9	14	3.36667	0.997857	2.36881	c(t = 1.90849734293992)	0.0871	0.837312	Distal Intergenic	ENSSSCG00000016903	GZMA	granzyme A (granzyme 1, cytotoxic T-lymphocyte-associated serine esterase 3) [Source:NCBI gene (formerly Entrezgene);Acc:100526762]
chr13	22124847	22125444	598	*	chr13	22124847	22125444	in_vitro	in_vivo	12	13	1.7	0.213846	1.48615	c(t = 1.85444216144987)	0.0871	0.837312	Distal Intergenic	ENSSSCG00000024222	MLH1	mutL homolog 1 [Source:VGNC Symbol;Acc:VGNC:90252]
chr18	45379664	45381822	2159	*	chr18	45379664	45381822	in_vitro	in_vivo	10	13	1.159	3.62692	-2.46792	c(t = -1.80747886066949)	0.0872	0.837312	Distal Intergenic	ENSSSCG00000062559	HOXA13	homeobox A13 [Source:NCBI gene (formerly Entrezgene);Acc:100359352]
chr10	14183392	14184638	1247	*	chr10	14183392	14184638	in_vitro	in_vivo	14	12	1.88286	0.140833	1.74202	c(t = 1.84476980396774)	0.0875	0.837312	Distal Intergenic	ENSSSCG00000024180	ACBD3	acyl-CoA binding domain containing 3 [Source:NCBI gene (formerly Entrezgene);Acc:494461]
chr2	65108939	65110643	1705	*	chr2	65108939	65110643	in_vitro	in_vivo	12	13	0.620833	1.65077	-1.02994	c(t = -1.7878913038733)	0.0876	0.837312	Promoter (<=1kb)	ENSSSCG00000013768		MISP family member 3 [Source:NCBI gene (formerly Entrezgene);Acc:100513647]
chr18	32928081	32928790	710	*	chr18	32928081	32928790	in_vitro	in_vivo	13	12	1.94077	0.2375	1.70327	c(t = 1.84980359253598)	0.0876	0.837312	Distal Intergenic	ENSSSCG00000016646	IFRD1	interferon related developmental regulator 1 [Source:NCBI gene (formerly Entrezgene);Acc:493185]
chr8	33012447	33012991	545	*	chr8	33012447	33012991	in_vitro	in_vivo	12	9	1.2475	0	1.2475	c(t = 1.87425294086078)	0.0877	0.837312	Promoter (<=1kb)	ENSSSCG00000037305	TMEM33	transmembrane protein 33 [Source:VGNC Symbol;Acc:VGNC:94171]
chr18	942780	944834	2055	*	chr18	942780	944834	in_vitro	in_vivo	11	14	14.3782	37.6043	-23.2261	c(t = -1.78818014500897)	0.0879	0.837312	Distal Intergenic	ENSSSCG00000037841	ssc-mir-153	ssc-mir-153 [Source:miRBase;Acc:MI0002454]
chr15	120589830	120591198	1369	*	chr15	120589830	120591198	in_vitro	in_vivo	14	13	2.105	0.505385	1.59962	c(t = 1.81890558279933)	0.0881	0.837312	Distal Intergenic	ENSSSCG00000016192	PLCD4	phospholipase C delta 4 [Source:NCBI gene (formerly Entrezgene);Acc:397119]
chr3	56276903	56278081	1179	*	chr3	56276903	56278081	in_vitro	in_vivo	15	13	1.368	0.503077	0.864923	c(t = 1.78321546383386)	0.0881	0.837312	Distal Intergenic	ENSSSCG00000008195	COX5B	mitochondrial cytochrome c oxidase subunit Vb [Source:NCBI gene (formerly Entrezgene);Acc:492822]
chr12	20796281	20797629	1349	*	chr12	20796281	20797629	in_vitro	in_vivo	9	12	1.44	3.655	-2.215	c(t = -1.79888456922203)	0.0882	0.837312	Promoter (<=1kb)	ENSSSCG00000017421	ACLY	ATP citrate lyase [Source:VGNC Symbol;Acc:VGNC:85014]
chr13	82230099	82231055	957	*	chr13	82230099	82231055	in_vitro	in_vivo	10	10	1.955	0.421	1.534	c(t = 1.84921995340159)	0.0882	0.837312	Distal Intergenic	ENSSSCG00000022073	ZBTB38	zinc finger and BTB domain containing 38 [Source:VGNC Symbol;Acc:VGNC:95072]
chr13	131133496	131134901	1406	*	chr13	131133496	131134901	in_vitro	in_vivo	9	12	25.6633	5.75583	19.9075	c(t = 1.9172352340853)	0.0883	0.837312	Promoter (1-2kb)	ENSSSCG00000031356	HES1	hes family bHLH transcription factor 1 [Source:NCBI gene (formerly Entrezgene);Acc:100499567]
chr5	68222967	68224233	1267	*	chr5	68222967	68224233	in_vitro	in_vivo	12	10	0.7225	1.753	-1.0305	c(t = -1.81089576960794)	0.0883	0.837312	Distal Intergenic	ENSSSCG00000000754	RAD52	RAD52 homolog, DNA repair protein [Source:VGNC Symbol;Acc:VGNC:92060]
chr10	13939003	13940930	1928	*	chr10	13939003	13940930	in_vitro	in_vivo	9	12	3.77778	0.9575	2.82028	c(t = 1.83837212234147)	0.0883	0.837312	Promoter (<=1kb)	ENSSSCG00000023971	H3-3A	H3.3 histone A [Source:NCBI gene (formerly Entrezgene);Acc:396970]
chr13	22883055	22883603	549	*	chr13	22883055	22883603	in_vitro	in_vivo	10	12	2.982	0.3625	2.6195	c(t = 1.88133627684774)	0.0884	0.837312	Distal Intergenic	ENSSSCG00000027550	PLCD1	phospholipase C delta 1 [Source:NCBI gene (formerly Entrezgene);Acc:100627099]
chr14	120050910	120051497	588	*	chr14	120050910	120051497	in_vitro	in_vivo	10	11	0.323	2.99545	-2.67245	c(t = -1.86783297188345)	0.0885	0.837312	Distal Intergenic	ENSSSCG00000030507	SMNDC1	survival motor neuron domain containing 1 [Source:VGNC Symbol;Acc:VGNC:93257]
chr18	4052778	4055572	2795	*	chr18	4052778	4055572	in_vitro	in_vivo	14	13	2.45	0.957692	1.49231	c(t = 1.80735961885298)	0.0885	0.837312	Distal Intergenic	ENSSSCG00000016420	INSIG1	insulin induced gene 1 [Source:NCBI gene (formerly Entrezgene);Acc:403162]
chrX	97394305	97394720	416	*	chrX	97394305	97394720	in_vitro	in_vivo	10	10	1.299	8.572	-7.273	c(t = -1.89313199503139)	0.0887	0.837312	Distal Intergenic	ENSSSCG00000012633	IL13RA1	interleukin 13 receptor subunit alpha 1 [Source:NCBI gene (formerly Entrezgene);Acc:397615]
chr12	56045287	56045889	603	*	chr12	56045287	56045889	in_vitro	in_vivo	13	12	0.311538	1.28417	-0.972628	c(t = -1.81890759481507)	0.0888	0.837312	Distal Intergenic	ENSSSCG00000019009	ssc-mir-744	ssc-mir-744 [Source:miRBase;Acc:MI0014769]
chr6	53431154	53431639	486	*	chr6	53431154	53431639	in_vitro	in_vivo	10	11	2.56	25.9591	-23.3991	c(t = -1.87621860183058)	0.089	0.837312	Distal Intergenic	ENSSSCG00000034313	SELENOW	selenoprotein W [Source:VGNC Symbol;Acc:VGNC:110393]
chr6	1494442	1496104	1663	*	chr6	1494442	1496104	in_vitro	in_vivo	10	13	5.286	1.65385	3.63215	c(t = 1.8148773041181)	0.089	0.837312	Promoter (<=1kb)	ENSSSCG00000020678	BANP	BTG3 associated nuclear protein [Source:NCBI gene (formerly Entrezgene);Acc:100622381]
chr9	8512578	8513484	907	*	chr9	8512578	8513484	in_vitro	in_vivo	12	12	1.36083	0.189167	1.17167	c(t = 1.83486420941463)	0.0893	0.837312	Distal Intergenic	ENSSSCG00000014834	UCP3	uncoupling protein 3 [Source:NCBI gene (formerly Entrezgene);Acc:397116]
chr14	50822997	50823802	806	*	chr14	50822997	50823802	in_vitro	in_vivo	10	10	2.737	20.485	-17.748	c(t = -1.88423099249537)	0.0895	0.837312	Distal Intergenic	ENSSSCG00000058838	TSSK1B	testis specific serine kinase 1B [Source:NCBI gene (formerly Entrezgene);Acc:102159240]
chr9	710255	711662	1408	*	chr9	710255	711662	in_vitro	in_vivo	9	10	4.21444	0.897	3.31744	c(t = 1.89506234033034)	0.0895	0.837312	Distal Intergenic	NA	NA	NA
chr2	96070275	96070742	468	*	chr2	96070275	96070742	in_vitro	in_vivo	9	10	2.41111	0.314	2.09711	c(t = 1.91075152931458)	0.0897	0.837312	Distal Intergenic	NA	NA	NA
chrX	15699855	15700571	717	*	chrX	15699855	15700571	in_vitro	in_vivo	10	10	4.888	0.425	4.463	c(t = 1.89197603150916)	0.0898	0.837312	Distal Intergenic	ENSSSCG00000032223	EIF1AX	eukaryotic translation initiation factor 1A X-linked [Source:NCBI gene (formerly Entrezgene);Acc:100522912]
chr15	77649057	77650393	1337	*	chr15	77649057	77650393	in_vitro	in_vivo	9	13	5.35111	1.36	3.99111	c(t = 1.9013054965908)	0.0899	0.837312	Promoter (<=1kb)	ENSSSCG00000025049	CYBRD1	cytochrome b reductase 1 [Source:VGNC Symbol;Acc:VGNC:95948]
chr2	77977620	77978511	892	*	chr2	77977620	77978511	in_vitro	in_vivo	12	9	5.95833	0.596667	5.36167	c(t = 1.85221442330007)	0.0899	0.837312	Distal Intergenic	ENSSSCG00000014004	PLPP2	phospholipid phosphatase 2 [Source:VGNC Symbol;Acc:VGNC:104028]
chr14	51705540	51706149	610	*	chr14	51705540	51706149	in_vitro	in_vivo	13	13	0.513077	4.33154	-3.81846	c(t = -1.82587311549572)	0.09	0.837312	Distal Intergenic	ENSSSCG00000026176	CHRM3	cholinergic receptor muscarinic 3 [Source:VGNC Symbol;Acc:VGNC:86664]
chr7	16884227	16886077	1851	*	chr7	16884227	16886077	in_vitro	in_vivo	11	11	7.01818	0.980909	6.03727	c(t = 1.86698998403116)	0.09	0.837312	Distal Intergenic	ENSSSCG00000039721	PRL	prolactin [Source:VGNC Symbol;Acc:VGNC:104037]
chr11	4856900	4857454	555	*	chr11	4856900	4857454	in_vitro	in_vivo	12	12	5.03583	1.44583	3.59	c(t = 1.83781733531343)	0.0901	0.837312	Distal Intergenic	ENSSSCG00000033599	ssc-mir-9803	ssc-mir-9803 [Source:miRBase;Acc:MI0031567]
chr9	85009387	85009638	252	*	chr9	85009387	85009638	in_vitro	in_vivo	9	9	4.48667	0.617778	3.86889	c(t = 1.883414588401)	0.0903	0.837312	Promoter (<=1kb)	ENSSSCG00000015357	MEOX2	mesenchyme homeobox 2 [Source:NCBI gene (formerly Entrezgene);Acc:397222]
chrX	110390440	110392443	2004	*	chrX	110390440	110392443	in_vitro	in_vivo	12	10	1.475	5.51	-4.035	c(t = -1.86884017533724)	0.0906	0.837312	Distal Intergenic	ENSSSCG00000034375	ssc-mir-424	ssc-mir-424 [Source:miRBase;Acc:MI0013135]
chr7	1655605	1658147	2543	*	chr7	1655605	1658147	in_vitro	in_vivo	11	13	3.06364	1.21846	1.84517	c(t = 1.80532510618159)	0.0906	0.837312	Distal Intergenic	ENSSSCG00000031615	SERPINB9	serpin peptidase inhibitor, clade B (ovalbumin), member 9 [Source:NCBI gene (formerly Entrezgene);Acc:100126851]
chr1	144071402	144072799	1398	*	chr1	144071402	144072799	in_vitro	in_vivo	14	12	2.55214	0.9	1.65214	c(t = 1.76873838002934)	0.0906	0.837312	Distal Intergenic	ENSSSCG00000035696	MCEE	methylmalonyl-CoA epimerase [Source:VGNC Symbol;Acc:VGNC:90066]
chr5	10024456	10025231	776	*	chr5	10024456	10025231	in_vitro	in_vivo	11	11	2.66182	0.544545	2.11727	c(t = 1.84857175974221)	0.0911	0.837312	Distal Intergenic	ENSSSCG00000000119	EIF3L	eukaryotic translation initiation factor 3 subunit L [Source:VGNC Symbol;Acc:VGNC:87623]
chr1	159133028	159133479	452	*	chr1	159133028	159133479	in_vitro	in_vivo	9	10	0.786667	3.615	-2.82833	c(t = -1.84439590857189)	0.0914	0.837312	Distal Intergenic	ENSSSCG00000004902	RNF152	ring finger protein 152 [Source:VGNC Symbol;Acc:VGNC:92364]
chr7	704023	705604	1582	*	chr7	704023	705604	in_vitro	in_vivo	10	12	5.423	0.715833	4.70717	c(t = 1.88254803757734)	0.0914	0.837312	Distal Intergenic	ENSSSCG00000033381	IRF4	interferon regulatory factor 4 [Source:VGNC Symbol;Acc:VGNC:89207]
chr14	49468536	49469708	1173	*	chr14	49468536	49469708	in_vitro	in_vivo	9	11	16.5333	6.54182	9.99152	c(t = 1.83609850086319)	0.0916	0.837312	Distal Intergenic	ENSSSCG00000010059	GUCD1	guanylyl cyclase domain containing 1 [Source:VGNC Symbol;Acc:VGNC:88749]
chr9	8198088	8199446	1359	*	chr9	8198088	8199446	in_vitro	in_vivo	11	13	2.05545	0.370769	1.68469	c(t = 1.84679119109334)	0.0918	0.837312	Promoter (<=1kb)	ENSSSCG00000014828	RAB6A	RAB6A, member RAS onco family [Source:VGNC Symbol;Acc:VGNC:108610]
chr2	17228084	17229058	975	*	chr2	17228084	17229058	in_vitro	in_vivo	9	11	1.60556	0.363636	1.24192	c(t = 1.81052821927631)	0.092	0.837312	Distal Intergenic	ENSSSCG00000025647	SLC35C1	solute carrier family 35 member C1 [Source:VGNC Symbol;Acc:VGNC:93075]
chr5	6346283	6347246	964	*	chr5	6346283	6347246	in_vitro	in_vivo	9	10	5.96889	0.483	5.48589	c(t = 1.90626699551549)	0.0921	0.837312	Distal Intergenic	ENSSSCG00000000046	CYP2D6	cytochrome P450 family 2 subfamily D member 6 [Source:NCBI gene (formerly Entrezgene);Acc:397687]
chr9	51992222	51992940	719	*	chr9	51992222	51992940	in_vitro	in_vivo	9	11	12.0422	27.25	-15.2078	c(t = -1.7965525482362)	0.0922	0.837312	Distal Intergenic	ENSSSCG00000015214	STT3A	STT3 oligosaccharyltransferase complex catalytic subunit A [Source:VGNC Symbol;Acc:VGNC:93581]
chr12	1990952	1991729	778	*	chr12	1990952	1991729	in_vitro	in_vivo	9	9	1.03	0	1.03	c(t = 1.91235061048489)	0.0922	0.837312	Distal Intergenic	ENSSSCG00000021040	SLC26A11	solute carrier family 26 member 11 [Source:NCBI gene (formerly Entrezgene);Acc:100191010]
chr2	70209412	70209772	361	*	chr2	70209412	70209772	in_vitro	in_vivo	9	10	38.4556	19.178	19.2776	c(t = 1.80175457833973)	0.0923	0.837312	Promoter (<=1kb)	ENSSSCG00000032282	ACP5	acid phosphatase 5, tartrate resistant [Source:VGNC Symbol;Acc:VGNC:85027]
chr14	112078473	112079282	810	*	chr14	112078473	112079282	in_vitro	in_vivo	9	11	4.64	0.539091	4.10091	c(t = 1.90256364081445)	0.0923	0.837312	Distal Intergenic	ENSSSCG00000049392	ssc-mir-10382	ssc-mir-10382 [Source:miRBase;Acc:MI0033391]
chr7	22498794	22499522	729	*	chr7	22498794	22499522	in_vitro	in_vivo	12	13	1.70917	0.516923	1.19224	c(t = 1.80182759119956)	0.0925	0.837312	Distal Intergenic	ENSSSCG00000001252	UBD	ubiquitin D [Source:NCBI gene (formerly Entrezgene);Acc:100294688]
chr10	50778582	50779051	470	*	chr10	50778582	50779051	in_vitro	in_vivo	9	9	29.5589	61.6744	-32.1156	c(t = -1.78933133945672)	0.0926	0.837312	Distal Intergenic	ENSSSCG00000011060	GAD2	glutamate decarboxylase 2 [Source:NCBI gene (formerly Entrezgene);Acc:396929]
chr14	137242309	137242817	509	*	chr14	137242309	137242817	in_vitro	in_vivo	10	9	14.236	43.7167	-29.4807	c(t = -1.8162324748325)	0.0927	0.837312	Distal Intergenic	ENSSSCG00000010759	GLRX3	glutaredoxin 3 [Source:VGNC Symbol;Acc:VGNC:88495]
chr13	207195553	207197440	1888	*	chr13	207195553	207197440	in_vitro	in_vivo	10	10	55.463	30.114	25.349	c(t = 1.77890464968511)	0.0927	0.837312	Distal Intergenic	ENSSSCG00000038081	AGPAT3	1-acylglycerol-3-phosphate O-acyltransferase 3 [Source:VGNC Symbol;Acc:VGNC:85185]
chr16	25783002	25783757	756	*	chr16	25783002	25783757	in_vitro	in_vivo	10	10	0.612	2.717	-2.105	c(t = -1.79472246735599)	0.093	0.837312	Promoter (<=1kb)	ENSSSCG00000024598	PRKAA1	protein kinase AMP-activated catalytic subunit alpha 1 [Source:VGNC Symbol;Acc:VGNC:91797]
chr9	46364840	46365875	1036	*	chr9	46364840	46365875	in_vitro	in_vivo	9	11	5.58	0.403636	5.17636	c(t = 1.89501756266648)	0.0931	0.837312	Distal Intergenic	ENSSSCG00000044952	NLRX1	NLR family member X1 [Source:NCBI gene (formerly Entrezgene);Acc:100518678]
chr14	127274751	127275985	1235	*	chr14	127274751	127275985	in_vitro	in_vivo	9	14	3.32222	1.15286	2.16937	c(t = 1.86210440568487)	0.0933	0.837312	Distal Intergenic	ENSSSCG00000020671	SLC18A2	solute carrier family 18 member A2 [Source:NCBI gene (formerly Entrezgene);Acc:100154950]
chr1	219111651	219112615	965	*	chr1	219111651	219112615	in_vitro	in_vivo	10	10	60.435	86.815	-26.38	c(t = -1.78984888790018)	0.0934	0.837312	Distal Intergenic	ENSSSCG00000005229	VLDLR	very low density lipoprotein receptor [Source:VGNC Symbol;Acc:VGNC:94832]
chrX	36424419	36425127	709	*	chrX	36424419	36425127	in_vitro	in_vivo	11	9	2.01818	0.263333	1.75485	c(t = 1.84113246743028)	0.0934	0.837312	Distal Intergenic	ENSSSCG00000012252	DDX3X	DEAD-box helicase 3 X-linked [Source:NCBI gene (formerly Entrezgene);Acc:100515940]
chr14	14576562	14577402	841	*	chr14	14576562	14577402	in_vitro	in_vivo	11	10	2.83182	0	2.83182	c(t = 1.85383887146163)	0.0935	0.837312	Distal Intergenic	ENSSSCG00000021767		L-threonine dehydrogenase [Source:VGNC Symbol;Acc:VGNC:109162]
chr9	25784760	25785417	658	*	chr9	25784760	25785417	in_vitro	in_vivo	9	12	1.19667	0	1.19667	c(t = 1.90309717024608)	0.0935	0.837312	Distal Intergenic	ENSSSCG00000014948	C11orf54	chromosome 9 C11orf54 homolog [Source:VGNC Symbol;Acc:VGNC:86087]
chr12	51931617	51932898	1282	*	chr12	51931617	51932898	in_vitro	in_vivo	11	11	5.91727	1.81545	4.10182	c(t = 1.80577648123013)	0.0937	0.837312	Distal Intergenic	ENSSSCG00000053757	SPAG7	sperm associated antigen 7 [Source:NCBI gene (formerly Entrezgene);Acc:100511958]
chr7	4542760	4543592	833	*	chr7	4542760	4543592	in_vitro	in_vivo	11	11	2.29909	0.504545	1.79455	c(t = 1.8218614921041)	0.0938	0.837312	Distal Intergenic	ENSSSCG00000001022	SSR1	signal sequence receptor subunit 1 [Source:NCBI gene (formerly Entrezgene);Acc:100152689]
chr14	118008733	118009624	892	*	chr14	118008733	118009624	in_vitro	in_vivo	12	12	2.26667	0.0858333	2.18083	c(t = 1.83223925968093)	0.0938	0.837312	Distal Intergenic	ENSSSCG00000030507	SMNDC1	survival motor neuron domain containing 1 [Source:VGNC Symbol;Acc:VGNC:93257]
chr15	110873716	110874771	1056	*	chr15	110873716	110874771	in_vitro	in_vivo	13	13	3.10308	0.616154	2.48692	c(t = 1.80226503284913)	0.0939	0.837312	Distal Intergenic	NA	NA	NA
chr3	36547886	36550043	2158	*	chr3	36547886	36550043	in_vitro	in_vivo	11	12	6.54364	1.585	4.95864	c(t = 1.8275989429089)	0.094	0.837312	Distal Intergenic	ENSSSCG00000007925	NAGPA	N-acetylglucosamine-1-phosphodiester alpha-N-acetylglucosaminidase [Source:VGNC Symbol;Acc:VGNC:109427]
chr4	84204066	84204993	928	*	chr4	84204066	84204993	in_vitro	in_vivo	9	10	2.19111	0.275	1.91611	c(t = 1.88214013644073)	0.0942	0.837312	Promoter (<=1kb)	ENSSSCG00000006319	POGK	pogo transposable element derived with KRAB domain [Source:VGNC Symbol;Acc:VGNC:91622]
chr1	807820	809441	1622	*	chr1	807820	809441	in_vitro	in_vivo	11	12	17.8918	38.5058	-20.614	c(t = -1.7522522270804)	0.0943	0.837312	Distal Intergenic	ENSSSCG00000032192	ssc-mir-9815	ssc-mir-9815 [Source:miRBase;Acc:MI0031582]
chr6	39373555	39374060	506	*	chr6	39373555	39374060	in_vitro	in_vivo	12	11	3.07083	0.478182	2.59265	c(t = 1.79813846082884)	0.0943	0.837312	Distal Intergenic	ENSSSCG00000022948	SLC7A9	solute carrier family 7 member 9 [Source:VGNC Symbol;Acc:VGNC:93177]
chr3	98155512	98156023	512	*	chr3	98155512	98156023	in_vitro	in_vivo	11	11	2.34636	0.336364	2.01	c(t = 1.81683233063338)	0.0943	0.837312	Distal Intergenic	ENSSSCG00000038660	HAAO	3-hydroxyanthranilate 3,4-dioxygenase [Source:VGNC Symbol;Acc:VGNC:88765]
chr11	78735942	78737262	1321	*	chr11	78735942	78737262	in_vitro	in_vivo	9	10	96.6311	91.843	4.78811	c(t = 1.78140370970623)	0.0944	0.837312	Exon (NM_001267851/100620378, exon 10 of 14)	ENSSSCG00000009563	TMCO3	transmembrane and coiled-coil domains 3 [Source:VGNC Symbol;Acc:VGNC:94050]
chr6	115785969	115786941	973	*	chr6	115785969	115786941	in_vitro	in_vivo	14	12	0.565714	0	0.565714	c(t = 1.80201593724514)	0.0948	0.837312	Distal Intergenic	ENSSSCG00000023686	TTR	transthyretin [Source:NCBI gene (formerly Entrezgene);Acc:397419]
chr2	69095504	69097318	1815	*	chr2	69095504	69097318	in_vitro	in_vivo	9	13	4.76556	0.806923	3.95863	c(t = 1.87983417051453)	0.0949	0.837312	Promoter (<=1kb)	ENSSSCG00000013655	ICAM1	intercellular adhesion molecule 1 [Source:NCBI gene (formerly Entrezgene);Acc:396750]
chr1	180433891	180434808	918	*	chr1	180433891	180434808	in_vitro	in_vivo	11	9	1.25727	0	1.25727	c(t = 1.84452572376228)	0.0949	0.837312	Distal Intergenic	ENSSSCG00000005024	PYGL	glycogen phosphorylase L [Source:NCBI gene (formerly Entrezgene);Acc:100141306]
chr6	95321439	95322907	1469	*	chr6	95321439	95322907	in_vitro	in_vivo	12	12	2.49083	1.15833	1.3325	c(t = 1.77132071324537)	0.0951	0.837312	Distal Intergenic	ENSSSCG00000023460	HPCAL4	hippocalcin like 4 [Source:VGNC Symbol;Acc:VGNC:88959]
chrX	111419723	111420322	600	*	chrX	111419723	111420322	in_vitro	in_vivo	11	10	14.5109	24.644	-10.1331	c(t = -1.79541104338749)	0.0952	0.837312	Distal Intergenic	ENSSSCG00000012699	FHL1	four and a half LIM domains 1 [Source:VGNC Symbol;Acc:VGNC:88127]
chr9	7353388	7354452	1065	*	chr9	7353388	7354452	in_vitro	in_vivo	11	10	0.907273	7.864	-6.95673	c(t = -1.85922332781758)	0.0952	0.837312	Distal Intergenic	ENSSSCG00000014818	STARD10	StAR related lipid transfer domain containing 10 [Source:VGNC Symbol;Acc:VGNC:93530]
chr13	18371847	18373032	1186	*	chr13	18371847	18373032	in_vitro	in_vivo	10	10	4.262	1.119	3.143	c(t = 1.83489614906769)	0.0952	0.837312	Promoter (<=1kb)	ENSSSCG00000011234	CMTM7	CKLF like MARVEL transmembrane domain containing 7 [Source:VGNC Symbol;Acc:VGNC:103928]
chr5	27571456	27572855	1400	*	chr5	27571456	27572855	in_vitro	in_vivo	12	13	3.14667	0.935385	2.21128	c(t = 1.79169491823289)	0.0952	0.837312	Distal Intergenic	NA	NA	NA
chr1	44185474	44186334	861	*	chr1	44185474	44186334	in_vitro	in_vivo	12	11	1.5775	0.396364	1.18114	c(t = 1.79211176219696)	0.0952	0.837312	Distal Intergenic	ENSSSCG00000062089	PLN	phospholamban [Source:NCBI gene (formerly Entrezgene);Acc:397421]
chr8	2716786	2717374	589	*	chr8	2716786	2717374	in_vitro	in_vivo	9	11	0.416667	2.15818	-1.74152	c(t = -1.81333127632493)	0.0953	0.837312	Distal Intergenic	ENSSSCG00000008723	HTRA3	HtrA serine peptidase 3 [Source:NCBI gene (formerly Entrezgene);Acc:100337673]
chr17	11410074	11411067	994	*	chr17	11410074	11411067	in_vitro	in_vivo	14	10	2.035	0.407	1.628	c(t = 1.78303679174991)	0.0954	0.837312	Promoter (1-2kb)	ENSSSCG00000007026	VDAC3	voltage dependent anion channel 3 [Source:VGNC Symbol;Acc:VGNC:95562]
chr7	41468134	41469623	1490	*	chr7	41468134	41469623	in_vitro	in_vivo	14	14	6.85214	21.775	-14.9229	c(t = -1.76626311398114)	0.0955	0.837312	Distal Intergenic	ENSSSCG00000001720	SLC25A27	solute carrier family 25 member 27 [Source:VGNC Symbol;Acc:VGNC:93004]
chr9	34620728	34621250	523	*	chr9	34620728	34621250	in_vitro	in_vivo	10	11	2.451	0	2.451	c(t = 1.86063500068378)	0.0957	0.837312	Distal Intergenic	ENSSSCG00000028711	CASP1	caspase 1, apoptosis-related cysteine peptidase [Source:NCBI gene (formerly Entrezgene);Acc:397319]
chr5	76875793	76876934	1142	*	chr5	76875793	76876934	in_vitro	in_vivo	12	11	1.76583	0.539091	1.22674	c(t = 1.75447859569652)	0.0958	0.837312	Distal Intergenic	ENSSSCG00000000808	SLC38A2	solute carrier family 38 member 2 [Source:VGNC Symbol;Acc:VGNC:93094]
chr8	83677759	83679223	1465	*	chr8	83677759	83679223	in_vitro	in_vivo	10	9	4.453	0.378889	4.07411	c(t = 1.8546928546238)	0.0958	0.837312	Distal Intergenic	ENSSSCG00000033871	ANAPC10	anaphase promoting complex subunit 10 [Source:VGNC Symbol;Acc:VGNC:98912]
chr6	62928534	62931535	3002	*	chr6	62928534	62931535	in_vitro	in_vivo	10	11	16.931	36.4673	-19.5363	c(t = -1.76644132006365)	0.0959	0.837312	Distal Intergenic	ENSSSCG00000040575	ISG15	ISG15 ubiquitin like modifier [Source:NCBI gene (formerly Entrezgene);Acc:100145895]
chr3	44482670	44483422	753	*	chr3	44482670	44483422	in_vitro	in_vivo	11	10	4.72455	0.5	4.22455	c(t = 1.83034599537593)	0.0959	0.837312	Distal Intergenic	ENSSSCG00000008097		tubulin tyrosine ligase [Source:NCBI gene (formerly Entrezgene);Acc:445530]
chr7	117242460	117243584	1125	*	chr7	117242460	117243584	in_vitro	in_vivo	13	14	2.65308	1.17143	1.48165	c(t = 1.73917089347376)	0.0963	0.837312	Distal Intergenic	ENSSSCG00000027030	BDKRB2	bradykinin receptor B2 [Source:VGNC Symbol;Acc:VGNC:85794]
chr11	13959329	13960821	1493	*	chr11	13959329	13960821	in_vitro	in_vivo	14	16	4.55643	1.74188	2.81455	c(t = 1.7382917257639)	0.0964	0.837312	Distal Intergenic	ENSSSCG00000009362	TRPC4	transient receptor potential cation channel subfamily C member 4 [Source:VGNC Symbol;Acc:VGNC:94462]
chr5	13397169	13397904	736	*	chr5	13397169	13397904	in_vitro	in_vivo	10	11	1.548	0.23	1.318	c(t = 1.81609480137502)	0.0967	0.837312	Distal Intergenic	ENSSSCG00000000171	CKAP4	cytoskeleton associated protein 4 [Source:NCBI gene (formerly Entrezgene);Acc:100523493]
chr16	79877864	79878678	815	*	chr16	79877864	79878678	in_vitro	in_vivo	9	10	33.2556	59.801	-26.5454	c(t = -1.76411567219678)	0.097	0.837312	Distal Intergenic	ENSSSCG00000032698	TPPP	tubulin polymerization promoting protein [Source:VGNC Symbol;Acc:VGNC:94344]
chr13	109529851	109530793	943	*	chr13	109529851	109530793	in_vitro	in_vivo	11	12	1.32091	5.5225	-4.20159	c(t = -1.7889402445723)	0.0971	0.837312	Distal Intergenic	ENSSSCG00000020927	SLC2A2	solute carrier family 2 member 2 [Source:NCBI gene (formerly Entrezgene);Acc:397429]
chr2	36703626	36704312	687	*	chr2	36703626	36704312	in_vitro	in_vivo	9	10	0.346667	4.405	-4.05833	c(t = -1.84035375195024)	0.0973	0.837312	Distal Intergenic	ENSSSCG00000013354	CSRP3	cysteine and glycine rich protein 3 [Source:NCBI gene (formerly Entrezgene);Acc:100337687]
chr3	97829681	97831549	1869	*	chr3	97829681	97831549	in_vitro	in_vivo	15	14	2.368	1.17786	1.19014	c(t = 1.721942983497)	0.0973	0.837312	Distal Intergenic	ENSSSCG00000038660	HAAO	3-hydroxyanthranilate 3,4-dioxygenase [Source:VGNC Symbol;Acc:VGNC:88765]
chr7	23207467	23208121	655	*	chr7	23207467	23208121	in_vitro	in_vivo	11	11	1.68	0.275455	1.40455	c(t = 1.78909101688607)	0.0974	0.837312	Promoter (<=1kb)	ENSSSCG00000001376	DHX16	DEAH-box helicase 16 [Source:VGNC Symbol;Acc:VGNC:87287]
chr18	55271610	55272585	976	*	chr18	55271610	55272585	in_vitro	in_vivo	10	12	4.291	21.365	-17.074	c(t = -1.80019838636391)	0.0975	0.837312	Distal Intergenic	ENSSSCG00000035419	RARRES2	retinoic acid receptor responder 2 [Source:VGNC Symbol;Acc:VGNC:92098]
chrX	124610	126228	1619	*	chrX	124610	126228	in_vitro	in_vivo	12	9	4.1675	1.97	2.1975	c(t = 1.74289311118427)	0.0976	0.837312	Distal Intergenic	ENSSSCG00000022129	ARSL	arylsulfatase E (chondrodysplasia punctata 1) [Source:NCBI gene (formerly Entrezgene);Acc:100627778]
chr1	216115199	216116457	1259	*	chr1	216115199	216116457	in_vitro	in_vivo	10	12	3.606	1.2725	2.3335	c(t = 1.79533969509447)	0.0976	0.837312	Distal Intergenic	ENSSSCG00000005203	IL33	interleukin 33 [Source:VGNC Symbol;Acc:VGNC:89106]
chr15	31974112	31975637	1526	*	chr15	31974112	31975637	in_vitro	in_vivo	12	12	1.1175	0.238333	0.879167	c(t = 1.75334626683058)	0.0976	0.837312	Distal Intergenic	ENSSSCG00000029536	SCTR	secretin receptor [Source:VGNC Symbol;Acc:VGNC:95482]
chr17	29359959	29360197	239	*	chr17	29359959	29360197	in_vitro	in_vivo	9	9	3.16111	22.0333	-18.8722	c(t = -1.865555441448)	0.0977	0.837312	Distal Intergenic	ENSSSCG00000053422	THBD	thrombomodulin [Source:NCBI gene (formerly Entrezgene);Acc:100157642]
chr2	5028938	5030058	1121	*	chr2	5028938	5030058	in_vitro	in_vivo	10	9	18.345	3.63444	14.7106	c(t = 1.82821113975675)	0.0978	0.837312	Distal Intergenic	ENSSSCG00000012913	PPP1CA	protein phosphatase 1 catalytic subunit alpha [Source:NCBI gene (formerly Entrezgene);Acc:733611]
chr14	110708953	110709949	997	*	chr14	110708953	110709949	in_vitro	in_vivo	12	11	5.74917	1.16909	4.58008	c(t = 1.76759664689578)	0.0978	0.837312	Distal Intergenic	ENSSSCG00000010537	GOT1	glutamic-oxaloacetic transaminase 1 [Source:NCBI gene (formerly Entrezgene);Acc:396967]
chr14	2804901	2806267	1367	*	chr14	2804901	2806267	in_vitro	in_vivo	13	13	11.1146	35.1723	-24.0577	c(t = -1.7491881667737)	0.0979	0.837312	Distal Intergenic	ENSSSCG00000009589	SYK	spleen associated tyrosine kinase [Source:NCBI gene (formerly Entrezgene);Acc:100125540]
chr4	118751357	118752099	743	*	chr4	118751357	118752099	in_vitro	in_vivo	11	11	87.7409	61.4482	26.2927	c(t = 1.75894335907017)	0.098	0.837312	Distal Intergenic	ENSSSCG00000006876	PLPPR5	phospholipid phosphatase related 5 [Source:VGNC Symbol;Acc:VGNC:109449]
chr1	265934267	265935360	1094	*	chr1	265934267	265935360	in_vitro	in_vivo	9	15	4.51778	1.17267	3.34511	c(t = 1.84784725836757)	0.0981	0.837312	Distal Intergenic	ENSSSCG00000005599	RABEPK	Rab9 effector protein with kelch motifs [Source:VGNC Symbol;Acc:VGNC:92045]
chr8	87478129	87480437	2309	*	chr8	87478129	87480437	in_vitro	in_vivo	12	15	2.65667	0.729333	1.92733	c(t = 1.76482267734845)	0.0981	0.837312	Distal Intergenic	NA	NA	NA
chr14	50380670	50383399	2730	*	chr14	50380670	50383399	in_vitro	in_vivo	12	13	2.86083	1.14308	1.71776	c(t = 1.7764940307297)	0.0982	0.837312	Distal Intergenic	ENSSSCG00000037143		ubiquitin conjugating enzyme E2 L3 [Source:NCBI gene (formerly Entrezgene);Acc:100154268]
chr2	150660348	150662998	2651	*	chr2	150660348	150662998	in_vitro	in_vivo	12	12	1.89	0.663333	1.22667	c(t = 1.74413993620135)	0.0982	0.837312	Distal Intergenic	ENSSSCG00000018513	ssc-mir-145	ssc-mir-145 [Source:miRBase;Acc:MI0002417]
chr2	403950	405332	1383	*	chr2	403950	405332	in_vitro	in_vivo	10	9	5.374	29.36	-23.986	c(t = -1.85979492746353)	0.0983	0.837312	Distal Intergenic	ENSSSCG00000044406	TMEM80	transmembrane protein 80 [Source:NCBI gene (formerly Entrezgene);Acc:100514388]
chr3	75475892	75476432	541	*	chr3	75475892	75476432	in_vitro	in_vivo	10	10	2.919	0.625	2.294	c(t = 1.79898275349172)	0.0984	0.837312	Distal Intergenic	ENSSSCG00000008358	ACTR2	actin related protein 2 [Source:VGNC Symbol;Acc:VGNC:85051]
chr17	58889179	58890956	1778	*	chr17	58889179	58890956	in_vitro	in_vivo	11	10	87.9218	94.774	-6.85218	c(t = -1.75571689836931)	0.0985	0.837312	3' UTR	ENSSSCG00000007517	NPEPL1	aminopeptidase like 1 [Source:VGNC Symbol;Acc:VGNC:95798]
chr11	77808880	77809699	820	*	chr11	77808880	77809699	in_vitro	in_vivo	9	9	24.4889	52.6611	-28.1722	c(t = -1.75762637307148)	0.0985	0.837312	Distal Intergenic	ENSSSCG00000033732	ANKRD10	ankyrin repeat domain 10 [Source:VGNC Symbol;Acc:VGNC:85322]
chr4	4373624	4374318	695	*	chr4	4373624	4374318	in_vitro	in_vivo	11	11	4.07818	1.01364	3.06455	c(t = 1.78588533776979)	0.0985	0.837312	Distal Intergenic	ENSSSCG00000005935	2002-08-01	argonaute RISC catalytic component 2 [Source:NCBI gene (formerly Entrezgene);Acc:100155245]
chr7	100638552	100639200	649	*	chr7	100638552	100639200	in_vitro	in_vivo	10	10	4.225	0.676	3.549	c(t = 1.80857376113756)	0.0986	0.837312	Distal Intergenic	ENSSSCG00000028167	SLIRP	SRA stem-loop interacting RNA binding protein [Source:NCBI gene (formerly Entrezgene);Acc:100037987]
chr6	1401764	1407176	5413	*	chr6	1401764	1407176	in_vitro	in_vivo	11	11	59.24	37.6855	21.5545	c(t = 1.7320232994551)	0.0987	0.837312	Distal Intergenic	ENSSSCG00000020678	BANP	BTG3 associated nuclear protein [Source:NCBI gene (formerly Entrezgene);Acc:100622381]
chrX	41488466	41489630	1165	*	chrX	41488466	41489630	in_vitro	in_vivo	10	12	1.997	10.18	-8.183	c(t = -1.79308023050792)	0.0987	0.837312	Distal Intergenic	ENSSSCG00000022390	RGN	regucalcin [Source:VGNC Symbol;Acc:VGNC:92256]
chr3	42456138	42457476	1339	*	chr3	42456138	42457476	in_vitro	in_vivo	9	14	4.14111	1.72429	2.41683	c(t = 1.78584197415378)	0.0987	0.837312	Distal Intergenic	ENSSSCG00000008077	CARD19	caspase recruitment domain family member 19 [Source:VGNC Symbol;Acc:VGNC:86188]
chr12	15191801	15192748	948	*	chr12	15191801	15192748	in_vitro	in_vivo	10	10	1.244	0	1.244	c(t = 1.84150425874168)	0.0987	0.837312	Distal Intergenic	ENSSSCG00000040509	LIMD2	LIM domain containing 2 [Source:VGNC Symbol;Acc:VGNC:89726]
chr18	20653228	20653979	752	*	chr18	20653228	20653979	in_vitro	in_vivo	10	11	0.956	0	0.956	c(t = 1.84158039745638)	0.0987	0.837312	Distal Intergenic	ENSSSCG00000016592	FSCN3	fascin actin-bundling protein 3 [Source:NCBI gene (formerly Entrezgene);Acc:733598]
chr6	65009462	65011693	2232	*	chr6	65009462	65011693	in_vitro	in_vivo	9	10	10.8689	39.214	-28.3451	c(t = -1.74873080230395)	0.0994	0.837312	Distal Intergenic	ENSSSCG00000019934	ssc-mir-551a	ssc-mir-551a [Source:miRBase;Acc:MI0022153]
chr11	1060139	1061186	1048	*	chr11	1060139	1061186	in_vitro	in_vivo	9	9	94.0256	97.5956	-3.57	c(t = -1.74832374062518)	0.0996	0.837312	Distal Intergenic	ENSSSCG00000009268	CRYL1	crystallin lambda 1 [Source:VGNC Symbol;Acc:VGNC:87023]
chr1	183914510	183917681	3172	*	chr1	183914510	183917681	in_vitro	in_vivo	15	13	6.01733	2.68615	3.33118	c(t = 1.72852191789261)	0.0997	0.837312	Distal Intergenic	ENSSSCG00000026294	GMFB	glia maturation factor beta [Source:VGNC Symbol;Acc:VGNC:88509]
chr10	31928693	31929648	956	*	chr10	31928693	31929648	in_vitro	in_vivo	12	12	0.5725	1.84417	-1.27167	c(t = -1.75476902773108)	0.0997	0.837312	Distal Intergenic	ENSSSCG00000038162	CCL21	C-C motif chemokine ligand 21 [Source:NCBI gene (formerly Entrezgene);Acc:448797]
chr4	111006543	111007819	1277	*	chr4	111006543	111007819	in_vitro	in_vivo	12	14	7.38083	2.35929	5.02155	c(t = 1.77194908036326)	0.0998	0.837312	Distal Intergenic	ENSSSCG00000020842	TAF13	TATA-box binding protein associated factor 13 [Source:NCBI gene (formerly Entrezgene);Acc:100157095]
chr16	79295297	79302303	7007	*	chr16	79295297	79302303	in_vitro	in_vivo	10	9	9.193	30.2433	-21.0503	c(t = -1.84717127037253)	0.1	0.837312	Distal Intergenic	ENSSSCG00000017118	TERT	telomerase reverse transcriptase [Source:NCBI gene (formerly Entrezgene);Acc:492280]
chr3	52918642	52919666	1025	*	chr3	52918642	52919666	in_vitro	in_vivo	11	13	3.55727	0.800769	2.7565	c(t = 1.7909694702241)	0.1	0.837312	Distal Intergenic	ENSSSCG00000028331	IL1R2	interleukin 1 receptor type 2 [Source:VGNC Symbol;Acc:VGNC:89093]
chrX	106246537	106246837	301	*	chrX	106246537	106246837	in_vitro	in_vivo	10	9	5.155	0.483333	4.67167	c(t = 1.8190403522431)	0.1	0.837312	Distal Intergenic	ENSSSCG00000012651	XPNPEP2	X-prolyl aminopeptidase 2 [Source:VGNC Symbol;Acc:VGNC:95001]
chr5	71672760	71673927	1168	*	chr5	71672760	71673927	in_vitro	in_vivo	13	12	1.23846	0.423333	0.815128	c(t = 1.72525884387613)	0.1	0.837312	Distal Intergenic	ENSSSCG00000000784	LRRK2	leucine rich repeat kinase 2 [Source:NCBI gene (formerly Entrezgene);Acc:780403]
chr13	66421148	66422152	1005	*	chr13	66421148	66422152	in_vitro	in_vivo	10	12	1.473	0.303333	1.16967	c(t = 1.7958147041114)	0.1	0.837312	Distal Intergenic	ENSSSCG00000011568	GHRL	ghrelin and obestatin prepropeptide [Source:VGNC Symbol;Acc:VGNC:111192]
chr7	31160689	31161712	1024	*	chr7	31160689	31161712	in_vitro	in_vivo	13	12	0.746154	0.1325	0.613654	c(t = 1.7463251949876)	0.1	0.837312	Distal Intergenic	ENSSSCG00000001539	PPARD	peroxisome proliferator activated receptor delta [Source:VGNC Symbol;Acc:VGNC:91683]
chr12	32816761	32817407	647	*	chr12	32816761	32817407	in_vitro	in_vivo	11	10	13.11	38.366	-25.256	c(t = -1.75301350911451)	0.101	0.837312	Distal Intergenic	ENSSSCG00000036437	NOG	noggin [Source:NCBI gene (formerly Entrezgene);Acc:574073]
chr6	109998444	109999497	1054	*	chr6	109998444	109999497	in_vitro	in_vivo	12	14	10.9792	35.56	-24.5808	c(t = -1.71208613675157)	0.101	0.837312	Distal Intergenic	ENSSSCG00000059661	HRH4	histamine receptor H4 [Source:NCBI gene (formerly Entrezgene);Acc:397224]
chr6	170194906	170197814	2909	*	chr6	170194906	170197814	in_vitro	in_vivo	14	10	8.20357	33.425	-25.2214	c(t = -1.75856024181462)	0.101	0.837312	Distal Intergenic	ENSSSCG00000050429	ssc-mir-9829	ssc-mir-9829 [Source:miRBase;Acc:MI0031598]
chr1	100288868	100289605	738	*	chr1	100288868	100289605	in_vitro	in_vivo	11	10	4.52909	18.329	-13.7999	c(t = -1.8119574927527)	0.101	0.837312	Distal Intergenic	ENSSSCG00000004521	MRO	maestro [Source:VGNC Symbol;Acc:VGNC:103127]
chr7	63422310	63422659	350	*	chr7	63422310	63422659	in_vitro	in_vivo	11	9	32.5727	14.9411	17.6316	c(t = 1.72873855250418)	0.101	0.837312	Distal Intergenic	ENSSSCG00000001945	NKX2-1	NK2 homeobox 1 [Source:VGNC Symbol;Acc:VGNC:90767]
chr2	62435107	62436281	1175	*	chr2	62435107	62436281	in_vitro	in_vivo	13	10	9.60846	2.529	7.07946	c(t = 1.72867057259144)	0.101	0.837312	Distal Intergenic	ENSSSCG00000022227	BRD4	bromodomain containing 4 [Source:VGNC Symbol;Acc:VGNC:85873]
chr7	31549482	31550858	1377	*	chr7	31549482	31550858	in_vitro	in_vivo	10	13	2.341	1.24615	1.09485	c(t = 1.74205228237263)	0.101	0.837312	Promoter (<=1kb)	ENSSSCG00000001549	FKBP5	FKBP prolyl isomerase 5 [Source:VGNC Symbol;Acc:VGNC:88148]
chr14	66287640	66291506	3867	*	chr14	66287640	66291506	in_vitro	in_vivo	13	13	3.57154	1.18077	2.39077	c(t = 1.74246378634117)	0.101	0.837312	Promoter (<=1kb)	ENSSSCG00000010224	EGR2	early growth response 2 [Source:VGNC Symbol;Acc:VGNC:103939]
chr7	112518546	112519247	702	*	chr7	112518546	112519247	in_vitro	in_vivo	10	11	2.565	0.727273	1.83773	c(t = 1.79420736493744)	0.101	0.837312	Distal Intergenic	ENSSSCG00000025768	CALM1	calmodulin 1 [Source:NCBI gene (formerly Entrezgene);Acc:100154056]
chr15	72341420	72342645	1226	*	chr15	72341420	72342645	in_vitro	in_vivo	13	13	2.31538	0.496154	1.81923	c(t = 1.76182142044318)	0.101	0.837312	Distal Intergenic	ENSSSCG00000015897	IFIH1	interferon induced with helicase C domain 1 [Source:VGNC Symbol;Acc:VGNC:98042]
chr4	37867922	37868911	990	*	chr4	37867922	37868911	in_vitro	in_vivo	9	15	3.16778	0.351333	2.81644	c(t = 1.84806956264591)	0.101	0.837312	Distal Intergenic	ENSSSCG00000060790	COX6C	COX6C protein [Source:NCBI gene (formerly Entrezgene);Acc:100037989]
chr15	65430945	65432760	1816	*	chr15	65430945	65432760	in_vitro	in_vivo	15	12	1.26867	0.3025	0.966167	c(t = 1.72409954108793)	0.101	0.837312	Distal Intergenic	ENSSSCG00000015879	DAPL1	death associated protein like 1 [Source:NCBI gene (formerly Entrezgene);Acc:100157537]
chr3	3114419	3117522	3104	*	chr3	3114419	3117522	in_vitro	in_vivo	11	11	51.8718	72.6318	-20.76	c(t = -1.71517419196007)	0.102	0.837312	Distal Intergenic	ENSSSCG00000007577	AP5Z1	adaptor related protein complex 5 subunit zeta 1 [Source:VGNC Symbol;Acc:VGNC:85397]
chrX	82149485	82153336	3852	*	chrX	82149485	82153336	in_vitro	in_vivo	14	17	7.08857	16.9318	-9.84319	c(t = -1.71361598159692)	0.102	0.837312	Distal Intergenic	ENSSSCG00000012480	TNMD	tenomodulin [Source:NCBI gene (formerly Entrezgene);Acc:100048961]
chr2	77729691	77731119	1429	*	chr2	77729691	77731119	in_vitro	in_vivo	10	11	0.917	2.17182	-1.25482	c(t = -1.73815346177732)	0.102	0.837312	Distal Intergenic	ENSSSCG00000027907		basigin [Source:VGNC Symbol;Acc:VGNC:99594]
chr14	58119117	58120295	1179	*	chr14	58119117	58120295	in_vitro	in_vivo	11	13	0.733636	1.99692	-1.26329	c(t = -1.7211719700166)	0.102	0.837312	Distal Intergenic	ENSSSCG00000010171	TSNAX	translin associated factor X [Source:NCBI gene (formerly Entrezgene);Acc:100156036]
chr17	41507640	41508067	428	*	chr17	41507640	41508067	in_vitro	in_vivo	9	10	0.182222	1.475	-1.29278	c(t = -1.79851671991079)	0.102	0.837312	Distal Intergenic	ENSSSCG00000007346	ADIG	adipogenin [Source:VGNC Symbol;Acc:VGNC:96182]
chrX	35858147	35861047	2901	*	chrX	35858147	35861047	in_vitro	in_vivo	11	13	3.54	1.36692	2.17308	c(t = 1.73141979964106)	0.102	0.837312	Distal Intergenic	ENSSSCG00000025447	MID1IP1	MID1 interacting protein 1 [Source:VGNC Symbol;Acc:VGNC:90214]
chr1	158860711	158862808	2098	*	chr1	158860711	158862808	in_vitro	in_vivo	16	12	2.53313	1.08833	1.44479	c(t = 1.72709031383322)	0.102	0.837312	Distal Intergenic	ENSSSCG00000004902	RNF152	ring finger protein 152 [Source:VGNC Symbol;Acc:VGNC:92364]
chr5	68000040	68001488	1449	*	chr5	68000040	68001488	in_vitro	in_vivo	13	11	1.74923	0.504545	1.24469	c(t = 1.73644672701878)	0.102	0.837312	Distal Intergenic	ENSSSCG00000000754	RAD52	RAD52 homolog, DNA repair protein [Source:VGNC Symbol;Acc:VGNC:92060]
chr1	186025525	186026828	1304	*	chr1	186025525	186026828	in_vitro	in_vivo	14	13	1.51429	0.466154	1.04813	c(t = 1.7172075213951)	0.102	0.837312	Distal Intergenic	ENSSSCG00000005060	KTN1	kinectin 1 [Source:VGNC Symbol;Acc:VGNC:89608]
chr3	77740492	77741145	654	*	chr3	77740492	77741145	in_vitro	in_vivo	10	9	1.946	0.198889	1.74711	c(t = 1.80636479969402)	0.102	0.837312	Distal Intergenic	ENSSSCG00000008368	UGP2	UDP-glucose pyrophosphorylase 2 [Source:VGNC Symbol;Acc:VGNC:98400]
chr3	59401082	59401782	701	*	chr3	59401082	59401782	in_vitro	in_vivo	10	12	1.065	0.198333	0.866667	c(t = 1.76741974530301)	0.102	0.837312	Distal Intergenic	ENSSSCG00000022300	MAT2A	methionine adenosyltransferase 2A [Source:NCBI gene (formerly Entrezgene);Acc:100312974]
chr7	53317382	53317844	463	*	chr7	53317382	53317844	in_vitro	in_vivo	12	10	1.13333	0	1.13333	c(t = 1.78523367550149)	0.102	0.837312	Distal Intergenic	ENSSSCG00000001816	BLM	BLM RecQ like helicase [Source:VGNC Symbol;Acc:VGNC:96569]
chr3	1422795	1424243	1449	*	chr3	1422795	1424243	in_vitro	in_vivo	9	12	98.1478	90.3183	7.82944	c(t = 1.73512474710479)	0.103	0.837312	Distal Intergenic	ENSSSCG00000036247	MRM2	mitochondrial rRNA methyltransferase 2 [Source:VGNC Symbol;Acc:VGNC:99722]
chr1	2035593	2036549	957	*	chr1	2035593	2036549	in_vitro	in_vivo	9	9	4.72333	28.1133	-23.39	c(t = -1.81984485484674)	0.103	0.837312	Distal Intergenic	ENSSSCG00000038097	ssc-mir-9824	ssc-mir-9824 [Source:miRBase;Acc:MI0031591]
chr14	71400887	71401470	584	*	chr14	71400887	71401470	in_vitro	in_vivo	11	10	11.9309	2.344	9.58691	c(t = 1.78415393460816)	0.103	0.837312	Distal Intergenic	ENSSSCG00000010238	HNRNPH3	heteroous nuclear ribonucleoprotein H3 [Source:VGNC Symbol;Acc:VGNC:88922]
chr4	110694958	110695918	961	*	chr4	110694958	110695918	in_vitro	in_vivo	10	10	4.586	0.918	3.668	c(t = 1.78704334469589)	0.103	0.837312	Promoter (<=1kb)	ENSSSCG00000006830	PSMA5	proteasome 20S subunit alpha 5 [Source:VGNC Symbol;Acc:VGNC:98838]
chr14	125405677	125407409	1733	*	chr14	125405677	125407409	in_vitro	in_vivo	13	11	3.05154	0.532727	2.51881	c(t = 1.74279102423417)	0.103	0.837312	Distal Intergenic	ENSSSCG00000010647	ADRB1	adrenoceptor beta 1 [Source:NCBI gene (formerly Entrezgene);Acc:397355]
chr14	66966202	66967086	885	*	chr14	66966202	66967086	in_vitro	in_vivo	12	13	1.99833	0.516154	1.48218	c(t = 1.74595252610357)	0.103	0.837312	Distal Intergenic	ENSSSCG00000018370	ssc-mir-1296	ssc-mir-1296 [Source:miRBase;Acc:MI0015931]
chr13	30062491	30063365	875	*	chr13	30062491	30063365	in_vitro	in_vivo	10	12	1.004	0	1.004	c(t = 1.81576167315729)	0.103	0.837312	Distal Intergenic	ENSSSCG00000026281	SCAP	SREBF chaperone [Source:VGNC Symbol;Acc:VGNC:92610]
chr8	1915525	1922816	7292	*	chr8	1915525	1922816	in_vitro	in_vivo	9	13	96.8889	92.9969	3.89197	c(t = 1.73126446441559)	0.104	0.837312	Exon (NM_213964/397014, exon 52 of 67)	ENSSSCG00000008697	HTT	huntingtin [Source:VGNC Symbol;Acc:VGNC:89006]
chr5	2531221	2539361	8141	*	chr5	2531221	2539361	in_vitro	in_vivo	13	13	16.0931	35.7677	-19.6746	c(t = -1.70321512409371)	0.104	0.837312	Distal Intergenic	ENSSSCG00000000006	PPARA	peroxisome proliferator activated receptor alpha [Source:NCBI gene (formerly Entrezgene);Acc:397239]
chr5	9547161	9548308	1148	*	chr5	9547161	9548308	in_vitro	in_vivo	11	10	4.67273	23.292	-18.6193	c(t = -1.79060834542741)	0.104	0.837312	Distal Intergenic	ENSSSCG00000000105	KDELR3	KDEL endoplasmic reticulum protein retention receptor 3 [Source:NCBI gene (formerly Entrezgene);Acc:100514523]
chr2	71470469	71472755	2287	*	chr2	71470469	71472755	in_vitro	in_vivo	11	12	34.0536	17	17.0536	c(t = 1.73187645865201)	0.104	0.837312	Distal Intergenic	ENSSSCG00000013575	RETN	resistin [Source:NCBI gene (formerly Entrezgene);Acc:396674]
chr6	62817872	62818675	804	*	chr6	62817872	62818675	in_vitro	in_vivo	11	9	2.08455	0.546667	1.53788	c(t = 1.74824125696241)	0.104	0.837312	Distal Intergenic	ENSSSCG00000040575	ISG15	ISG15 ubiquitin like modifier [Source:NCBI gene (formerly Entrezgene);Acc:100145895]
chr1	261586415	261587776	1362	*	chr1	261586415	261587776	in_vitro	in_vivo	10	11	2.853	0.413636	2.43936	c(t = 1.79019567037422)	0.104	0.837312	Promoter (<=1kb)	ENSSSCG00000005518		glycoprotein alpha-galactosyltransferase 1 (inactive) [Source:NCBI gene (formerly Entrezgene);Acc:396733]
chr10	17495675	17497194	1520	*	chr10	17495675	17497194	in_vitro	in_vivo	12	13	3.15417	0.316154	2.83801	c(t = 1.77200469331072)	0.104	0.837312	Distal Intergenic	ENSSSCG00000010876	DESI2	desumoylating isopeptidase 2 [Source:VGNC Symbol;Acc:VGNC:96037]
chr15	45632881	45634107	1227	*	chr15	45632881	45634107	in_vitro	in_vivo	13	10	1.28692	0.308	0.978923	c(t = 1.72790583461027)	0.104	0.837312	Distal Intergenic	ENSSSCG00000034012	CASP3	caspase 3 [Source:NCBI gene (formerly Entrezgene);Acc:397244]
chr13	189714642	189716452	1811	*	chr13	189714642	189716452	in_vitro	in_vivo	12	13	2.1225	0.174615	1.94788	c(t = 1.7617508051138)	0.104	0.837312	Promoter (<=1kb)	ENSSSCG00000012022	APP	amyloid beta protein [Source:VGNC Symbol;Acc:VGNC:103902]
chr8	86879182	86882738	3557	*	chr8	86879182	86882738	in_vitro	in_vivo	11	15	4.33455	0.171333	4.16321	c(t = 1.78656665463813)	0.104	0.837312	Distal Intergenic	ENSSSCG00000026360	CLGN	calmegin [Source:VGNC Symbol;Acc:VGNC:86759]
chrX	35788444	35791349	2906	*	chrX	35788444	35791349	in_vitro	in_vivo	12	10	11.8475	26.714	-14.8665	c(t = -1.7191068880809)	0.105	0.837312	Distal Intergenic	ENSSSCG00000025447	MID1IP1	MID1 interacting protein 1 [Source:VGNC Symbol;Acc:VGNC:90214]
chr6	58307108	58307861	754	*	chr6	58307108	58307861	in_vitro	in_vivo	10	12	2.131	4.49917	-2.36817	c(t = -1.69775013854409)	0.105	0.837312	Promoter (<=1kb)	ENSSSCG00000003239	HAS1	hyaluronan synthase 1 [Source:NCBI gene (formerly Entrezgene);Acc:100191062]
chr9	10430489	10435279	4791	*	chr9	10430489	10435279	in_vitro	in_vivo	13	15	5.79615	1.48933	4.30682	c(t = 1.74587443313143)	0.105	0.837312	Distal Intergenic	ENSSSCG00000034102	DGAT2	diacylglycerol O-acyltransferase 2 [Source:NCBI gene (formerly Entrezgene);Acc:100294675]
chr3	118767918	118768625	708	*	chr3	118767918	118768625	in_vitro	in_vivo	9	12	0.133333	1.31917	-1.18583	c(t = -1.75292583090228)	0.105	0.837312	Distal Intergenic	ENSSSCG00000008601	SDC1	syndecan 1 [Source:VGNC Symbol;Acc:VGNC:92654]
chr15	43787167	43788743	1577	*	chr15	43787167	43788743	in_vitro	in_vivo	12	11	0.1175	0.762727	-0.645227	c(t = -1.75190868676369)	0.105	0.837312	Distal Intergenic	ENSSSCG00000027901	CLDN22	claudin 22 [Source:NCBI gene (formerly Entrezgene);Acc:100294683]
chr10	25471431	25472763	1333	*	chr10	25471431	25472763	in_vitro	in_vivo	13	12	1.74	0.538333	1.20167	c(t = 1.71930173565995)	0.105	0.837312	Distal Intergenic	ENSSSCG00000035956	HABP4	hyaluronan binding protein 4 [Source:NCBI gene (formerly Entrezgene);Acc:100512302]
chr15	78773073	78773732	660	*	chr15	78773073	78773732	in_vitro	in_vivo	11	9	3.23818	0.528889	2.70929	c(t = 1.74778958394753)	0.105	0.837312	Distal Intergenic	ENSSSCG00000015958	PDK1	pyruvate dehydrogenase kinase 1 [Source:VGNC Symbol;Acc:VGNC:98180]
chr3	69235860	69236713	854	*	chr3	69235860	69236713	in_vitro	in_vivo	9	9	5.59333	0.423333	5.17	c(t = 1.82412875366959)	0.105	0.837312	Promoter (1-2kb)	ENSSSCG00000008297	TPRKB	TP53RK binding protein [Source:VGNC Symbol;Acc:VGNC:94350]
chr6	136019503	136020553	1051	*	chr6	136019503	136020553	in_vitro	in_vivo	11	14	2.05909	0.264286	1.79481	c(t = 1.76116748441391)	0.105	0.837312	Distal Intergenic	ENSSSCG00000038329	PIGK	phosphatidylinositol glycan anchor biosynthesis class K [Source:NCBI gene (formerly Entrezgene);Acc:606750]
chr4	95380564	95381511	948	*	chr4	95380564	95381511	in_vitro	in_vivo	9	10	0.658889	0	0.658889	c(t = 1.82543215119121)	0.105	0.837312	Promoter (<=1kb)	ENSSSCG00000027628	IL6R	interleukin 6 receptor [Source:VGNC Symbol;Acc:VGNC:89112]
chr9	137902875	137903559	685	*	chr9	137902875	137903559	in_vitro	in_vivo	10	9	11	41.4833	-30.4833	c(t = -1.72710557408694)	0.106	0.837312	Distal Intergenic	ENSSSCG00000015631	GRB10	growth factor receptor bound protein 10 [Source:VGNC Symbol;Acc:VGNC:88662]
chr2	40458273	40459582	1310	*	chr2	40458273	40459582	in_vitro	in_vivo	9	12	1.20556	3.935	-2.72944	c(t = -1.70116368473878)	0.106	0.837312	Distal Intergenic	ENSSSCG00000013354	CSRP3	cysteine and glycine rich protein 3 [Source:NCBI gene (formerly Entrezgene);Acc:100337687]
chr7	75720739	75722450	1712	*	chr7	75720739	75722450	in_vitro	in_vivo	10	11	6.405	2.8	3.605	c(t = 1.74569572341529)	0.106	0.837312	Distal Intergenic	ENSSSCG00000002028	CMTM5	CKLF like MARVEL transmembrane domain containing 5 [Source:NCBI gene (formerly Entrezgene);Acc:100514659]
chr11	68052033	68053789	1757	*	chr11	68052033	68053789	in_vitro	in_vivo	11	15	1.87455	0.726667	1.14788	c(t = 1.73932835381524)	0.106	0.837312	Distal Intergenic	ENSSSCG00000009513	SLC15A1	solute carrier family 15 member 1 [Source:NCBI gene (formerly Entrezgene);Acc:397624]
chr1	249905208	249905824	617	*	chr1	249905208	249905824	in_vitro	in_vivo	9	10	3.37111	0.577	2.79411	c(t = 1.788789227206)	0.106	0.837312	Distal Intergenic	ENSSSCG00000028093	ssc-mir-32	ssc-mir-32 [Source:miRBase;Acc:MI0002443]
chr13	134405918	134406641	724	*	chr13	134405918	134406641	in_vitro	in_vivo	13	12	3.35846	0.203333	3.15513	c(t = 1.7434624186657)	0.106	0.837312	Distal Intergenic	ENSSSCG00000011853	RUBCN	rubicon autophagy regulator [Source:VGNC Symbol;Acc:VGNC:92509]
chr3	11052516	11053085	570	*	chr3	11052516	11053085	in_vitro	in_vivo	13	12	24.0769	49.3867	-25.3097	c(t = -1.67905734652246)	0.107	0.837312	Promoter (<=1kb)	ENSSSCG00000007718	CLDN4	claudin 4 [Source:VGNC Symbol;Acc:VGNC:100383]
chr13	203619487	203620128	642	*	chr13	203619487	203620128	in_vitro	in_vivo	10	9	15.954	42.6078	-26.6538	c(t = -1.77301185671204)	0.107	0.837312	Distal Intergenic	ENSSSCG00000039975	ssc-mir-9805	ssc-mir-9805 [Source:miRBase;Acc:MI0031569]
chr12	1783700	1786995	3296	*	chr12	1783700	1786995	in_vitro	in_vivo	9	14	15.9856	35.7721	-19.7866	c(t = -1.68738254224777)	0.107	0.837312	Distal Intergenic	NA	NA	NA
chr6	97308852	97310375	1524	*	chr6	97308852	97310375	in_vitro	in_vivo	10	14	0.655	2.15143	-1.49643	c(t = -1.71135438589111)	0.107	0.837312	Distal Intergenic	ENSSSCG00000060225	CIDEA	cell death inducing DFFA like effector a [Source:NCBI gene (formerly Entrezgene);Acc:100127171]
chr5	2947355	2948317	963	*	chr5	2947355	2948317	in_vitro	in_vivo	11	11	2.65727	1.11364	1.54364	c(t = 1.72608436904983)	0.107	0.837312	Distal Intergenic	ENSSSCG00000000006	PPARA	peroxisome proliferator activated receptor alpha [Source:NCBI gene (formerly Entrezgene);Acc:397239]
chr3	8494167	8496577	2411	*	chr3	8494167	8496577	in_vitro	in_vivo	11	14	8.60636	22.8693	-14.2629	c(t = -1.70275243787025)	0.108	0.837312	Distal Intergenic	ENSSSCG00000023255	MOSPD3	motile sperm domain containing 3 [Source:NCBI gene (formerly Entrezgene);Acc:100337680]
chr7	2508208	2509226	1019	*	chr7	2508208	2509226	in_vitro	in_vivo	14	10	32.2093	12.055	20.1543	c(t = 1.6780405933448)	0.108	0.837312	Distal Intergenic	ENSSSCG00000001000	ECI2	enoyl-CoA delta isomerase 2 [Source:VGNC Symbol;Acc:VGNC:87532]
chr6	67445309	67447663	2355	*	chr6	67445309	67447663	in_vitro	in_vivo	10	10	4.884	0.945	3.939	c(t = 1.75128236145639)	0.108	0.837312	Distal Intergenic	ENSSSCG00000003369	ICMT	isoprenylcysteine carboxyl methyltransferase [Source:NCBI gene (formerly Entrezgene);Acc:100514410]
chr13	39571919	39572976	1058	*	chr13	39571919	39572976	in_vitro	in_vivo	10	14	2.422	0.682143	1.73986	c(t = 1.73027461474778)	0.108	0.837312	Distal Intergenic	ENSSSCG00000031791	ARF4	ADP ribosylation factor 4 [Source:VGNC Symbol;Acc:VGNC:85446]
chr13	109029108	109030588	1481	*	chr13	109029108	109030588	in_vitro	in_vivo	11	11	1.70636	0.48	1.22636	c(t = 1.70919698133686)	0.108	0.837312	Distal Intergenic	ENSSSCG00000011747	CLDN11	claudin 11 [Source:NCBI gene (formerly Entrezgene);Acc:100302016]
chr5	39743761	39744909	1149	*	chr5	39743761	39744909	in_vitro	in_vivo	13	12	2.28846	0.431667	1.85679	c(t = 1.71935148413988)	0.108	0.837312	Distal Intergenic	ENSSSCG00000000522	NAP1L1	nucleosome assembly protein 1 like 1 [Source:VGNC Symbol;Acc:VGNC:90576]
chr4	76914027	76914510	484	*	chr4	76914027	76914510	in_vitro	in_vivo	9	9	1.37889	0	1.37889	c(t = 1.8098052952431)	0.108	0.837312	Distal Intergenic	ENSSSCG00000030578	MRPL15	mitochondrial ribosomal protein L15 [Source:VGNC Symbol;Acc:VGNC:98820]
chr8	878824	912677	33854	*	chr8	878824	912677	in_vitro	in_vivo	14	15	34.6121	50.3407	-15.7285	c(t = -1.6595927568113)	0.109	0.837312	3' UTR	ENSSSCG00000008675	LETM1	leucine zipper and EF-hand containing transmembrane protein 1 [Source:VGNC Symbol;Acc:VGNC:89687]
chr5	10744508	10745220	713	*	chr5	10744508	10745220	in_vitro	in_vivo	11	12	2.71091	20.3433	-17.6324	c(t = -1.73065102597672)	0.109	0.837312	Distal Intergenic	ENSSSCG00000031790	ssc-mir-9819	ssc-mir-9819 [Source:miRBase;Acc:MI0031586]
chr3	129798818	129801426	2609	*	chr3	129798818	129801426	in_vitro	in_vivo	13	15	0.793077	2.10467	-1.31159	c(t = -1.689767163101)	0.109	0.837312	Distal Intergenic	ENSSSCG00000008648	RSAD2	radical S-adenosyl methionine domain containing 2 [Source:NCBI gene (formerly Entrezgene);Acc:396752]
chr7	92811499	92813662	2164	*	chr7	92811499	92813662	in_vitro	in_vivo	12	13	2.52667	0.837692	1.68897	c(t = 1.69676253263963)	0.109	0.837312	Distal Intergenic	ENSSSCG00000002306	GALNT16	polypeptide N-acetylgalactosaminyltransferase 16 [Source:VGNC Symbol;Acc:VGNC:88332]
chr7	8093395	8094830	1436	*	chr7	8093395	8094830	in_vitro	in_vivo	14	12	2.46214	0.7425	1.71964	c(t = 1.69448874035877)	0.109	0.837312	Distal Intergenic	ENSSSCG00000036991	ssc-mir-7136	ssc-mir-7136 [Source:miRBase;Acc:MI0023569]
chr13	71646123	71647004	882	*	chr13	71646123	71647004	in_vitro	in_vivo	11	15	1.77636	0.648	1.12836	c(t = 1.69724036619892)	0.109	0.837312	Distal Intergenic	ENSSSCG00000031176	GP9	glycoprotein IX platelet [Source:VGNC Symbol;Acc:VGNC:88567]
chr3	112923567	112924574	1008	*	chr3	112923567	112924574	in_vitro	in_vivo	10	13	1.668	0.296154	1.37185	c(t = 1.73260415350654)	0.109	0.837312	Promoter (<=1kb)	ENSSSCG00000008573	RAB10	RAB10, member RAS oncogene family [Source:NCBI gene (formerly Entrezgene);Acc:100526104]
chr2	75878830	75879514	685	*	chr2	75878830	75879514	in_vitro	in_vivo	10	9	5.052	0	5.052	c(t = 1.781425148947)	0.109	0.837312	Promoter (<=1kb)	ENSSSCG00000013467	SGTA	small glutamine rich tetratricopeptide repeat co-chaperone alpha [Source:VGNC Symbol;Acc:VGNC:92803]
chr13	95723859	95724455	597	*	chr13	95723859	95724455	in_vitro	in_vivo	11	12	2.04	0	2.04	c(t = 1.7576946811135)	0.109	0.837312	Promoter (<=1kb)	ENSSSCG00000025316	SLC33A1	solute carrier family 33 member 1 [Source:VGNC Symbol;Acc:VGNC:103074]
chr12	1831832	1832939	1108	*	chr12	1831832	1832939	in_vitro	in_vivo	10	10	36.108	63.022	-26.914	c(t = -1.68439213111853)	0.11	0.837312	Distal Intergenic	NA	NA	NA
chr11	76212570	76214054	1485	*	chr11	76212570	76214054	in_vitro	in_vivo	10	12	2.269	10.0575	-7.7885	c(t = -1.73514071533204)	0.11	0.837312	Distal Intergenic	ENSSSCG00000009542	TNFSF13B	TNF superfamily member 13b [Source:VGNC Symbol;Acc:VGNC:94269]
chr6	63656955	63658178	1224	*	chr6	63656955	63658178	in_vitro	in_vivo	9	11	9.47667	1.68545	7.79121	c(t = 1.78254837132549)	0.11	0.837312	Distal Intergenic	ENSSSCG00000003341	TAS1R3	taste 1 receptor member 3 [Source:NCBI gene (formerly Entrezgene);Acc:100127440]
chr6	54230949	54232043	1095	*	chr6	54230949	54232043	in_vitro	in_vivo	11	10	5.83909	1.193	4.64609	c(t = 1.72465813191342)	0.11	0.837312	Promoter (<=1kb)	ENSSSCG00000003153	FTL	ferritin light chain [Source:NCBI gene (formerly Entrezgene);Acc:397035]
chr15	60053707	60055165	1459	*	chr15	60053707	60055165	in_vitro	in_vivo	12	9	3.2775	0.531111	2.74639	c(t = 1.72708810429688)	0.11	0.837312	Distal Intergenic	ENSSSCG00000015867	PRPF40A	pre-mRNA processing factor 40 homolog A [Source:VGNC Symbol;Acc:VGNC:98222]
chr1	182752958	182754479	1522	*	chr1	182752958	182754479	in_vitro	in_vivo	13	13	1.94154	0.468462	1.47308	c(t = 1.71449663071445)	0.11	0.837312	Distal Intergenic	ENSSSCG00000005040	GNPNAT1	glucosamine-phosphate N-acetyltransferase 1 [Source:VGNC Symbol;Acc:VGNC:103102]
chr4	10182208	10183341	1134	*	chr4	10182208	10183341	in_vitro	in_vivo	9	9	1.81	0.334444	1.47556	c(t = 1.76998672903083)	0.11	0.837312	Distal Intergenic	ENSSSCG00000005959		CYFIP related Rac1 interactor B [Source:VGNC Symbol;Acc:VGNC:97956]
chr11	21872178	21872950	773	*	chr11	21872178	21872950	in_vitro	in_vivo	10	12	1.64	0.2875	1.3525	c(t = 1.74755768568054)	0.11	0.837312	Distal Intergenic	ENSSSCG00000040929	TPT1	tumor protein, translationally-controlled 1 [Source:NCBI gene (formerly Entrezgene);Acc:397664]
chr6	170656549	170657433	885	*	chr6	170656549	170657433	in_vitro	in_vivo	12	10	4.09	0.274	3.816	c(t = 1.73352439549845)	0.11	0.837312	Distal Intergenic	ENSSSCG00000003983	SMAP2	small ArfGAP2 [Source:VGNC Symbol;Acc:VGNC:93224]
chr13	99785597	99786558	962	*	chr13	99785597	99786558	in_vitro	in_vivo	12	11	2.14667	0.171818	1.97485	c(t = 1.73274092989398)	0.11	0.837312	Distal Intergenic	ENSSSCG00000011730	IL12A	interleukin 12A [Source:NCBI gene (formerly Entrezgene);Acc:397053]
chr6	60934919	60936218	1300	*	chr6	60934919	60936218	in_vitro	in_vivo	10	14	25.934	44.0671	-18.1331	c(t = -1.66112815823301)	0.111	0.837312	Distal Intergenic	ENSSSCG00000061276	GALP	galanin like peptide [Source:NCBI gene (formerly Entrezgene);Acc:396772]
chr11	77828961	77832698	3738	*	chr11	77828961	77832698	in_vitro	in_vivo	14	12	11.8486	32.1033	-20.2548	c(t = -1.68953396087868)	0.111	0.837312	Distal Intergenic	ENSSSCG00000033732	ANKRD10	ankyrin repeat domain 10 [Source:VGNC Symbol;Acc:VGNC:85322]
chr14	112280113	112287673	7561	*	chr14	112280113	112287673	in_vitro	in_vivo	15	16	15.114	7.23688	7.87713	c(t = 1.65273675128435)	0.111	0.837312	Promoter (<=1kb)	ENSSSCG00000022693	LBX1	ladybird homeobox 1 [Source:VGNC Symbol;Acc:VGNC:89652]
chr7	828315	846360	18046	*	chr7	828315	846360	in_vitro	in_vivo	13	16	12.07	6.81125	5.25875	c(t = 1.66443794824482)	0.111	0.837312	Distal Intergenic	ENSSSCG00000033381	IRF4	interferon regulatory factor 4 [Source:VGNC Symbol;Acc:VGNC:89207]
chr6	63076530	63079307	2778	*	chr6	63076530	63079307	in_vitro	in_vivo	12	12	13.5925	3.8825	9.71	c(t = 1.7230125417565)	0.111	0.837312	Distal Intergenic	ENSSSCG00000040575	ISG15	ISG15 ubiquitin like modifier [Source:NCBI gene (formerly Entrezgene);Acc:100145895]
chr1	264899699	264901707	2009	*	chr1	264899699	264901707	in_vitro	in_vivo	10	11	1.282	2.85818	-1.57618	c(t = -1.6790126861988)	0.111	0.837312	Promoter (<=1kb)	ENSSSCG00000005586	LHX2	LIM homeobox 2 [Source:NCBI gene (formerly Entrezgene);Acc:100156063]
chr18	23530888	23532336	1449	*	chr18	23530888	23532336	in_vitro	in_vivo	12	14	0.475	2.43714	-1.96214	c(t = -1.69859952084216)	0.111	0.837312	Distal Intergenic	ENSSSCG00000016601	SPAM1	sperm adhesion molecule 1 [Source:NCBI gene (formerly Entrezgene);Acc:397074]
chr1	130036392	130036875	484	*	chr1	130036392	130036875	in_vitro	in_vivo	9	11	0	1.16	-1.16	c(t = -1.75057880345507)	0.111	0.837312	Distal Intergenic	ENSSSCG00000004755	DLL4	delta like canonical Notch ligand 4 [Source:NCBI gene (formerly Entrezgene);Acc:100152163]
chr6	33729523	33734724	5202	*	chr6	33729523	33734724	in_vitro	in_vivo	12	13	2.61583	1.14846	1.46737	c(t = 1.6867199245344)	0.111	0.837312	Distal Intergenic	ENSSSCG00000038073	NOD2	nucleotide binding oligomerization domain containing 2 [Source:NCBI gene (formerly Entrezgene);Acc:100125838]
chr3	117987100	117989331	2232	*	chr3	117987100	117989331	in_vitro	in_vivo	9	15	3.31889	1.01867	2.30022	c(t = 1.74968356447285)	0.111	0.837312	Promoter (<=1kb)	ENSSSCG00000008601	SDC1	syndecan 1 [Source:VGNC Symbol;Acc:VGNC:92654]
chr1	57825922	57826427	506	*	chr1	57825922	57826427	in_vitro	in_vivo	9	9	3.33889	0.57	2.76889	c(t = 1.74563025840482)	0.111	0.837312	Distal Intergenic	NA	NA	NA
chr17	46135795	46136454	660	*	chr17	46135795	46136454	in_vitro	in_vivo	10	9	1.397	0.425556	0.971444	c(t = 1.69945442598802)	0.111	0.837312	Distal Intergenic	ENSSSCG00000007362	SRSF6	serine and arginine rich splicing factor 6 [Source:NCBI gene (formerly Entrezgene);Acc:768102]
chr1	186429429	186430242	814	*	chr1	186429429	186430242	in_vitro	in_vivo	14	12	1.42571	0.151667	1.27405	c(t = 1.69820565456596)	0.111	0.837312	Distal Intergenic	ENSSSCG00000005071	ARMH4	armadillo like helical domain containing 4 [Source:VGNC Symbol;Acc:VGNC:85535]
chr2	96083763	96084601	839	*	chr2	96083763	96084601	in_vitro	in_vivo	11	9	0.771818	3.51778	-2.74596	c(t = -1.75816098472392)	0.112	0.837312	Distal Intergenic	NA	NA	NA
chr1	54400289	54401392	1104	*	chr1	54400289	54401392	in_vitro	in_vivo	12	9	10.5975	2.99667	7.60083	c(t = 1.70051860579134)	0.112	0.837312	Distal Intergenic	ENSSSCG00000025434	CGA	glycoprotein hormones, alpha polypeptide [Source:VGNC Symbol;Acc:VGNC:86613]
chr6	169221083	169222257	1175	*	chr6	169221083	169222257	in_vitro	in_vivo	11	9	0.51	2.94667	-2.43667	c(t = -1.76758374821599)	0.112	0.837312	Distal Intergenic	ENSSSCG00000003970	GUCA2B	guanylate cyclase activator 2B [Source:VGNC Symbol;Acc:VGNC:88748]
chr11	1207538	1208575	1038	*	chr11	1207538	1208575	in_vitro	in_vivo	11	16	1.12364	2.82563	-1.70199	c(t = -1.66054747260765)	0.112	0.837312	Distal Intergenic	ENSSSCG00000036326	LATS2	large tumor suppressor kinase 2 [Source:VGNC Symbol;Acc:VGNC:89649]
chr1	240717968	240718974	1007	*	chr1	240717968	240718974	in_vitro	in_vivo	10	9	5.152	1.86444	3.28756	c(t = 1.71668071198731)	0.112	0.837312	Distal Intergenic	ENSSSCG00000005382	TGFBR1	transforming growth factor beta receptor 1 [Source:VGNC Symbol;Acc:VGNC:98368]
chr14	108303791	108305408	1618	*	chr14	108303791	108305408	in_vitro	in_vivo	14	14	2.72643	0.737143	1.98929	c(t = 1.69171004515089)	0.112	0.837312	Distal Intergenic	NA	NA	NA
chr1	113288955	113290096	1142	*	chr1	113288955	113290096	in_vitro	in_vivo	12	10	3.23833	0.693	2.54533	c(t = 1.70509768736055)	0.112	0.837312	Promoter (<=1kb)	ENSSSCG00000004595	ADAM10	ADAM metallopeptidase domain 10 [Source:NCBI gene (formerly Entrezgene);Acc:397345]
chr7	112752700	112753589	890	*	chr7	112752700	112753589	in_vitro	in_vivo	12	11	2.48833	0.108182	2.38015	c(t = 1.72781705995541)	0.112	0.837312	Distal Intergenic	ENSSSCG00000025768	CALM1	calmodulin 1 [Source:NCBI gene (formerly Entrezgene);Acc:100154056]
chr5	69771614	69772096	483	*	chr5	69771614	69772096	in_vitro	in_vivo	10	9	1.603	0	1.603	c(t = 1.75951154814015)	0.112	0.837312	Distal Intergenic	ENSSSCG00000000769	BID	BH3 interacting domain death agonist [Source:VGNC Symbol;Acc:VGNC:85824]
chr9	767448	771882	4435	*	chr9	767448	771882	in_vitro	in_vivo	11	15	30.9664	48.5687	-17.6023	c(t = -1.64505799691387)	0.113	0.837312	Distal Intergenic	NA	NA	NA
chrX	86533552	86534969	1418	*	chrX	86533552	86534969	in_vitro	in_vivo	12	12	3.4325	15.43	-11.9975	c(t = -1.70916111374547)	0.113	0.837312	Distal Intergenic	ENSSSCG00000012547	SERPINA7	serpin family A member 7 [Source:VGNC Symbol;Acc:VGNC:109415]
chr1	261682797	261684641	1845	*	chr1	261682797	261684641	in_vitro	in_vivo	11	11	6.57364	3.94545	2.62818	c(t = 1.66221318543315)	0.113	0.837312	Distal Intergenic	ENSSSCG00000005518		glycoprotein alpha-galactosyltransferase 1 (inactive) [Source:NCBI gene (formerly Entrezgene);Acc:396733]
chr10	24669284	24670675	1392	*	chr10	24669284	24670675	in_vitro	in_vivo	9	12	4.69778	1.4875	3.21028	c(t = 1.71869588987773)	0.113	0.837312	Distal Intergenic	ENSSSCG00000010931	ADIPOR1	adiponectin receptor 1 [Source:NCBI gene (formerly Entrezgene);Acc:404695]
chr1	137855508	137856731	1224	*	chr1	137855508	137856731	in_vitro	in_vivo	12	12	2.87833	1.43333	1.445	c(t = 1.65684479733443)	0.113	0.837312	Distal Intergenic	ENSSSCG00000030560	IGF1R	insulin like growth factor 1 receptor [Source:VGNC Symbol;Acc:VGNC:109458]
chr15	91604314	91605456	1143	*	chr15	91604314	91605456	in_vitro	in_vivo	10	11	4.373	1.11091	3.26209	c(t = 1.71851606575661)	0.113	0.837312	Promoter (<=1kb)	ENSSSCG00000016027	ITGAV	integrin subunit alpha V [Source:VGNC Symbol;Acc:VGNC:96380]
chr14	108886269	108887967	1699	*	chr14	108886269	108887967	in_vitro	in_vivo	10	12	0.141	0.840833	-0.699833	c(t = -1.69450885561533)	0.113	0.837312	Distal Intergenic	ENSSSCG00000010523	HOGA1	4-hydroxy-2-oxoglutarate aldolase 1 [Source:NCBI gene (formerly Entrezgene);Acc:100153961]
chr12	38447112	38450960	3849	*	chr12	38447112	38450960	in_vitro	in_vivo	10	12	2.617	0.779167	1.83783	c(t = 1.72411144625946)	0.113	0.837312	Distal Intergenic	ENSSSCG00000017690	MRM1	mitochondrial rRNA methyltransferase 1 [Source:NCBI gene (formerly Entrezgene);Acc:100513493]
chr15	137739878	137746798	6921	*	chr15	137739878	137746798	in_vitro	in_vivo	13	9	97.8769	94.2478	3.62915	c(t = 1.67894945393217)	0.114	0.837312	Distal Intergenic	ENSSSCG00000016331	RAMP1	receptor activity modifying protein 1 [Source:NCBI gene (formerly Entrezgene);Acc:397401]
chr1	270024487	270025424	938	*	chr1	270024487	270025424	in_vitro	in_vivo	10	10	94.775	89.526	5.249	c(t = 1.68683046081734)	0.114	0.837312	Distal Intergenic	ENSSSCG00000034518	TOR1A	torsin family 1 member A [Source:NCBI gene (formerly Entrezgene);Acc:100125953]
chr15	108977560	108979429	1870	*	chr15	108977560	108979429	in_vitro	in_vivo	10	13	4.367	2.07231	2.29469	c(t = 1.65963228717797)	0.114	0.837312	Distal Intergenic	ENSSSCG00000016128	EEF1B2	eukaryotic translation elongation factor 1 beta 2 [Source:NCBI gene (formerly Entrezgene);Acc:100154920]
chr15	139263540	139264259	720	*	chr15	139263540	139264259	in_vitro	in_vivo	10	11	3.552	1.16273	2.38927	c(t = 1.66494803745646)	0.114	0.837312	Distal Intergenic	ENSSSCG00000018339	ssc-mir-149	ssc-mir-149 [Source:miRBase;Acc:MI0016620]
chr12	39739482	39740013	532	*	chr12	39739482	39740013	in_vitro	in_vivo	9	9	2.74889	1.04111	1.70778	c(t = 1.68468075428821)	0.114	0.837312	Distal Intergenic	ENSSSCG00000017707	TAF15	TATA-box binding protein associated factor 15 [Source:NCBI gene (formerly Entrezgene);Acc:100518332]
chr5	6436542	6438239	1698	*	chr5	6436542	6438239	in_vitro	in_vivo	11	10	3.72	1.026	2.694	c(t = 1.66435085300693)	0.114	0.837312	Distal Intergenic	ENSSSCG00000000046	CYP2D6	cytochrome P450 family 2 subfamily D member 6 [Source:NCBI gene (formerly Entrezgene);Acc:397687]
chr5	88770132	88771231	1100	*	chr5	88770132	88771231	in_vitro	in_vivo	13	12	2.10462	0.475833	1.62878	c(t = 1.69287182750393)	0.114	0.837312	Distal Intergenic	ENSSSCG00000018162	ssc-mir-331	ssc-mir-331 [Source:miRBase;Acc:MI0013142]
chr18	6869541	6871020	1480	*	chr18	6869541	6871020	in_vitro	in_vivo	11	9	1.79	0.396667	1.39333	c(t = 1.67920144731953)	0.114	0.837312	Distal Intergenic	ENSSSCG00000035615	GSTK1	glutathione S-transferase kappa 1 [Source:NCBI gene (formerly Entrezgene);Acc:100521480]
chr1	77809767	77810781	1015	*	chr1	77809767	77810781	in_vitro	in_vivo	13	12	1.85462	0.266667	1.58795	c(t = 1.69760802078298)	0.114	0.837312	Distal Intergenic	ENSSSCG00000004421	FYN	FYN proto-onco, Src family tyrosine kinase [Source:VGNC Symbol;Acc:VGNC:88276]
chr11	8342903	8343505	603	*	chr11	8342903	8343505	in_vitro	in_vivo	10	11	1.927	0.206364	1.72064	c(t = 1.73429917371529)	0.114	0.837312	Distal Intergenic	ENSSSCG00000009334	HSPH1	heat shock protein family H (Hsp110) member 1 [Source:NCBI gene (formerly Entrezgene);Acc:100048931]
chr8	43745452	43746152	701	*	chr8	43745452	43746152	in_vitro	in_vivo	12	14	1.03167	0.166429	0.865238	c(t = 1.68774040258316)	0.114	0.837312	Distal Intergenic	ENSSSCG00000008857	MSMO1	methylsterol monooxygenase 1 [Source:VGNC Symbol;Acc:VGNC:98941]
chr18	14880634	14881184	551	*	chr18	14880634	14881184	in_vitro	in_vivo	10	11	1.334	0	1.334	c(t = 1.74752427639097)	0.114	0.837312	Distal Intergenic	ENSSSCG00000040608	AKR1B1	aldo-keto reductase family 1 member B [Source:VGNC Symbol;Acc:VGNC:109454]
chr18	52899435	52900656	1222	*	chr18	52899435	52900656	in_vitro	in_vivo	10	10	7.177	24.01	-16.833	c(t = -1.71022933076158)	0.115	0.837312	3' UTR	ENSSSCG00000035077	INHBA	inhibin subunit beta A [Source:NCBI gene (formerly Entrezgene);Acc:397093]
chr11	3270599	3271713	1115	*	chr11	3270599	3271713	in_vitro	in_vivo	10	14	35.635	19.0807	16.5543	c(t = 1.68938378143145)	0.115	0.837312	Distal Intergenic	ENSSSCG00000034599	ssc-mir-9814	ssc-mir-9814 [Source:miRBase;Acc:MI0031581]
chr18	51924072	51924784	713	*	chr18	51924072	51924784	in_vitro	in_vivo	10	9	4.016	1.47889	2.53711	c(t = 1.68622905474095)	0.115	0.837312	Distal Intergenic	ENSSSCG00000016753	POLD2	DNA polymerase delta 2, accessory subunit [Source:VGNC Symbol;Acc:VGNC:91628]
chr15	12952987	12954375	1389	*	chr15	12952987	12954375	in_vitro	in_vivo	11	12	2.14182	0.714167	1.42765	c(t = 1.65742673936643)	0.115	0.837312	Distal Intergenic	ENSSSCG00000035195	HNMT	histamine N-methyltransferase [Source:NCBI gene (formerly Entrezgene);Acc:100624677]
chr9	103962980	103964626	1647	*	chr9	103962980	103964626	in_vitro	in_vivo	12	13	2.48833	0.508462	1.97987	c(t = 1.70012725276234)	0.115	0.837312	Distal Intergenic	ENSSSCG00000015425	SLC26A5	solute carrier family 26 member 5 [Source:NCBI gene (formerly Entrezgene);Acc:100190993]
chr18	55494976	55495783	808	*	chr18	55494976	55495783	in_vitro	in_vivo	10	12	2.085	0.256667	1.82833	c(t = 1.73536768766353)	0.115	0.837312	Distal Intergenic	ENSSSCG00000035419	RARRES2	retinoic acid receptor responder 2 [Source:VGNC Symbol;Acc:VGNC:92098]
chr9	68983450	68983894	445	*	chr9	68983450	68983894	in_vitro	in_vivo	9	13	3.57111	0.233077	3.33803	c(t = 1.75989718041009)	0.115	0.837312	Distal Intergenic	ENSSSCG00000015299	STEAP4	STEAP4 metalloreductase [Source:NCBI gene (formerly Entrezgene);Acc:100310802]
chr13	207025746	207030190	4445	*	chr13	207025746	207030190	in_vitro	in_vivo	11	11	93.8955	96.9836	-3.08818	c(t = -1.66780156886085)	0.116	0.837312	Distal Intergenic	ENSSSCG00000038081	AGPAT3	1-acylglycerol-3-phosphate O-acyltransferase 3 [Source:VGNC Symbol;Acc:VGNC:85185]
chr1	164734118	164734722	605	*	chr1	164734118	164734722	in_vitro	in_vivo	10	10	10.84	32.698	-21.858	c(t = -1.67347518451315)	0.116	0.837312	Distal Intergenic	ENSSSCG00000038941	SNAPC5	small nuclear RNA activating complex polypeptide 5 [Source:VGNC Symbol;Acc:VGNC:93283]
chr2	135139150	135141215	2066	*	chr2	135139150	135141215	in_vitro	in_vivo	12	14	6.65583	12.0186	-5.36274	c(t = -1.64871909486527)	0.116	0.837312	Distal Intergenic	ENSSSCG00000014288	GDF9	growth differentiation factor 9 [Source:NCBI gene (formerly Entrezgene);Acc:414285]
chr14	128618093	128618758	666	*	chr14	128618093	128618758	in_vitro	in_vivo	12	12	2.2875	6.52667	-4.23917	c(t = -1.67535503959059)	0.116	0.837312	Promoter (<=1kb)	ENSSSCG00000037789	PRLHR	prolactin releasing hormone receptor [Source:VGNC Symbol;Acc:VGNC:91818]
chr5	15316471	15318272	1802	*	chr5	15316471	15318272	in_vitro	in_vivo	10	11	1.233	3.25	-2.017	c(t = -1.67441581488558)	0.116	0.837312	Distal Intergenic	ENSSSCG00000061347	TUBA1A	tubulin alpha 1a [Source:NCBI gene (formerly Entrezgene);Acc:100135051]
chr6	84879723	84880671	949	*	chr6	84879723	84880671	in_vitro	in_vivo	13	12	3.17846	0.905833	2.27263	c(t = 1.66952985330334)	0.116	0.837312	Promoter (<=1kb)	ENSSSCG00000027894	FAM76A	family with sequence similarity 76 member A [Source:VGNC Symbol;Acc:VGNC:87982]
chr4	82844627	82845774	1148	*	chr4	82844627	82845774	in_vitro	in_vivo	9	12	4.58778	0.856667	3.73111	c(t = 1.74067852101018)	0.116	0.837312	Distal Intergenic	ENSSSCG00000031617	SFT2D2	SFT2 domain containing 2 [Source:NCBI gene (formerly Entrezgene);Acc:100157189]
chr2	58951371	58952756	1386	*	chr2	58951371	58952756	in_vitro	in_vivo	11	13	1.53545	0.400769	1.13469	c(t = 1.69642991092637)	0.116	0.837312	Distal Intergenic	ENSSSCG00000049430	ARMC6	armadillo repeat containing 6 [Source:VGNC Symbol;Acc:VGNC:108748]
chr13	77217290	77217798	509	*	chr13	77217290	77217798	in_vitro	in_vivo	9	13	1.73333	0.326923	1.40641	c(t = 1.7324174095503)	0.116	0.837312	Promoter (<=1kb)	ENSSSCG00000011653	PCCB	propionyl-CoA carboxylase subunit beta [Source:NCBI gene (formerly Entrezgene);Acc:100158147]
chr15	32359264	32359986	723	*	chr15	32359264	32359986	in_vitro	in_vivo	10	10	0.806	0	0.806	c(t = 1.7391525322558)	0.116	0.837312	Distal Intergenic	NA	NA	NA
chr2	70066820	70068204	1385	*	chr2	70066820	70068204	in_vitro	in_vivo	12	14	3.10083	8.63143	-5.5306	c(t = -1.6559817371874)	0.117	0.837312	Promoter (<=1kb)	ENSSSCG00000013618	EPOR	erythropoietin receptor [Source:NCBI gene (formerly Entrezgene);Acc:397554]
chr6	17854479	17856633	2155	*	chr6	17854479	17856633	in_vitro	in_vivo	12	13	16.1492	8.17923	7.96994	c(t = 1.6390987872732)	0.117	0.837312	Promoter (1-2kb)	ENSSSCG00000049263	HAS3	hyaluronan synthase 3 [Source:VGNC Symbol;Acc:VGNC:110405]
chr2	8898604	8899470	867	*	chr2	8898604	8899470	in_vitro	in_vivo	9	14	10.0733	1.98786	8.08548	c(t = 1.74741509755102)	0.117	0.837312	Distal Intergenic	ENSSSCG00000028025	WDR74	WD repeat domain 74 [Source:NCBI gene (formerly Entrezgene);Acc:100627951]
chr2	88390865	88391500	636	*	chr2	88390865	88391500	in_vitro	in_vivo	11	13	4.40545	1.70538	2.70007	c(t = 1.64772242956158)	0.117	0.837312	Promoter (<=1kb)	ENSSSCG00000026098	CMYA5	cardiomyopathy associated 5 [Source:VGNC Symbol;Acc:VGNC:86809]
chr1	136616459	136618284	1826	*	chr1	136616459	136618284	in_vitro	in_vivo	14	13	4.19929	1.56769	2.63159	c(t = 1.62740687590126)	0.117	0.837312	Distal Intergenic	ENSSSCG00000004807	SCG5	secretogranin V [Source:VGNC Symbol;Acc:VGNC:103171]
chr13	121378158	121378972	815	*	chr13	121378158	121378972	in_vitro	in_vivo	12	12	1.92083	0.734167	1.18667	c(t = 1.63625952172538)	0.117	0.837312	Distal Intergenic	ENSSSCG00000024393	B3GNT5	UDP-GlcNAc:betaGal beta-1,3-N-acetylglucosaminyltransferase 5 [Source:VGNC Symbol;Acc:VGNC:85726]
chr7	53459588	53460730	1143	*	chr7	53459588	53460730	in_vitro	in_vivo	11	12	1.69545	0.415833	1.27962	c(t = 1.69876743387475)	0.117	0.837312	Distal Intergenic	ENSSSCG00000001820	HDDC3	HD domain containing 3 [Source:VGNC Symbol;Acc:VGNC:88818]
chr15	65920153	65921474	1322	*	chr15	65920153	65921474	in_vitro	in_vivo	12	11	3.02333	0.153636	2.8697	c(t = 1.69860970342263)	0.117	0.837312	Distal Intergenic	ENSSSCG00000015879	DAPL1	death associated protein like 1 [Source:NCBI gene (formerly Entrezgene);Acc:100157537]
chr3	69416558	69417246	689	*	chr3	69416558	69417246	in_vitro	in_vivo	10	11	0	3.97636	-3.97636	c(t = -1.71089805421499)	0.118	0.837312	Distal Intergenic	ENSSSCG00000060151	EGR4	early growth response 4 [Source:NCBI gene (formerly Entrezgene);Acc:100516906]
chrX	125208222	125209704	1483	*	chrX	125208222	125209704	in_vitro	in_vivo	9	14	19.1878	3.815	15.3728	c(t = 1.7426691990478)	0.118	0.837312	Distal Intergenic	ENSSSCG00000012823	DKC1	dyskerin pseudouridine synthase 1 [Source:NCBI gene (formerly Entrezgene);Acc:100216430]
chr1	126541347	126541988	642	*	chr1	126541347	126541988	in_vitro	in_vivo	11	9	0	3.61556	-3.61556	c(t = -1.75286165379705)	0.118	0.837312	Distal Intergenic	ENSSSCG00000004675	DUOX1	dual oxidase 1 [Source:NCBI gene (formerly Entrezgene);Acc:397177]
chr4	65271227	65274583	3357	*	chr4	65271227	65274583	in_vitro	in_vivo	11	14	3.89636	1.35	2.54636	c(t = 1.67338913391185)	0.118	0.837312	Distal Intergenic	ENSSSCG00000006194	NCOA2	nuclear receptor coactivator 2 [Source:VGNC Symbol;Acc:VGNC:90616]
chr2	77538465	77539792	1328	*	chr2	77538465	77539792	in_vitro	in_vivo	9	11	6.68889	1.08091	5.60798	c(t = 1.73602702633375)	0.118	0.837312	Distal Intergenic	ENSSSCG00000013421	PTBP1	polypyrimidine tract binding protein 1 [Source:VGNC Symbol;Acc:VGNC:100330]
chr1	107896679	107897733	1055	*	chr1	107896679	107897733	in_vitro	in_vivo	13	11	3.08077	1.02909	2.05168	c(t = 1.6260793874449)	0.118	0.837312	Distal Intergenic	ENSSSCG00000021588	DAPK2	death associated protein kinase 2 [Source:VGNC Symbol;Acc:VGNC:87157]
chr7	38568860	38569941	1082	*	chr7	38568860	38569941	in_vitro	in_vivo	10	12	2.545	0.774167	1.77083	c(t = 1.68272375054871)	0.118	0.837312	Distal Intergenic	ENSSSCG00000033627	YIPF3	Yip1 domain family member 3 [Source:VGNC Symbol;Acc:VGNC:95029]
chr14	103396276	103396980	705	*	chr14	103396276	103396980	in_vitro	in_vivo	13	11	2.52846	0.624545	1.90392	c(t = 1.66635325077794)	0.118	0.837312	Distal Intergenic	ENSSSCG00000010466	FGFBP3	fibroblast growth factor binding protein 3 [Source:VGNC Symbol;Acc:VGNC:88118]
chr8	20455918	20457287	1370	*	chr8	20455918	20457287	in_vitro	in_vivo	12	12	3.13417	0.391667	2.7425	c(t = 1.68466231813819)	0.118	0.837312	Distal Intergenic	ENSSSCG00000008758	SLC34A2	solute carrier family 34 member 2 [Source:VGNC Symbol;Acc:VGNC:93065]
chr8	84811148	84812838	1691	*	chr8	84811148	84812838	in_vitro	in_vivo	11	11	1.43636	0.36	1.07636	c(t = 1.66477847239292)	0.118	0.837312	Distal Intergenic	ENSSSCG00000009051	IL15	interleukin 15 [Source:VGNC Symbol;Acc:VGNC:89083]
chr3	127502664	127503957	1294	*	chr3	127502664	127503957	in_vitro	in_vivo	10	13	1.612	0.286923	1.32508	c(t = 1.70499072159646)	0.118	0.837312	Promoter (<=1kb)	ENSSSCG00000008645	ID2	inhibitor of DNA binding 2 [Source:NCBI gene (formerly Entrezgene);Acc:654298]
chr6	71281864	71282494	631	*	chr6	71281864	71282494	in_vitro	in_vivo	10	11	5.049	0.14	4.909	c(t = 1.72953177133941)	0.118	0.837312	Distal Intergenic	ENSSSCG00000003410	MASP2	MBL associated serine protease 2 [Source:NCBI gene (formerly Entrezgene);Acc:100302537]
chr12	59875258	59877419	2162	*	chr12	59875258	59877419	in_vitro	in_vivo	9	11	98.1478	92.63	5.51778	c(t = 1.6447119377343)	0.119	0.837312	Distal Intergenic	ENSSSCG00000024030	AKAP10	A-kinase anchoring protein 10 [Source:NCBI gene (formerly Entrezgene);Acc:397262]
chr8	137728399	137729557	1159	*	chr8	137728399	137729557	in_vitro	in_vivo	9	10	64.3567	32.136	32.2207	c(t = 1.64747498890153)	0.119	0.837312	Distal Intergenic	ENSSSCG00000029061	BMP3	bone morphogenetic protein 3 [Source:NCBI gene (formerly Entrezgene);Acc:100512974]
chr7	3004452	3005235	784	*	chr7	3004452	3005235	in_vitro	in_vivo	10	11	4.721	17.4127	-12.6917	c(t = -1.67217279054831)	0.119	0.837312	Distal Intergenic	ENSSSCG00000001000	ECI2	enoyl-CoA delta isomerase 2 [Source:VGNC Symbol;Acc:VGNC:87532]
chr8	73137478	73137764	287	*	chr8	73137478	73137764	in_vitro	in_vivo	14	17	3.62286	9.95647	-6.33361	c(t = -1.62366221575118)	0.119	0.837312	Distal Intergenic	ENSSSCG00000008993	NPY2R	neuropeptide Y receptor Y2 [Source:VGNC Symbol;Acc:VGNC:109473]
chr1	123461438	123462218	781	*	chr1	123461438	123462218	in_vitro	in_vivo	13	11	4.78615	1.87273	2.91343	c(t = 1.62622905497983)	0.119	0.837312	Distal Intergenic	ENSSSCG00000004658	FBN1	fibrillin 1 [Source:NCBI gene (formerly Entrezgene);Acc:414836]
chr11	32994496	32994967	472	*	chr11	32994496	32994967	in_vitro	in_vivo	10	13	0.217	1.64769	-1.43069	c(t = -1.66439280617595)	0.119	0.837312	Distal Intergenic	ENSSSCG00000009436	MTRF1	mitochondrial translation release factor 1 [Source:VGNC Symbol;Acc:VGNC:90471]
chr15	75753778	75754777	1000	*	chr15	75753778	75754777	in_vitro	in_vivo	11	11	2.60545	1.29636	1.30909	c(t = 1.63837412082542)	0.119	0.837312	Distal Intergenic	ENSSSCG00000015936	PHOSPHO2	phosphatase, orphan 2 [Source:VGNC Symbol;Acc:VGNC:96172]
chr1	90299436	90300756	1321	*	chr1	90299436	90300756	in_vitro	in_vivo	13	14	1.89154	0.855	1.03654	c(t = 1.6199871081133)	0.119	0.837312	Distal Intergenic	ENSSSCG00000004478	MYO6	myosin VI [Source:VGNC Symbol;Acc:VGNC:103137]
chr5	33264154	33264918	765	*	chr5	33264154	33264918	in_vitro	in_vivo	12	10	2.02083	0.111	1.90983	c(t = 1.68655024229698)	0.119	0.837312	Distal Intergenic	ENSSSCG00000000488	MDM2	MDM2 proto-onco [Source:VGNC Symbol;Acc:VGNC:90093]
chr12	2141178	2144859	3682	*	chr12	2141178	2144859	in_vitro	in_vivo	12	16	11.185	24.4556	-13.2706	c(t = -1.62517306706083)	0.12	0.837312	Distal Intergenic	ENSSSCG00000021040	SLC26A11	solute carrier family 26 member 11 [Source:NCBI gene (formerly Entrezgene);Acc:100191010]
chr18	18350565	18351367	803	*	chr18	18350565	18351367	in_vitro	in_vivo	10	13	7.93	21.1062	-13.1762	c(t = -1.65789009503616)	0.12	0.837312	Distal Intergenic	ENSSSCG00000016554	MEST	mesoderm specific transcript [Source:VGNC Symbol;Acc:VGNC:90150]
chr12	36831969	36832389	421	*	chr12	36831969	36832389	in_vitro	in_vivo	9	10	5.26	1.825	3.435	c(t = 1.6549820608663)	0.12	0.837312	Promoter (1-2kb)	ENSSSCG00000022980	TBX4	T-box transcription factor 4 [Source:NCBI gene (formerly Entrezgene);Acc:100620126]
chr14	35175543	35176998	1456	*	chr14	35175543	35176998	in_vitro	in_vivo	12	10	8.06833	1.754	6.31433	c(t = 1.67722511557974)	0.12	0.837312	Distal Intergenic	ENSSSCG00000009858	FBXO21	F-box protein 21 [Source:VGNC Symbol;Acc:VGNC:88035]
chr1	3118820	3122474	3655	*	chr1	3118820	3122474	in_vitro	in_vivo	15	13	3.43067	1.75385	1.67682	c(t = 1.61135252938263)	0.12	0.837312	Distal Intergenic	ENSSSCG00000034772	ssc-mir-9831	ssc-mir-9831 [Source:miRBase;Acc:MI0031600]
chr13	196595651	196601071	5421	*	chr13	196595651	196601071	in_vitro	in_vivo	12	14	2.53333	1.29571	1.23762	c(t = 1.61753047023629)	0.12	0.837312	Distal Intergenic	ENSSSCG00000036556	IFNAR2	interferon alpha and beta receptor subunit 2 [Source:NCBI gene (formerly Entrezgene);Acc:100533555]
chr16	37304535	37305366	832	*	chr16	37304535	37305366	in_vitro	in_vivo	13	13	5.53769	1.01231	4.52538	c(t = 1.66341082942144)	0.12	0.837312	Distal Intergenic	ENSSSCG00000038318	ssc-mir-9799	ssc-mir-9799 [Source:miRBase;Acc:MI0031563]
chr2	39051753	39052290	538	*	chr2	39051753	39052290	in_vitro	in_vivo	10	10	4.122	0.9	3.222	c(t = 1.68387512586838)	0.12	0.837312	Distal Intergenic	ENSSSCG00000013354	CSRP3	cysteine and glycine rich protein 3 [Source:NCBI gene (formerly Entrezgene);Acc:100337687]
chr1	248447927	248448945	1019	*	chr1	248447927	248448945	in_vitro	in_vivo	12	15	3.85667	0.750667	3.106	c(t = 1.67885210429996)	0.12	0.837312	Distal Intergenic	ENSSSCG00000005437	KLF4	KLF transcription factor 4 [Source:VGNC Symbol;Acc:VGNC:98062]
chr5	479867	481076	1210	*	chr5	479867	481076	in_vitro	in_vivo	11	10	2.11091	0.405	1.70591	c(t = 1.6767664534245)	0.12	0.837312	Promoter (<=1kb)	ENSSSCG00000000973	SELENOO	selenoprotein O [Source:NCBI gene (formerly Entrezgene);Acc:100518971]
chr9	78217717	78218825	1109	*	chr9	78217717	78218825	in_vitro	in_vivo	13	12	4.23538	1.87583	2.35955	c(t = 1.63215747042418)	0.121	0.837312	Distal Intergenic	ENSSSCG00000015343	MIOS	meiosis regulator for oocyte development [Source:VGNC Symbol;Acc:VGNC:90234]
chr14	23262363	23263437	1075	*	chr14	23262363	23263437	in_vitro	in_vivo	10	11	4.455	1.16091	3.29409	c(t = 1.68573128256974)	0.121	0.837312	Distal Intergenic	ENSSSCG00000009749	PIWIL1	piwi like RNA-mediated silencing 1 [Source:VGNC Symbol;Acc:VGNC:98197]
chr9	66837140	66840446	3307	*	chr9	66837140	66840446	in_vitro	in_vivo	12	11	2.70917	1.06545	1.64371	c(t = 1.63383439035272)	0.121	0.837312	Distal Intergenic	ENSSSCG00000021041		peptidase M20 domain containing 1 [Source:NCBI gene (formerly Entrezgene);Acc:100627595]
chr16	1521101	1522544	1444	*	chr16	1521101	1522544	in_vitro	in_vivo	14	12	2.19929	0.528333	1.67095	c(t = 1.6465138616001)	0.121	0.837312	Distal Intergenic	ENSSSCG00000016823	C1QTNF3	C1q and TNF related 3 [Source:NCBI gene (formerly Entrezgene);Acc:100270814]
chr18	6965704	6966439	736	*	chr18	6965704	6966439	in_vitro	in_vivo	10	10	3.054	0.196	2.858	c(t = 1.70600913301583)	0.121	0.837312	Distal Intergenic	ENSSSCG00000035615	GSTK1	glutathione S-transferase kappa 1 [Source:NCBI gene (formerly Entrezgene);Acc:100521480]
chr10	24458712	24459669	958	*	chr10	24458712	24459669	in_vitro	in_vivo	9	9	1.14889	4.64778	-3.49889	c(t = -1.69339283218547)	0.122	0.837312	Distal Intergenic	ENSSSCG00000010931	ADIPOR1	adiponectin receptor 1 [Source:NCBI gene (formerly Entrezgene);Acc:404695]
chr9	20721112	20722039	928	*	chr9	20721112	20722039	in_vitro	in_vivo	9	11	0.106667	4.13	-4.02333	c(t = -1.68734242675296)	0.122	0.837312	Distal Intergenic	ENSSSCG00000014919	ME3	malic enzyme 3 [Source:VGNC Symbol;Acc:VGNC:90097]
chr9	9596861	9598014	1154	*	chr9	9596861	9598014	in_vitro	in_vivo	11	13	4.73545	1.77769	2.95776	c(t = 1.64262989875434)	0.122	0.837312	Distal Intergenic	ENSSSCG00000018827	ssc-mir-326	ssc-mir-326 [Source:miRBase;Acc:MI0002434]
chr1	147987193	147988527	1335	*	chr1	147987193	147988527	in_vitro	in_vivo	9	9	0	1.37	-1.37	c(t = -1.73046112513016)	0.122	0.837312	Distal Intergenic	ENSSSCG00000038767	MBP	myelin basic protein [Source:NCBI gene (formerly Entrezgene);Acc:414286]
chr7	24059962	24060711	750	*	chr7	24059962	24060711	in_vitro	in_vivo	10	13	2.903	1.04615	1.85685	c(t = 1.63869795730588)	0.122	0.837312	Promoter (<=1kb)	ENSSSCG00000001425	DXO	decapping exoribonuclease [Source:VGNC Symbol;Acc:VGNC:87493]
chr17	58052838	58054470	1633	*	chr17	58052838	58054470	in_vitro	in_vivo	11	11	2.94455	0.642727	2.30182	c(t = 1.68063190290933)	0.122	0.837312	Promoter (<=1kb)	ENSSSCG00000034259	PMEPA1	prostate transmembrane protein, androgen induced 1 [Source:VGNC Symbol;Acc:VGNC:95606]
chr3	25285886	25286690	805	*	chr3	25285886	25286690	in_vitro	in_vivo	12	12	1.61	0.3475	1.2625	c(t = 1.6324504807291)	0.122	0.837312	Promoter (<=1kb)	ENSSSCG00000024748	THUMPD1	THUMP domain containing 1 [Source:VGNC Symbol;Acc:VGNC:93970]
chr6	106917497	106918880	1384	*	chr6	106917497	106918880	in_vitro	in_vivo	11	11	1.30636	0.300909	1.00545	c(t = 1.65911693038615)	0.122	0.837312	Distal Intergenic	NA	NA	NA
chr3	132355803	132362996	7194	*	chr3	132355803	132362996	in_vitro	in_vivo	9	11	11.6544	35.6418	-23.9874	c(t = -1.62885654682672)	0.123	0.837312	Distal Intergenic	ENSSSCG00000033193	TPO	thyroid peroxidase [Source:VGNC Symbol;Acc:VGNC:94341]
chr15	87182412	87183487	1076	*	chr15	87182412	87183487	in_vitro	in_vivo	9	10	0.5	1.957	-1.457	c(t = -1.66021143989807)	0.123	0.837312	Distal Intergenic	ENSSSCG00000016018	FRZB	frizzled related protein [Source:VGNC Symbol;Acc:VGNC:96308]
chr8	37808265	37809591	1327	*	chr8	37808265	37809591	in_vitro	in_vivo	12	13	3.09667	0.994615	2.10205	c(t = 1.62825649048126)	0.123	0.837312	Distal Intergenic	ENSSSCG00000008824	ZAR1	zygote arrest 1 [Source:VGNC Symbol;Acc:VGNC:95051]
chr15	131787057	131787895	839	*	chr15	131787057	131787895	in_vitro	in_vivo	13	11	2.22846	0.818182	1.41028	c(t = 1.62074394862399)	0.123	0.837312	Distal Intergenic	ENSSSCG00000016269	SPATA3	spermatosis associated 3 [Source:VGNC Symbol;Acc:VGNC:95863]
chr13	119668240	119669409	1170	*	chr13	119668240	119669409	in_vitro	in_vivo	12	14	3.47917	0.710714	2.76845	c(t = 1.65309448656178)	0.123	0.837312	Promoter (<=1kb)	ENSSSCG00000062993	SOX2	SRY-box transcription factor 2 [Source:NCBI gene (formerly Entrezgene);Acc:407739]
chr14	55748571	55750084	1514	*	chr14	55748571	55750084	in_vitro	in_vivo	11	14	2.28909	0.675714	1.61338	c(t = 1.64870726816441)	0.123	0.837312	Distal Intergenic	ENSSSCG00000025986	EDARADD	EDAR associated death domain [Source:VGNC Symbol;Acc:VGNC:87542]
chr15	61440321	61441513	1193	*	chr15	61440321	61441513	in_vitro	in_vivo	11	10	4.38636	0.474	3.91236	c(t = 1.67708140595635)	0.123	0.837312	Distal Intergenic	ENSSSCG00000015867	PRPF40A	pre-mRNA processing factor 40 homolog A [Source:VGNC Symbol;Acc:VGNC:98222]
chr7	64374809	64376853	2045	*	chr7	64374809	64376853	in_vitro	in_vivo	13	14	78.3977	53.8614	24.5363	c(t = 1.59378609531493)	0.124	0.837312	Distal Intergenic	ENSSSCG00000001952	NFKBIA	NFKB inhibitor alpha [Source:NCBI gene (formerly Entrezgene);Acc:406188]
chr14	22857213	22858723	1511	*	chr14	22857213	22858723	in_vitro	in_vivo	10	14	13.71	4.60286	9.10714	c(t = 1.67483002901747)	0.124	0.837312	Distal Intergenic	ENSSSCG00000009749	PIWIL1	piwi like RNA-mediated silencing 1 [Source:VGNC Symbol;Acc:VGNC:98197]
chr1	50044935	50046041	1107	*	chr1	50044935	50046041	in_vitro	in_vivo	11	10	5.90636	2.471	3.43536	c(t = 1.64041004355048)	0.124	0.837312	Distal Intergenic	ENSSSCG00000019520	ssc-mir-30c-2	ssc-mir-30c-2 [Source:miRBase;Acc:MI0002461]
chr6	144942651	144944013	1363	*	chr6	144942651	144944013	in_vitro	in_vivo	13	11	16.3038	1.40091	14.9029	c(t = 1.65242926297411)	0.124	0.837312	Promoter (<=1kb)	ENSSSCG00000037066	GADD45A	growth arrest and DNA damage inducible alpha [Source:NCBI gene (formerly Entrezgene);Acc:733669]
chr7	58172158	58177104	4947	*	chr7	58172158	58177104	in_vitro	in_vivo	13	14	2.58077	0.975	1.60577	c(t = 1.62798665223595)	0.124	0.837312	Distal Intergenic	ENSSSCG00000042572	IMP3	IMP U3 small nucleolar ribonucleoprotein 3 [Source:NCBI gene (formerly Entrezgene);Acc:100151831]
chr6	115592318	115593437	1120	*	chr6	115592318	115593437	in_vitro	in_vivo	14	10	2.98357	0.959	2.02457	c(t = 1.61533398407293)	0.124	0.837312	Distal Intergenic	ENSSSCG00000023686	TTR	transthyretin [Source:NCBI gene (formerly Entrezgene);Acc:397419]
chr6	62113466	62114049	584	*	chr6	62113466	62114049	in_vitro	in_vivo	9	11	2.93667	0.717273	2.21939	c(t = 1.66649717383211)	0.124	0.837312	Distal Intergenic	ENSSSCG00000040575	ISG15	ISG15 ubiquitin like modifier [Source:NCBI gene (formerly Entrezgene);Acc:100145895]
chr14	60444708	60446071	1364	*	chr14	60444708	60446071	in_vitro	in_vivo	11	12	1.51909	0.515833	1.00326	c(t = 1.64151666660599)	0.124	0.837312	Distal Intergenic	ENSSSCG00000010190	ACTA1	actin alpha 1, skeletal muscle [Source:NCBI gene (formerly Entrezgene);Acc:100154254]
chr2	3286110	3287711	1602	*	chr2	3286110	3287711	in_vitro	in_vivo	9	11	1.91111	0.429091	1.48202	c(t = 1.69609788630983)	0.124	0.837312	Distal Intergenic	ENSSSCG00000054981	FADD	Fas associated via death domain [Source:NCBI gene (formerly Entrezgene);Acc:595129]
chr18	17443861	17445151	1291	*	chr18	17443861	17445151	in_vitro	in_vivo	11	9	2.00182	0.364444	1.63737	c(t = 1.6602738746032)	0.124	0.837312	Distal Intergenic	ENSSSCG00000018108	ssc-mir-29b-1	ssc-mir-29b-1 [Source:miRBase;Acc:MI0002431]
chr17	60982000	60983255	1256	*	chr17	60982000	60983255	in_vitro	in_vivo	10	11	2.99	17.2082	-14.2182	c(t = -1.67129867003074)	0.125	0.837312	Distal Intergenic	ENSSSCG00000033332	PSMA7	proteasome 20S subunit alpha 7 [Source:NCBI gene (formerly Entrezgene);Acc:100626738]
chrX	35810108	35826549	16442	*	chrX	35810108	35826549	in_vitro	in_vivo	13	15	2.72615	5.69667	-2.97051	c(t = -1.60968713910154)	0.125	0.837312	Distal Intergenic	ENSSSCG00000025447	MID1IP1	MID1 interacting protein 1 [Source:VGNC Symbol;Acc:VGNC:90214]
chr12	52627516	52629243	1728	*	chr12	52627516	52629243	in_vitro	in_vivo	10	15	4.419	1.542	2.877	c(t = 1.65877025559693)	0.125	0.837312	Promoter (<=1kb)	ENSSSCG00000023915	SLC2A4	solute carrier family 2 member 4 [Source:NCBI gene (formerly Entrezgene);Acc:396754]
chr1	181955320	181956450	1131	*	chr1	181955320	181956450	in_vitro	in_vivo	12	13	2.48667	1.10231	1.38436	c(t = 1.60036981330547)	0.125	0.837312	Distal Intergenic	ENSSSCG00000005029	RTRAF	RNA transcription, translation and transport factor [Source:NCBI gene (formerly Entrezgene);Acc:100154555]
chr3	13563373	13566045	2673	*	chr3	13563373	13566045	in_vitro	in_vivo	12	15	2.35667	0.702667	1.654	c(t = 1.64593250921627)	0.125	0.837312	Promoter (<=1kb)	ENSSSCG00000007727	AUTS2	activator of transcription and developmental regulator AUTS2 [Source:NCBI gene (formerly Entrezgene);Acc:100515476]
chr7	19244417	19245134	718	*	chr7	19244417	19245134	in_vitro	in_vivo	11	13	2.93	0.680769	2.24923	c(t = 1.65183270032975)	0.125	0.837312	Distal Intergenic	ENSSSCG00000001090	ALDH5A1	aldehyde dehydrogenase 5 family member A1 [Source:NCBI gene (formerly Entrezgene);Acc:100157072]
chr11	67143886	67145549	1664	*	chr11	67143886	67145549	in_vitro	in_vivo	12	14	2.90667	0.564286	2.34238	c(t = 1.65671765406684)	0.125	0.837312	Distal Intergenic	ENSSSCG00000009509	IPO5	importin 5 [Source:NCBI gene (formerly Entrezgene);Acc:100152933]
chr9	49904270	49905676	1407	*	chr9	49904270	49905676	in_vitro	in_vivo	10	11	2.712	0.534545	2.17745	c(t = 1.64631737808127)	0.125	0.837312	Distal Intergenic	ENSSSCG00000015140	HSPA8	heat shock protein family A (Hsp70) member 8 [Source:NCBI gene (formerly Entrezgene);Acc:100511890]
chr3	101752943	101754405	1463	*	chr3	101752943	101754405	in_vitro	in_vivo	11	12	1.35273	0.4925	0.860227	c(t = 1.62047451806397)	0.125	0.837312	Distal Intergenic	ENSSSCG00000008486	GALM	galactose mutarotase [Source:NCBI gene (formerly Entrezgene);Acc:399536]
chr2	4522311	4523724	1414	*	chr2	4522311	4523724	in_vitro	in_vivo	9	11	2.15333	0.413636	1.7397	c(t = 1.6595004981517)	0.125	0.837312	Distal Intergenic	ENSSSCG00000012883	GAL	galanin and GMAP prepropeptide [Source:NCBI gene (formerly Entrezgene);Acc:397465]
chr4	123834362	123836334	1973	*	chr4	123834362	123836334	in_vitro	in_vivo	14	15	1.47071	0.33	1.14071	c(t = 1.6242631104416)	0.125	0.837312	Distal Intergenic	ENSSSCG00000040439	TMED5	transmembrane p24 trafficking protein 5 [Source:NCBI gene (formerly Entrezgene);Acc:100157999]
chr18	6312474	6314041	1568	*	chr18	6312474	6314041	in_vitro	in_vivo	12	12	20.5	41.0858	-20.5858	c(t = -1.58876675070811)	0.126	0.837312	Distal Intergenic	ENSSSCG00000016450	NOS3	nitric oxide synthase 3 [Source:NCBI gene (formerly Entrezgene);Acc:397557]
chrX	43115832	43116730	899	*	chrX	43115832	43116730	in_vitro	in_vivo	9	11	14.3667	7.53364	6.83303	c(t = 1.63505526052099)	0.126	0.837312	Distal Intergenic	NA	NA	NA
chr12	18036976	18040754	3779	*	chr12	18036976	18040754	in_vitro	in_vivo	12	12	2.66167	6.02833	-3.36667	c(t = -1.62729002304803)	0.126	0.837312	Distal Intergenic	ENSSSCG00000039101	C1QL1	complement C1q like 1 [Source:NCBI gene (formerly Entrezgene);Acc:780424]
chr13	23236881	23238804	1924	*	chr13	23236881	23238804	in_vitro	in_vivo	10	13	9.548	3.12615	6.42185	c(t = 1.66567054021675)	0.126	0.837312	Promoter (<=1kb)	ENSSSCG00000011257	ACVR2B	activin A receptor type 2B [Source:VGNC Symbol;Acc:VGNC:108629]
chr1	161682525	161684418	1894	*	chr1	161682525	161684418	in_vitro	in_vivo	12	12	3.695	1.42833	2.26667	c(t = 1.62656323415508)	0.126	0.837312	Distal Intergenic	ENSSSCG00000026454	PMAIP1	phorbol-12-myristate-13-acetate-induced protein 1 [Source:NCBI gene (formerly Entrezgene);Acc:397278]
chr12	14284911	14285657	747	*	chr12	14284911	14285657	in_vitro	in_vivo	9	10	0	1.29	-1.29	c(t = -1.68633614339023)	0.126	0.837312	Promoter (<=1kb)	ENSSSCG00000029005	KPNA2	karyopherin subunit alpha 2 [Source:VGNC Symbol;Acc:VGNC:89561]
chr2	57052957	57053769	813	*	chr2	57052957	57053769	in_vitro	in_vivo	11	11	6.88182	1.27727	5.60455	c(t = 1.64456928030369)	0.126	0.837312	Distal Intergenic	ENSSSCG00000013940	NLRP3	NLR family pyrin domain containing 3 [Source:VGNC Symbol;Acc:VGNC:90785]
chr2	5682532	5683558	1027	*	chr2	5682532	5683558	in_vitro	in_vivo	9	10	8.96667	1.074	7.89267	c(t = 1.70651705325563)	0.126	0.837312	Distal Intergenic	ENSSSCG00000038304		RNA binding motif protein 4B [Source:NCBI gene (formerly Entrezgene);Acc:100144418]
chr1	109010167	109010965	799	*	chr1	109010167	109010965	in_vitro	in_vivo	12	10	2.37917	0.81	1.56917	c(t = 1.6116908101966)	0.126	0.837312	Intron (NM_001097483/100037999, intron 2 of 9)	ENSSSCG00000004570	TPM1	tropomyosin 1 [Source:VGNC Symbol;Acc:VGNC:103194]
chr6	699443	702166	2724	*	chr6	699443	702166	in_vitro	in_vivo	11	9	58.9809	79.8867	-20.9058	c(t = -1.60229281965208)	0.127	0.837312	Distal Intergenic	ENSSSCG00000002645	GALNS	galactosamine (N-acetyl)-6-sulfatase [Source:VGNC Symbol;Acc:VGNC:97061]
chr4	967166	970490	3325	*	chr4	967166	970490	in_vitro	in_vivo	9	9	5.48	12.5544	-7.07444	c(t = -1.61962593540716)	0.127	0.837312	Distal Intergenic	ENSSSCG00000034689	GPIHBP1	glycosylphosphatidylinositol anchored high density lipoprotein binding protein 1 [Source:VGNC Symbol;Acc:VGNC:88588]
chr18	47117249	47117983	735	*	chr18	47117249	47117983	in_vitro	in_vivo	10	10	1.853	7.392	-5.539	c(t = -1.6575876782162)	0.127	0.837312	Distal Intergenic	ENSSSCG00000016714	CYCS	cytochrome c, somatic [Source:NCBI gene (formerly Entrezgene);Acc:100170131]
chr2	135345414	135346416	1003	*	chr2	135345414	135346416	in_vitro	in_vivo	10	12	1.851	0.173333	1.67767	c(t = 1.67615424731917)	0.127	0.837312	Distal Intergenic	ENSSSCG00000040998	LEAP2	liver enriched antimicrobial peptide 2 [Source:NCBI gene (formerly Entrezgene);Acc:396687]
chr18	19255276	19255774	499	*	chr18	19255276	19255774	in_vitro	in_vivo	11	10	1.63273	0	1.63273	c(t = 1.66612852895818)	0.127	0.837312	Distal Intergenic	ENSSSCG00000018739	ssc-mir-182	ssc-mir-182 [Source:miRBase;Acc:MI0022135]
chr14	31165490	31166856	1367	*	chr14	31165490	31166856	in_vitro	in_vivo	13	13	4.36	1.76692	2.59308	c(t = 1.61641367172726)	0.128	0.837312	Distal Intergenic	ENSSSCG00000034510	ORAI1	ORAI calcium release-activated calcium modulator 1 [Source:NCBI gene (formerly Entrezgene);Acc:100154923]
chr14	109007942	109008784	843	*	chr14	109007942	109008784	in_vitro	in_vivo	14	13	2.82714	1.10077	1.72637	c(t = 1.58302650712647)	0.128	0.837312	Distal Intergenic	ENSSSCG00000010523	HOGA1	4-hydroxy-2-oxoglutarate aldolase 1 [Source:NCBI gene (formerly Entrezgene);Acc:100153961]
chr1	252323217	252324977	1761	*	chr1	252323217	252324977	in_vitro	in_vivo	15	13	2.21867	0.983846	1.23482	c(t = 1.59266949883422)	0.128	0.837312	Distal Intergenic	ENSSSCG00000021386	PTGR1	prostaglandin reductase 1 [Source:VGNC Symbol;Acc:VGNC:91957]
chr1	189622401	189624931	2531	*	chr1	189622401	189624931	in_vitro	in_vivo	12	12	2.6	0.8725	1.7275	c(t = 1.61781209802814)	0.128	0.837312	Promoter (<=1kb)	ENSSSCG00000005087	SIX1	SIX homeobox 1 [Source:NCBI gene (formerly Entrezgene);Acc:100156847]
chr9	39368199	39369388	1190	*	chr9	39368199	39369388	in_vitro	in_vivo	14	14	1.94857	0.744286	1.20429	c(t = 1.57859036602966)	0.128	0.837312	Distal Intergenic	ENSSSCG00000015022	LAYN	layilin [Source:NCBI gene (formerly Entrezgene);Acc:100513941]
chr7	13934571	13935536	966	*	chr7	13934571	13935536	in_vitro	in_vivo	12	13	2.44083	0.702308	1.73853	c(t = 1.62311806551308)	0.128	0.837312	Distal Intergenic	ENSSSCG00000001073	TPMT	thiopurine S-methyltransferase [Source:NCBI gene (formerly Entrezgene);Acc:100157630]
chr11	5042384	5044586	2203	*	chr11	5042384	5044586	in_vitro	in_vivo	11	15	3.12545	0.636	2.48945	c(t = 1.64910291330783)	0.128	0.837312	Distal Intergenic	ENSSSCG00000033599	ssc-mir-9803	ssc-mir-9803 [Source:miRBase;Acc:MI0031567]
chr1	182604861	182606142	1282	*	chr1	182604861	182606142	in_vitro	in_vivo	12	11	1.09167	0.302727	0.788939	c(t = 1.60918021492765)	0.128	0.837312	Distal Intergenic	ENSSSCG00000005040	GNPNAT1	glucosamine-phosphate N-acetyltransferase 1 [Source:VGNC Symbol;Acc:VGNC:103102]
chr7	1987462	1992334	4873	*	chr7	1987462	1992334	in_vitro	in_vivo	12	11	87.935	95.5173	-7.58227	c(t = -1.61253319639276)	0.129	0.837312	Distal Intergenic	ENSSSCG00000033655	TUBB2B	tubulin, beta 2B class IIb [Source:NCBI gene (formerly Entrezgene);Acc:100153507]
chr7	35766578	35767645	1068	*	chr7	35766578	35767645	in_vitro	in_vivo	9	9	10.43	34.6911	-24.2611	c(t = -1.63343036832772)	0.129	0.837312	Distal Intergenic	ENSSSCG00000001611	NFYA	nuclear transcription factor Y subunit alpha [Source:VGNC Symbol;Acc:VGNC:90729]
chr2	90704	93254	2551	*	chr2	90704	93254	in_vitro	in_vivo	11	13	3.39909	10.9446	-7.54552	c(t = -1.61747286050437)	0.129	0.837312	Distal Intergenic	ENSSSCG00000061991	COX8H	COX8H protein [Source:NCBI gene (formerly Entrezgene);Acc:100038031]
chr12	2709570	2711455	1886	*	chr12	2709570	2711455	in_vitro	in_vivo	10	14	10.551	4.91571	5.63529	c(t = 1.64692175960734)	0.129	0.837312	Distal Intergenic	ENSSSCG00000034146	CBX8	chromobox 8 [Source:NCBI gene (formerly Entrezgene);Acc:100514536]
chr1	130752923	130753394	472	*	chr1	130752923	130753394	in_vitro	in_vivo	10	9	0.476	2.44333	-1.96733	c(t = -1.64390215254187)	0.129	0.837312	Distal Intergenic	ENSSSCG00000004766	RAD51	RAD51 recombinase [Source:VGNC Symbol;Acc:VGNC:92056]
chr14	121062448	121063593	1146	*	chr14	121062448	121063593	in_vitro	in_vivo	11	12	2.77364	1.265	1.50864	c(t = 1.61321719041881)	0.129	0.837312	Distal Intergenic	ENSSSCG00000030507	SMNDC1	survival motor neuron domain containing 1 [Source:VGNC Symbol;Acc:VGNC:93257]
chr4	104856268	104858169	1902	*	chr4	104856268	104858169	in_vitro	in_vivo	12	14	2.94667	1.18571	1.76095	c(t = 1.60611656922366)	0.129	0.837312	Distal Intergenic	ENSSSCG00000006740	ATP1A1	ATPase Na+/K+ transporting subunit alpha 1 [Source:VGNC Symbol;Acc:VGNC:98735]
chr12	49758420	49759697	1278	*	chr12	49758420	49759697	in_vitro	in_vivo	10	13	3.624	1.04077	2.58323	c(t = 1.64606631593205)	0.129	0.837312	Distal Intergenic	ENSSSCG00000017861	ASPA	aspartoacylase [Source:NCBI gene (formerly Entrezgene);Acc:100142661]
chr18	47709839	47711059	1221	*	chr18	47709839	47711059	in_vitro	in_vivo	10	11	4.057	0.803636	3.25336	c(t = 1.66424614156776)	0.129	0.837312	Distal Intergenic	ENSSSCG00000016718	NPY	neuropeptide Y [Source:NCBI gene (formerly Entrezgene);Acc:397304]
chr17	3312637	3313325	689	*	chr17	3312637	3313325	in_vitro	in_vivo	9	13	2.11444	0.347692	1.76675	c(t = 1.67202495672563)	0.129	0.837312	Distal Intergenic	ENSSSCG00000020959	ssc-mir-383	ssc-mir-383 [Source:miRBase;Acc:MI0015927]
chr5	42143346	42144111	766	*	chr5	42143346	42144111	in_vitro	in_vivo	12	10	1.53083	0.227	1.30383	c(t = 1.62293899966833)	0.129	0.837312	Distal Intergenic	ENSSSCG00000030616	RESF1	retroelement silencing factor 1 [Source:VGNC Symbol;Acc:VGNC:92219]
chr12	2134182	2135153	972	*	chr12	2134182	2135153	in_vitro	in_vivo	9	11	2.57556	18.0282	-15.4526	c(t = -1.64163672979064)	0.13	0.837312	Distal Intergenic	ENSSSCG00000021040	SLC26A11	solute carrier family 26 member 11 [Source:NCBI gene (formerly Entrezgene);Acc:100191010]
chr7	99910131	99911945	1815	*	chr7	99910131	99911945	in_vitro	in_vivo	10	13	3.155	1.14231	2.01269	c(t = 1.63428954316341)	0.13	0.837312	Distal Intergenic	ENSSSCG00000031745	ssc-mir-9860	ssc-mir-9860 [Source:miRBase;Acc:MI0031638]
chr6	169999441	170000630	1190	*	chr6	169999441	170000630	in_vitro	in_vivo	12	9	2.8875	1.09222	1.79528	c(t = 1.589347150899)	0.13	0.837312	Distal Intergenic	ENSSSCG00000050429	ssc-mir-9829	ssc-mir-9829 [Source:miRBase;Acc:MI0031598]
chr16	34377975	34378559	585	*	chr16	34377975	34378559	in_vitro	in_vivo	11	10	5.48273	1.05	4.43273	c(t = 1.62597239782242)	0.13	0.837312	Distal Intergenic	ENSSSCG00000016903	GZMA	granzyme A (granzyme 1, cytotoxic T-lymphocyte-associated serine esterase 3) [Source:NCBI gene (formerly Entrezgene);Acc:100526762]
chr14	124017787	124018756	970	*	chr14	124017787	124018756	in_vitro	in_vivo	10	12	1.621	0.643333	0.977667	c(t = 1.59397125635512)	0.13	0.837312	Distal Intergenic	ENSSSCG00000010640	NRAP	nebulin related anchoring protein [Source:VGNC Symbol;Acc:VGNC:90888]
chr3	23796274	23797371	1098	*	chr3	23796274	23797371	in_vitro	in_vivo	12	16	2.51167	0.468125	2.04354	c(t = 1.61986426382748)	0.13	0.837312	Distal Intergenic	ENSSSCG00000030373	METTL9	methyltransferase like 9 [Source:VGNC Symbol;Acc:VGNC:103984]
chr6	88987010	88987840	831	*	chr6	88987010	88987840	in_vitro	in_vivo	9	12	1.78111	0.355833	1.42528	c(t = 1.66137601051911)	0.13	0.837312	Distal Intergenic	ENSSSCG00000023968	TSSK3	testis specific serine kinase 3 [Source:NCBI gene (formerly Entrezgene);Acc:100628162]
chr11	78677137	78678566	1430	*	chr11	78677137	78678566	in_vitro	in_vivo	11	10	4.44364	17.245	-12.8014	c(t = -1.64877468957167)	0.131	0.837312	Distal Intergenic	ENSSSCG00000009563	TMCO3	transmembrane and coiled-coil domains 3 [Source:VGNC Symbol;Acc:VGNC:94050]
chr8	39633704	39634411	708	*	chr8	39633704	39634411	in_vitro	in_vivo	12	12	2.105	8.275	-6.17	c(t = -1.60329358689256)	0.131	0.837312	Distal Intergenic	ENSSSCG00000008834	SPATA18	spermatosis associated 18 [Source:VGNC Symbol;Acc:VGNC:98966]
chr2	58505416	58506571	1156	*	chr2	58505416	58506571	in_vitro	in_vivo	12	9	3.91333	1.73778	2.17556	c(t = 1.58762859001847)	0.131	0.837312	Distal Intergenic	ENSSSCG00000013937	TSSK6	testis specific serine kinase 6 [Source:NCBI gene (formerly Entrezgene);Acc:100518240]
chr6	17651971	17653242	1272	*	chr6	17651971	17653242	in_vitro	in_vivo	9	11	4.66222	1.44182	3.2204	c(t = 1.66746014021456)	0.131	0.837312	Distal Intergenic	ENSSSCG00000033741	NIP7	nucleolar pre-rRNA processing protein NIP7 [Source:NCBI gene (formerly Entrezgene);Acc:595107]
chr6	85545905	85546681	777	*	chr6	85545905	85546681	in_vitro	in_vivo	10	10	4.387	1.135	3.252	c(t = 1.64648282828184)	0.131	0.837312	Distal Intergenic	ENSSSCG00000027072	ATP5IF1	ATP synthase inhibitory factor subunit 1 [Source:NCBI gene (formerly Entrezgene);Acc:100038002]
chr16	50987679	50990847	3169	*	chr16	50987679	50990847	in_vitro	in_vivo	14	14	2.41429	1.04929	1.365	c(t = 1.5871454219825)	0.131	0.837312	Promoter (<=1kb)	ENSSSCG00000016983	STC2	stanniocalcin 2 [Source:NCBI gene (formerly Entrezgene);Acc:100126236]
chr7	29661762	29663591	1830	*	chr7	29661762	29663591	in_vitro	in_vivo	9	12	3.41444	0.991667	2.42278	c(t = 1.64096498861623)	0.131	0.837312	Promoter (<=1kb)	ENSSSCG00000001506	RGL2	ral guanine nucleotide dissociation stimulator like 2 [Source:NCBI gene (formerly Entrezgene);Acc:100151794]
chr2	73294501	73295458	958	*	chr2	73294501	73295458	in_vitro	in_vivo	9	13	2.86111	0.845385	2.01573	c(t = 1.63442547281195)	0.131	0.837312	Promoter (<=1kb)	ENSSSCG00000013524	MICOS13	mitochondrial contact site and cristae organizing system subunit 13 [Source:NCBI gene (formerly Entrezgene);Acc:100037978]
chr4	21215363	21215667	305	*	chr4	21215363	21215667	in_vitro	in_vivo	13	9	3.73231	0.793333	2.93897	c(t = 1.5869314492341)	0.131	0.837312	Distal Intergenic	NA	NA	NA
chr6	77761125	77762456	1332	*	chr6	77761125	77762456	in_vitro	in_vivo	9	11	2.01444	0.660909	1.35354	c(t = 1.60697504561174)	0.131	0.837312	Promoter (<=1kb)	ENSSSCG00000003491	AKR7A2	aldo-keto reductase family 7 member A2 [Source:NCBI gene (formerly Entrezgene);Acc:100511331]
chr13	112850490	112851294	805	*	chr13	112850490	112851294	in_vitro	in_vivo	10	11	1.742	0.366364	1.37564	c(t = 1.62928922586911)	0.131	0.837312	Distal Intergenic	ENSSSCG00000038177	SPATA16	spermatogenesis associated 16 [Source:NCBI gene (formerly Entrezgene);Acc:100415806]
chr6	82308652	82310066	1415	*	chr6	82308652	82310066	in_vitro	in_vivo	12	10	2.15167	0.359	1.79267	c(t = 1.61965435166963)	0.131	0.837312	Distal Intergenic	ENSSSCG00000034449	RSRP1	arginine and serine rich protein 1 [Source:VGNC Symbol;Acc:VGNC:92489]
chr11	359409	360448	1040	*	chr11	359409	360448	in_vitro	in_vivo	10	11	2.515	0.35	2.165	c(t = 1.64724924133391)	0.131	0.837312	Distal Intergenic	ENSSSCG00000009268	CRYL1	crystallin lambda 1 [Source:VGNC Symbol;Acc:VGNC:87023]
chr5	773588	807293	33706	*	chr5	773588	807293	in_vitro	in_vivo	16	15	64.8894	78.5253	-13.636	c(t = -1.56280028813849)	0.132	0.837312	Distal Intergenic	ENSSSCG00000000973	SELENOO	selenoprotein O [Source:NCBI gene (formerly Entrezgene);Acc:100518971]
chr4	19513664	19514811	1148	*	chr4	19513664	19514811	in_vitro	in_vivo	10	14	0.637	1.94143	-1.30443	c(t = -1.56790866770565)	0.132	0.837312	Distal Intergenic	ENSSSCG00000006003	MAL2	mal, T cell differentiation protein 2 [Source:VGNC Symbol;Acc:VGNC:98818]
chr6	95701570	95703104	1535	*	chr6	95701570	95703104	in_vitro	in_vivo	10	13	3.76	1.88846	1.87154	c(t = 1.58256150658934)	0.132	0.837312	Distal Intergenic	ENSSSCG00000023460	HPCAL4	hippocalcin like 4 [Source:VGNC Symbol;Acc:VGNC:88959]
chr13	35179148	35181193	2046	*	chr13	35179148	35181193	in_vitro	in_vivo	12	15	3.69083	1.138	2.55283	c(t = 1.61045161434724)	0.132	0.837312	Distal Intergenic	ENSSSCG00000021408	TKT	transketolase [Source:VGNC Symbol;Acc:VGNC:94008]
chr13	123648246	123651419	3174	*	chr13	123648246	123651419	in_vitro	in_vivo	15	13	1.92267	0.86	1.06267	c(t = 1.55758922397476)	0.132	0.837312	Distal Intergenic	ENSSSCG00000030225	TRA2B	transformer 2 beta homolog [Source:VGNC Symbol;Acc:VGNC:94354]
chr5	38530309	38531273	965	*	chr5	38530309	38531273	in_vitro	in_vivo	13	12	1.97231	0.613333	1.35897	c(t = 1.59419987791016)	0.132	0.837312	Distal Intergenic	ENSSSCG00000000522	NAP1L1	nucleosome assembly protein 1 like 1 [Source:VGNC Symbol;Acc:VGNC:90576]
chr2	12236783	12237730	948	*	chr2	12236783	12237730	in_vitro	in_vivo	11	10	1.38545	0.596	0.789455	c(t = 1.58513926067866)	0.132	0.837312	Distal Intergenic	ENSSSCG00000050458	MPEG1	macrophage expressed 1 [Source:NCBI gene (formerly Entrezgene);Acc:100516953]
chr3	110364513	110365147	635	*	chr3	110364513	110365147	in_vitro	in_vivo	9	11	2.80889	0.425455	2.38343	c(t = 1.66383353279103)	0.132	0.837312	Distal Intergenic	ENSSSCG00000008538	SPDYA	speedy/RINGO cell cycle regulator family member A [Source:VGNC Symbol;Acc:VGNC:93396]
chr1	14750483	14751213	731	*	chr1	14750483	14751213	in_vitro	in_vivo	12	12	2.11833	0.405833	1.7125	c(t = 1.61284180416233)	0.132	0.837312	Distal Intergenic	ENSSSCG00000004088	ARMT1	acidic residue methyltransferase 1 [Source:NCBI gene (formerly Entrezgene);Acc:100157036]
chr18	42351599	42352432	834	*	chr18	42351599	42352432	in_vitro	in_vivo	9	11	0.957778	0.115455	0.842323	c(t = 1.65671332614906)	0.132	0.837312	Distal Intergenic	ENSSSCG00000033514	CRHR2	corticotropin releasing hormone receptor 2 [Source:VGNC Symbol;Acc:VGNC:86994]
chr14	37581797	37584215	2419	*	chr14	37581797	37584215	in_vitro	in_vivo	11	12	2.54	0	2.54	c(t = 1.64241039651517)	0.132	0.837312	Distal Intergenic	ENSSSCG00000009881	OAS2	2'-5'-oligoadenylate synthetase 2 [Source:VGNC Symbol;Acc:VGNC:91007]
chr16	75217339	75224081	6743	*	chr16	75217339	75224081	in_vitro	in_vivo	11	13	95.5882	91.8962	3.69203	c(t = 1.56404192885857)	0.133	0.837312	Distal Intergenic	ENSSSCG00000024126	CCT5	chaperonin containing TCP1 subunit 5 [Source:VGNC Symbol;Acc:VGNC:86383]
chr9	72761788	72765866	4079	*	chr9	72761788	72765866	in_vitro	in_vivo	14	15	1.50857	2.974	-1.46543	c(t = -1.55884570905776)	0.133	0.837312	Distal Intergenic	ENSSSCG00000018731	ssc-mir-489	ssc-mir-489 [Source:miRBase;Acc:MI0022150]
chr1	86954375	86955571	1197	*	chr1	86954375	86955571	in_vitro	in_vivo	9	11	0.811111	2.25818	-1.44707	c(t = -1.58633300977294)	0.133	0.837312	Promoter (<=1kb)	ENSSSCG00000004470	HMGN3	high mobility group nucleosomal binding domain 3 [Source:VGNC Symbol;Acc:VGNC:88908]
chr3	108223220	108224622	1403	*	chr3	108223220	108224622	in_vitro	in_vivo	11	11	11.0164	2.00818	9.00818	c(t = 1.62807466264058)	0.133	0.837312	Distal Intergenic	ENSSSCG00000008522	XDH	xanthine dehydrogenase [Source:VGNC Symbol;Acc:VGNC:94995]
chr10	22737587	22741951	4365	*	chr10	22737587	22741951	in_vitro	in_vivo	9	13	2.88333	1.25154	1.63179	c(t = 1.64379195608296)	0.133	0.837312	Intron (NM_001267893/100523688, intron 1 of 6)	ENSSSCG00000024975	NR5A2	nuclear receptor subfamily 5 group A member 2 [Source:VGNC Symbol;Acc:VGNC:96452]
chr9	52117244	52117625	382	*	chr9	52117244	52117625	in_vitro	in_vivo	10	10	3.736	1.023	2.713	c(t = 1.58757904279425)	0.133	0.837312	Distal Intergenic	ENSSSCG00000015214	STT3A	STT3 oligosaccharyltransferase complex catalytic subunit A [Source:VGNC Symbol;Acc:VGNC:93581]
chr6	65223922	65225393	1472	*	chr6	65223922	65225393	in_vitro	in_vivo	9	12	5.00111	0.9275	4.07361	c(t = 1.65875814722705)	0.133	0.837312	Distal Intergenic	ENSSSCG00000003360	WRAP73	WD repeat containing, antisense to TP73 [Source:VGNC Symbol;Acc:VGNC:94980]
chr1	45219317	45220259	943	*	chr1	45219317	45220259	in_vitro	in_vivo	13	12	1.77154	0.481667	1.28987	c(t = 1.59311364422541)	0.133	0.837312	Distal Intergenic	ENSSSCG00000004263	ZUP1	zinc finger containing ubiquitin peptidase 1 [Source:VGNC Symbol;Acc:VGNC:95339]
chr4	63960959	63962197	1239	*	chr4	63960959	63962197	in_vitro	in_vivo	10	11	1.716	0.472727	1.24327	c(t = 1.61663517219086)	0.133	0.837312	Distal Intergenic	ENSSSCG00000006192	LACTB2	lactamase beta 2 [Source:NCBI gene (formerly Entrezgene);Acc:100153212]
chr2	88254244	88255514	1271	*	chr2	88254244	88255514	in_vitro	in_vivo	13	10	0.743077	0.179	0.564077	c(t = 1.57054058988476)	0.133	0.837312	Promoter (<=1kb)	ENSSSCG00000014113	HOMER1	homer scaffold protein 1 [Source:VGNC Symbol;Acc:VGNC:88928]
chr12	16810575	16811355	781	*	chr12	16810575	16811355	in_vitro	in_vivo	12	11	2.17333	0	2.17333	c(t = 1.62044703535525)	0.133	0.837312	Distal Intergenic	ENSSSCG00000017306	ITGB3	integrin subunit beta 3 [Source:NCBI gene (formerly Entrezgene);Acc:397063]
chr15	136380048	136381950	1903	*	chr15	136380048	136381950	in_vitro	in_vivo	10	11	15.876	38.7036	-22.8276	c(t = -1.57334547605444)	0.134	0.837312	Distal Intergenic	ENSSSCG00000032204	ssc-mir-7141	ssc-mir-7141 [Source:miRBase;Acc:MI0023574]
chrX	124839501	124841054	1554	*	chrX	124839501	124841054	in_vitro	in_vivo	11	11	10.07	26.9791	-16.9091	c(t = -1.5896054095826)	0.134	0.837312	Distal Intergenic	ENSSSCG00000029523
chr11	77974252	77977295	3044	*	chr11	77974252	77977295	in_vitro	in_vivo	15	12	3.31133	1.80917	1.50217	c(t = 1.55212394850758)	0.134	0.837312	Distal Intergenic	ENSSSCG00000029503	F7	coagulation factor VII [Source:NCBI gene (formerly Entrezgene);Acc:733661]
chrX	55770857	55771986	1130	*	chrX	55770857	55771986	in_vitro	in_vivo	11	14	3.47364	1.125	2.34864	c(t = 1.61294804874945)	0.134	0.837312	Distal Intergenic	ENSSSCG00000029903	ssc-mir-676-1	ssc-mir-676-1 [Source:miRBase;Acc:MI0013152]
chr15	4259706	4260283	578	*	chr15	4259706	4260283	in_vitro	in_vivo	11	10	2.93818	0.804	2.13418	c(t = 1.60211494565345)	0.134	0.837312	Promoter (<=1kb)	ENSSSCG00000015669	ACVR2A	activin A receptor type 2A [Source:NCBI gene (formerly Entrezgene);Acc:397282]
chr1	128641100	128642036	937	*	chr1	128641100	128642036	in_vitro	in_vivo	11	10	2.88727	0.647	2.24027	c(t = 1.62508407073365)	0.134	0.837312	Distal Intergenic	ENSSSCG00000035719	HAUS2	HAUS augmin like complex subunit 2 [Source:VGNC Symbol;Acc:VGNC:103104]
chr2	77086573	77087448	876	*	chr2	77086573	77087448	in_vitro	in_vivo	10	10	2.15	0.471	1.679	c(t = 1.6181635352472)	0.134	0.837312	Distal Intergenic	ENSSSCG00000013427	DAZAP1	DAZ associated protein 1 [Source:NCBI gene (formerly Entrezgene);Acc:100625005]
chr7	11719560	11720406	847	*	chr7	11719560	11720406	in_vitro	in_vivo	9	11	1.09556	0.252727	0.842828	c(t = 1.60344358375474)	0.134	0.837312	Promoter (<=1kb)	ENSSSCG00000001062	DTNBP1	dystrobrevin binding protein 1 [Source:NCBI gene (formerly Entrezgene);Acc:100049697]
chr16	77565586	77566195	610	*	chr16	77565586	77566195	in_vitro	in_vivo	9	9	8.88	33.4411	-24.5611	c(t = -1.61307791048779)	0.135	0.837312	Distal Intergenic	ENSSSCG00000017118	TERT	telomerase reverse transcriptase [Source:NCBI gene (formerly Entrezgene);Acc:492280]
chrX	111309587	111311206	1620	*	chrX	111309587	111311206	in_vitro	in_vivo	12	9	4.84167	18.9967	-14.155	c(t = -1.64723858371188)	0.135	0.837312	Distal Intergenic	ENSSSCG00000012699	FHL1	four and a half LIM domains 1 [Source:VGNC Symbol;Acc:VGNC:88127]
chrX	108611633	108612981	1349	*	chrX	108611633	108612981	in_vitro	in_vivo	14	10	9.935	3.801	6.134	c(t = 1.58001757474222)	0.135	0.837312	Distal Intergenic	ENSSSCG00000012676	MBNL3	muscleblind like splicing regulator 3 [Source:VGNC Symbol;Acc:VGNC:90056]
chr11	2790234	2791422	1189	*	chr11	2790234	2791422	in_vitro	in_vivo	9	13	5.94667	2.36846	3.57821	c(t = 1.56854312788258)	0.135	0.837312	Distal Intergenic	ENSSSCG00000034599	ssc-mir-9814	ssc-mir-9814 [Source:miRBase;Acc:MI0031581]
chr13	21877378	21878749	1372	*	chr13	21877378	21878749	in_vitro	in_vivo	10	12	3.719	0.995833	2.72317	c(t = 1.62310871175135)	0.135	0.837312	Promoter (<=1kb)	ENSSSCG00000024222	MLH1	mutL homolog 1 [Source:VGNC Symbol;Acc:VGNC:90252]
chr1	222038464	222039632	1169	*	chr1	222038464	222039632	in_vitro	in_vivo	11	13	2.86818	0.995385	1.8728	c(t = 1.604518557629)	0.135	0.837312	Distal Intergenic	ENSSSCG00000005247	TJP2	tight junction protein 2 [Source:VGNC Symbol;Acc:VGNC:103188]
chr9	38298778	38299617	840	*	chr9	38298778	38299617	in_vitro	in_vivo	11	13	2.30182	0.462308	1.83951	c(t = 1.60452152438728)	0.135	0.837312	Promoter (<=1kb)	ENSSSCG00000015013	RDX	radixin [Source:NCBI gene (formerly Entrezgene);Acc:494457]
chr6	51807925	51808802	878	*	chr6	51807925	51808802	in_vitro	in_vivo	9	10	10.3111	0.426	9.88511	c(t = 1.66095021813259)	0.135	0.837312	Distal Intergenic	ENSSSCG00000055289	ERCC1	ERCC excision repair 1, endonuclease non-catalytic subunit [Source:NCBI gene (formerly Entrezgene);Acc:100286808]
chr12	1313313	1314443	1131	*	chr12	1313313	1314443	in_vitro	in_vivo	10	9	1.056	0	1.056	c(t = 1.64196572169392)	0.135	0.837312	Distal Intergenic	ENSSSCG00000034058	ARHGDIA	Rho GDP dissociation inhibitor alpha [Source:VGNC Symbol;Acc:VGNC:85483]
chr6	690420	691630	1211	*	chr6	690420	691630	in_vitro	in_vivo	9	10	99.7778	94.342	5.43578	c(t = 1.63443034285434)	0.136	0.837312	Distal Intergenic	ENSSSCG00000002645	GALNS	galactosamine (N-acetyl)-6-sulfatase [Source:VGNC Symbol;Acc:VGNC:97061]
chr15	59066115	59067613	1499	*	chr15	59066115	59067613	in_vitro	in_vivo	16	13	3.52562	8.93308	-5.40745	c(t = -1.56843428565886)	0.136	0.837312	Distal Intergenic	ENSSSCG00000015867	PRPF40A	pre-mRNA processing factor 40 homolog A [Source:VGNC Symbol;Acc:VGNC:98222]
chr2	78515563	78516593	1031	*	chr2	78515563	78516593	in_vitro	in_vivo	12	13	4.985	1.82615	3.15885	c(t = 1.57970858664995)	0.136	0.837312	Distal Intergenic	NA	NA	NA
chr13	122104940	122106057	1118	*	chr13	122104940	122106057	in_vitro	in_vivo	10	11	6.071	1.68909	4.38191	c(t = 1.61165665868299)	0.136	0.837312	Distal Intergenic	ENSSSCG00000024437	AP2M1	adaptor related protein complex 2 subunit mu 1 [Source:VGNC Symbol;Acc:VGNC:85386]
chr8	112650474	112651762	1289	*	chr8	112650474	112651762	in_vitro	in_vivo	10	12	2.701	1.11	1.591	c(t = 1.56884169744647)	0.136	0.837312	Distal Intergenic	ENSSSCG00000009134	EGF	epidermal growth factor [Source:VGNC Symbol;Acc:VGNC:98921]
chr13	122187264	122187964	701	*	chr13	122187264	122187964	in_vitro	in_vivo	9	13	2.47889	0.613077	1.86581	c(t = 1.63004171693326)	0.136	0.837312	Promoter (<=1kb)	ENSSSCG00000046387	PSMD2	proteasome 26S subunit ubiquitin receptor, non-ATPase 2 [Source:NCBI gene (formerly Entrezgene);Acc:100627568]
chr15	54210540	54211319	780	*	chr15	54210540	54211319	in_vitro	in_vivo	12	12	1.30167	3.11333	-1.81167	c(t = -1.55551576827704)	0.137	0.837312	Distal Intergenic	ENSSSCG00000015843	UBXN8	UBX domain protein 8 [Source:VGNC Symbol;Acc:VGNC:96239]
chr12	49732011	49733007	997	*	chr12	49732011	49733007	in_vitro	in_vivo	9	12	0.521111	2.18167	-1.66056	c(t = -1.57772047269738)	0.137	0.837312	Distal Intergenic	ENSSSCG00000017861	ASPA	aspartoacylase [Source:NCBI gene (formerly Entrezgene);Acc:100142661]
chr7	53498666	53499679	1014	*	chr7	53498666	53499679	in_vitro	in_vivo	12	10	3.3925	1.348	2.0445	c(t = 1.55134991518968)	0.137	0.837312	Distal Intergenic	ENSSSCG00000001820	HDDC3	HD domain containing 3 [Source:VGNC Symbol;Acc:VGNC:88818]
chr1	271075049	271075933	885	*	chr1	271075049	271075933	in_vitro	in_vivo	9	10	2.62444	1.052	1.57244	c(t = 1.58836834768909)	0.137	0.837312	Distal Intergenic	ENSSSCG00000005702	FUBP3	far upstream element binding protein 3 [Source:VGNC Symbol;Acc:VGNC:103093]
chr2	101919328	101920678	1351	*	chr2	101919328	101920678	in_vitro	in_vivo	14	13	1.98786	0.878462	1.1094	c(t = 1.54547864161243)	0.137	0.837312	Distal Intergenic	ENSSSCG00000030114	SPATA9	spermatogenesis associated 9 [Source:NCBI gene (formerly Entrezgene);Acc:100415927]
chr9	125290220	125291393	1174	*	chr9	125290220	125291393	in_vitro	in_vivo	12	13	2.51917	0.835385	1.68378	c(t = 1.58534223803374)	0.137	0.837312	Distal Intergenic	ENSSSCG00000015560	ARPC5	actin related protein 2/3 complex subunit 5 [Source:NCBI gene (formerly Entrezgene);Acc:100174965]
chr14	32770703	32771764	1062	*	chr14	32770703	32771764	in_vitro	in_vivo	12	11	2.10917	0.769091	1.34008	c(t = 1.55644623879225)	0.137	0.837312	Distal Intergenic	ENSSSCG00000009840	PRKAB1	protein kinase AMP-activated non-catalytic subunit beta 1 [Source:VGNC Symbol;Acc:VGNC:109479]
chr1	184478519	184479240	722	*	chr1	184478519	184479240	in_vitro	in_vivo	9	12	1.34778	0.325833	1.02194	c(t = 1.61551822055959)	0.137	0.837312	Distal Intergenic	ENSSSCG00000005055	LGALS3	galectin 3 [Source:VGNC Symbol;Acc:VGNC:89694]
chr14	141115481	141118289	2809	*	chr14	141115481	141118289	in_vitro	in_vivo	13	15	18.2777	37.1207	-18.843	c(t = -1.53348361689026)	0.138	0.837312	Distal Intergenic	ENSSSCG00000018728	ssc-mir-202	ssc-mir-202 [Source:miRBase;Acc:MI0013157]
chr13	206884378	206890774	6397	*	chr13	206884378	206890774	in_vitro	in_vivo	13	15	11.4531	24.1813	-12.7283	c(t = -1.54865330621647)	0.138	0.837312	Promoter (<=1kb)	ENSSSCG00000038081	AGPAT3	1-acylglycerol-3-phosphate O-acyltransferase 3 [Source:VGNC Symbol;Acc:VGNC:85185]
chr12	1317683	1322503	4821	*	chr12	1317683	1322503	in_vitro	in_vivo	13	13	27.8277	15.92	11.9077	c(t = 1.56205758300939)	0.138	0.837312	Distal Intergenic	ENSSSCG00000028593	TEPSIN	TEPSIN adaptor related protein complex 4 accessory protein [Source:NCBI gene (formerly Entrezgene);Acc:100626379]
chr8	4107677	4108455	779	*	chr8	4107677	4108455	in_vitro	in_vivo	10	9	4.001	1.78	2.221	c(t = 1.58837204949103)	0.138	0.837312	Distal Intergenic	ENSSSCG00000027178	MAN2B2	mannosidase alpha class 2B member 2 [Source:VGNC Symbol;Acc:VGNC:98100]
chr18	38182246	38183657	1412	*	chr18	38182246	38183657	in_vitro	in_vivo	14	12	2.13571	0.774167	1.36155	c(t = 1.54653364867525)	0.138	0.837312	Distal Intergenic	ENSSSCG00000021250	FKBP9	FKBP prolyl isomerase 9 [Source:NCBI gene (formerly Entrezgene);Acc:100623924]
chr17	30941728	30942375	648	*	chr17	30941728	30942375	in_vitro	in_vivo	9	13	2.92778	0.626923	2.30085	c(t = 1.62708195702774)	0.138	0.837312	Distal Intergenic	ENSSSCG00000007131	CST7	cystatin F [Source:NCBI gene (formerly Entrezgene);Acc:100152012]
chr8	81276441	81276952	512	*	chr8	81276441	81276952	in_vitro	in_vivo	9	12	0.845556	0.236667	0.608889	c(t = 1.59552293755675)	0.138	0.837312	Distal Intergenic	ENSSSCG00000009031	EDNRA	endothelin receptor type A [Source:VGNC Symbol;Acc:VGNC:87549]
chr1	690192	693228	3037	*	chr1	690192	693228	in_vitro	in_vivo	14	15	16.3386	31.48	-15.1414	c(t = -1.53985549779502)	0.139	0.837312	Distal Intergenic	ENSSSCG00000032192	ssc-mir-9815	ssc-mir-9815 [Source:miRBase;Acc:MI0031582]
chrX	124167411	124168787	1377	*	chrX	124167411	124168787	in_vitro	in_vivo	14	13	10.1229	28.3431	-18.2202	c(t = -1.54249918638038)	0.139	0.837312	Distal Intergenic	ENSSSCG00000012758	NSDHL	NAD(P) dependent steroid dehydrogenase-like [Source:NCBI gene (formerly Entrezgene);Acc:100157894]
chr16	78999772	79002446	2675	*	chr16	78999772	79002446	in_vitro	in_vivo	11	13	15.6982	6.36923	9.32895	c(t = 1.57995695486516)	0.139	0.837312	Distal Intergenic	ENSSSCG00000017118	TERT	telomerase reverse transcriptase [Source:NCBI gene (formerly Entrezgene);Acc:492280]
chr8	119114552	119114881	330	*	chr8	119114552	119114881	in_vitro	in_vivo	11	11	19.8145	5.08	14.7345	c(t = 1.58666105457574)	0.139	0.837312	Distal Intergenic	ENSSSCG00000009172	PPP3CA	protein phosphatase 3 catalytic subunit alpha [Source:VGNC Symbol;Acc:VGNC:98218]
chr3	40992621	40993631	1011	*	chr3	40992621	40993631	in_vitro	in_vivo	9	11	8.05	2.57818	5.47182	c(t = 1.62003907673332)	0.139	0.837312	Distal Intergenic	ENSSSCG00000062928	RHOT2	ras homolog family member T2 [Source:NCBI gene (formerly Entrezgene);Acc:397596]
chr10	11465908	11467200	1293	*	chr10	11465908	11467200	in_vitro	in_vivo	10	12	2.863	0.67	2.193	c(t = 1.60651473723769)	0.139	0.837312	Distal Intergenic	ENSSSCG00000028178	FH	fumarate hydratase [Source:VGNC Symbol;Acc:VGNC:96300]
chr15	137636504	137637619	1116	*	chr15	137636504	137637619	in_vitro	in_vivo	11	12	1.72727	0.623333	1.10394	c(t = 1.55488898356554)	0.139	0.837312	Distal Intergenic	ENSSSCG00000016331	RAMP1	receptor activity modifying protein 1 [Source:NCBI gene (formerly Entrezgene);Acc:397401]
chr7	38213081	38214323	1243	*	chr7	38213081	38214323	in_vitro	in_vivo	11	12	2.40727	0.540833	1.86644	c(t = 1.59076753542372)	0.139	0.837312	Distal Intergenic	ENSSSCG00000001658	MRPL2	mitochondrial ribosomal protein L2 [Source:VGNC Symbol;Acc:VGNC:103072]
chr13	13327129	13327837	709	*	chr13	13327129	13327837	in_vitro	in_vivo	9	11	1.58444	0.431818	1.15263	c(t = 1.61109365526356)	0.139	0.837312	Distal Intergenic	ENSSSCG00000011213	TOP2B	DNA topoisomerase II beta [Source:NCBI gene (formerly Entrezgene);Acc:100156319]
chr2	124199377	124199620	244	*	chr2	124199377	124199620	in_vitro	in_vivo	9	11	2.26778	0.319091	1.94869	c(t = 1.61747757181732)	0.139	0.837312	Distal Intergenic	ENSSSCG00000028431	HSD17B4	hydroxysteroid 17-beta dehydrogenase 4 [Source:VGNC Symbol;Acc:VGNC:99760]
chr10	65206990	65209297	2308	*	chr10	65206990	65209297	in_vitro	in_vivo	11	9	90.6773	98.1856	-7.50828	c(t = -1.59757187157966)	0.14	0.837312	Distal Intergenic	ENSSSCG00000011137	GDI2	GDP dissociation inhibitor 2 [Source:NCBI gene (formerly Entrezgene);Acc:414427]
chrX	60426861	60427355	495	*	chrX	60426861	60427355	in_vitro	in_vivo	9	10	0.383333	6.703	-6.31967	c(t = -1.61653400021681)	0.14	0.837312	Promoter (<=1kb)	ENSSSCG00000012425	UPRT	uracil phosphoribosyltransferase homolog [Source:VGNC Symbol;Acc:VGNC:98403]
chr12	4937974	4939628	1655	*	chr12	4937974	4939628	in_vitro	in_vivo	10	12	1.673	4.57833	-2.90533	c(t = -1.54856178771784)	0.14	0.837312	Distal Intergenic	ENSSSCG00000036592		serine and arginine rich splicing factor 2 [Source:VGNC Symbol;Acc:VGNC:99085]
chr1	250680302	250681256	955	*	chr1	250680302	250681256	in_vitro	in_vivo	9	12	4.45556	0.8775	3.57806	c(t = 1.60952212853313)	0.14	0.837312	Distal Intergenic	ENSSSCG00000033120	PALM2AKAP2	PALM2-AKAP2 fusion [Source:NCBI gene (formerly Entrezgene);Acc:100152369]
chr11	5343358	5346519	3162	*	chr11	5343358	5346519	in_vitro	in_vivo	9	16	2.04111	0.740625	1.30049	c(t = 1.59170561185723)	0.14	0.837312	Promoter (<=1kb)	ENSSSCG00000009317	CDX2	caudal type homeobox 2 [Source:NCBI gene (formerly Entrezgene);Acc:100127132]
chr3	87231203	87232172	970	*	chr3	87231203	87232172	in_vitro	in_vivo	13	12	1.46615	0.4875	0.978654	c(t = 1.5378573746101)	0.14	0.837312	Distal Intergenic	ENSSSCG00000008413	GPR75	G protein-coupled receptor 75 [Source:VGNC Symbol;Acc:VGNC:88636]
chr2	935264	976497	41234	*	chr2	935264	976497	in_vitro	in_vivo	16	13	30.8819	44.9577	-14.0758	c(t = -1.52873500920789)	0.141	0.837312	Distal Intergenic	ENSSSCG00000033033	TOLLIP	toll interacting protein [Source:NCBI gene (formerly Entrezgene);Acc:100625123]
chr3	70574089	70579203	5115	*	chr3	70574089	70579203	in_vitro	in_vivo	10	16	2.739	6.32313	-3.58412	c(t = -1.522318674098)	0.141	0.837312	Distal Intergenic	ENSSSCG00000008303	CCT7	chaperonin containing TCP1 subunit 7 [Source:NCBI gene (formerly Entrezgene);Acc:100322871]
chr15	86946825	86948112	1288	*	chr15	86946825	86948112	in_vitro	in_vivo	12	10	15.2892	4.967	10.3222	c(t = 1.57102424275109)	0.141	0.837312	Distal Intergenic	ENSSSCG00000016018	FRZB	frizzled related protein [Source:VGNC Symbol;Acc:VGNC:96308]
chr2	77812280	77812937	658	*	chr2	77812280	77812937	in_vitro	in_vivo	12	11	12.5167	2.17818	10.3385	c(t = 1.58091407741537)	0.141	0.837312	Distal Intergenic	ENSSSCG00000039500	MADCAM1	mucosal vascular addressin cell adhesion molecule 1 [Source:VGNC Symbol;Acc:VGNC:108754]
chr8	43091412	43092300	889	*	chr8	43091412	43092300	in_vitro	in_vivo	9	13	2.20889	0.866923	1.34197	c(t = 1.59625293956101)	0.141	0.837312	Distal Intergenic	ENSSSCG00000008854	CPE	carboxypeptidase E [Source:NCBI gene (formerly Entrezgene);Acc:100037304]
chr16	5459114	5460528	1415	*	chr16	5459114	5460528	in_vitro	in_vivo	14	15	1.95429	0.678667	1.27562	c(t = 1.54030348104661)	0.141	0.837312	Distal Intergenic	ENSSSCG00000016823	C1QTNF3	C1q and TNF related 3 [Source:NCBI gene (formerly Entrezgene);Acc:100270814]
chr12	22874333	22875345	1013	*	chr12	22874333	22875345	in_vitro	in_vivo	14	12	1.64429	0.646667	0.997619	c(t = 1.53456232507124)	0.141	0.837312	Distal Intergenic	ENSSSCG00000017499	STARD3	StAR related lipid transfer domain containing 3 [Source:VGNC Symbol;Acc:VGNC:93532]
chr7	117586302	117587042	741	*	chr7	117586302	117587042	in_vitro	in_vivo	11	12	2.29091	0.641667	1.64924	c(t = 1.57140521910642)	0.141	0.837312	Promoter (<=1kb)	ENSSSCG00000032134	GSKIP	GSK3B interacting protein [Source:VGNC Symbol;Acc:VGNC:103956]
chr9	87086263	87086975	713	*	chr9	87086263	87086975	in_vitro	in_vivo	13	16	1.77692	0.629375	1.14755	c(t = 1.54834728209072)	0.141	0.837312	Distal Intergenic	ENSSSCG00000030484	AHR	aryl hydrocarbon receptor [Source:NCBI gene (formerly Entrezgene);Acc:396654]
chr14	132042371	132043853	1483	*	chr14	132042371	132043853	in_vitro	in_vivo	10	12	2.042	0.5475	1.4945	c(t = 1.59359610634845)	0.141	0.837312	Distal Intergenic	ENSSSCG00000002980	AWN	sperm associated AWN protein [Source:NCBI gene (formerly Entrezgene);Acc:396783]
chr9	105388425	105389010	586	*	chr9	105388425	105389010	in_vitro	in_vivo	9	14	2.93778	0.453571	2.48421	c(t = 1.60356824352417)	0.141	0.837312	Distal Intergenic	ENSSSCG00000015435	NAMPT	nicotinamide phosphoribosyltransferase [Source:VGNC Symbol;Acc:VGNC:90573]
chr1	166309549	166310588	1040	*	chr1	166309549	166310588	in_vitro	in_vivo	14	9	2.02571	0.444444	1.58127	c(t = 1.53943625128929)	0.141	0.837312	Distal Intergenic	ENSSSCG00000004957	CLN6	CLN6 transmembrane ER protein [Source:VGNC Symbol;Acc:VGNC:86771]
chr10	68565826	68566865	1040	*	chr10	68565826	68566865	in_vitro	in_vivo	11	11	1.32	0.104545	1.21545	c(t = 1.59529911283045)	0.141	0.837312	Distal Intergenic	ENSSSCG00000029602	WDR37	WD repeat domain 37 [Source:VGNC Symbol;Acc:VGNC:96258]
chr3	18677091	18678207	1117	*	chr3	18677091	18678207	in_vitro	in_vivo	12	13	14.595	24.9408	-10.3458	c(t = -1.52240968586662)	0.142	0.837312	Distal Intergenic	ENSSSCG00000007811	SPNS1	SPNS lysolipid transporter 1, lysophospholipid [Source:NCBI gene (formerly Entrezgene);Acc:100517643]
chr4	125061954	125062657	704	*	chr4	125061954	125062657	in_vitro	in_vivo	10	10	0.988	21.158	-20.17	c(t = -1.61003760220497)	0.142	0.837312	Distal Intergenic	ENSSSCG00000006911	TGFBR3	transforming growth factor beta receptor 3 [Source:VGNC Symbol;Acc:VGNC:93932]
chr5	39315271	39315937	667	*	chr5	39315271	39315937	in_vitro	in_vivo	10	11	17.382	6.96455	10.4175	c(t = 1.53987874776002)	0.142	0.837312	Distal Intergenic	ENSSSCG00000000522	NAP1L1	nucleosome assembly protein 1 like 1 [Source:VGNC Symbol;Acc:VGNC:90576]
chr6	103639512	103640575	1064	*	chr6	103639512	103640575	in_vitro	in_vivo	11	11	2.20545	4.40273	-2.19727	c(t = -1.53896146218865)	0.142	0.837312	Distal Intergenic	ENSSSCG00000038494	LPIN2	lipin 2 [Source:VGNC Symbol;Acc:VGNC:89794]
chr1	15949440	15950476	1037	*	chr1	15949440	15950476	in_vitro	in_vivo	11	12	1.42	3.23	-1.81	c(t = -1.53909925652085)	0.142	0.837312	Distal Intergenic	ENSSSCG00000026042	ULBP1	UL16 binding protein 1 [Source:NCBI gene (formerly Entrezgene);Acc:445523]
chr7	62810855	62811490	636	*	chr7	62810855	62811490	in_vitro	in_vivo	10	9	0.792	2.55444	-1.76244	c(t = -1.56781840284307)	0.142	0.837312	Distal Intergenic	ENSSSCG00000001945	NKX2-1	NK2 homeobox 1 [Source:VGNC Symbol;Acc:VGNC:90767]
chr1	198227	200910	2684	*	chr1	198227	200910	in_vitro	in_vivo	11	12	0.955455	2.3375	-1.38205	c(t = -1.54822580626891)	0.142	0.837312	Distal Intergenic	ENSSSCG00000027257	PSMB1	proteasome 20S subunit beta 1 [Source:NCBI gene (formerly Entrezgene);Acc:100621969]
chr7	22888685	22890090	1406	*	chr7	22888685	22890090	in_vitro	in_vivo	11	11	3.93364	1.04455	2.88909	c(t = 1.55696915873536)	0.142	0.837312	Intron (NM_001246242/100513601, intron 3 of 7)	NA	NA	NA
chr6	88530010	88531426	1417	*	chr6	88530010	88531426	in_vitro	in_vivo	11	11	2.84727	0.442727	2.40455	c(t = 1.58625083835767)	0.142	0.837312	Promoter (<=1kb)	ENSSSCG00000023122	KHDRBS1	KH RNA binding domain containing, signal transduction associated 1 [Source:VGNC Symbol;Acc:VGNC:89422]
chr4	107821702	107822770	1069	*	chr4	107821702	107822770	in_vitro	in_vivo	12	11	1.74833	0.379091	1.36924	c(t = 1.54455600689864)	0.142	0.837312	Promoter (<=1kb)	ENSSSCG00000006775	CAPZA1	capping actin protein of muscle Z-line subunit alpha 1 [Source:NCBI gene (formerly Entrezgene);Acc:100037957]
chr1	126236649	126237621	973	*	chr1	126236649	126237621	in_vitro	in_vivo	13	10	1.29538	0.343	0.952385	c(t = 1.54351590232982)	0.142	0.837312	Promoter (<=1kb)	ENSSSCG00000004668	SLC30A4	solute carrier family 30 member 4 [Source:VGNC Symbol;Acc:VGNC:93058]
chr13	108486808	108487146	339	*	chr13	108486808	108487146	in_vitro	in_vivo	9	11	1.39333	0.302727	1.09061	c(t = 1.5748891549676)	0.142	0.837312	Distal Intergenic	ENSSSCG00000029608	SEC62	SEC62 homolog, preprotein translocation factor [Source:NCBI gene (formerly Entrezgene);Acc:100125961]
chr4	104057228	104058340	1113	*	chr4	104057228	104058340	in_vitro	in_vivo	10	12	3.451	0.249167	3.20183	c(t = 1.6044484406634)	0.142	0.837312	Distal Intergenic	ENSSSCG00000006736	CD2	CD2 molecule [Source:NCBI gene (formerly Entrezgene);Acc:396662]
chr14	108158705	108159205	501	*	chr14	108158705	108159205	in_vitro	in_vivo	9	11	3.54222	0	3.54222	c(t = 1.62744163256036)	0.142	0.837312	Promoter (<=1kb)	ENSSSCG00000010509	PIK3AP1	phosphoinositide-3-kinase adaptor protein 1 [Source:VGNC Symbol;Acc:VGNC:91435]
chr12	559571	564852	5282	*	chr12	559571	564852	in_vitro	in_vivo	12	12	91.9333	94.9767	-3.04333	c(t = -1.5210354335084)	0.143	0.837312	Distal Intergenic	ENSSSCG00000017133	WDR45B	WD repeat domain 45B [Source:NCBI gene (formerly Entrezgene);Acc:100462760]
chr7	8200349	8201369	1021	*	chr7	8200349	8201369	in_vitro	in_vivo	10	11	4.375	19.4027	-15.0277	c(t = -1.57360508972202)	0.143	0.837312	Distal Intergenic	ENSSSCG00000036991	ssc-mir-7136	ssc-mir-7136 [Source:miRBase;Acc:MI0023569]
chr6	28347790	28348330	541	*	chr6	28347790	28348330	in_vitro	in_vivo	9	11	0	3.42818	-3.42818	c(t = -1.58792500116892)	0.143	0.837312	Distal Intergenic	ENSSSCG00000024253	CTCF	CCCTC-binding factor [Source:VGNC Symbol;Acc:VGNC:87057]
chr4	57685090	57685794	705	*	chr4	57685090	57685794	in_vitro	in_vivo	13	12	0.312308	1.4425	-1.13019	c(t = -1.55430188824031)	0.143	0.837312	Promoter (<=1kb)	ENSSSCG00000006161	IL7	interleukin 7 [Source:VGNC Symbol;Acc:VGNC:98812]
chr8	111717460	111720037	2578	*	chr8	111717460	111720037	in_vitro	in_vivo	12	16	0.4975	1.3875	-0.89	c(t = -1.51317344999647)	0.143	0.837312	Promoter (<=1kb)	ENSSSCG00000034708	PITX2	paired like homeodomain 2 [Source:VGNC Symbol;Acc:VGNC:91467]
chr4	77593770	77595169	1400	*	chr4	77593770	77595169	in_vitro	in_vivo	9	14	2.20889	0.803571	1.40532	c(t = 1.57936477053048)	0.143	0.837312	Distal Intergenic	ENSSSCG00000006263	ATP6V1H	ATPase H+ transporting V1 subunit H [Source:VGNC Symbol;Acc:VGNC:85677]
chr1	40179564	40180454	891	*	chr1	40179564	40180454	in_vitro	in_vivo	10	12	2.308	0.7325	1.5755	c(t = 1.56291719089305)	0.143	0.837312	Distal Intergenic	ENSSSCG00000004234	FABP7	fatty acid binding protein 7 [Source:NCBI gene (formerly Entrezgene);Acc:574075]
chr17	61992822	61994952	2131	*	chr17	61992822	61994952	in_vitro	in_vivo	10	9	15.792	32.93	-17.138	c(t = -1.54800536162974)	0.144	0.837312	Distal Intergenic	ENSSSCG00000018790	ssc-mir-133a-1	ssc-mir-133a-1 [Source:miRBase;Acc:MI0010681]
chr12	49820108	49821044	937	*	chr12	49820108	49821044	in_vitro	in_vivo	11	14	1.14182	4.42786	-3.28604	c(t = -1.54298466541977)	0.144	0.837312	Distal Intergenic	ENSSSCG00000017861	ASPA	aspartoacylase [Source:NCBI gene (formerly Entrezgene);Acc:100142661]
chr15	118273197	118273642	446	*	chr15	118273197	118273642	in_vitro	in_vivo	11	11	0.404545	2.70091	-2.29636	c(t = -1.57487289529837)	0.144	0.837312	Distal Intergenic	ENSSSCG00000035392	IGFBP2	insulin like growth factor binding protein 2 [Source:NCBI gene (formerly Entrezgene);Acc:397064]
chr7	48245154	48246906	1753	*	chr7	48245154	48246906	in_vitro	in_vivo	13	11	1.18077	2.24455	-1.06378	c(t = -1.52089280180694)	0.144	0.837312	Distal Intergenic	ENSSSCG00000019343	ssc-mir-184	ssc-mir-184 [Source:miRBase;Acc:MI0002421]
chr5	15027205	15029851	2647	*	chr5	15027205	15029851	in_vitro	in_vivo	12	13	7.19917	1.69154	5.50763	c(t = 1.56519882561319)	0.144	0.837312	Distal Intergenic	ENSSSCG00000000185	PRKAG1	protein kinase AMP-activated non-catalytic subunit gamma 1 [Source:VGNC Symbol;Acc:VGNC:103314]
chr11	77984833	77992369	7537	*	chr11	77984833	77992369	in_vitro	in_vivo	15	14	2.97733	1.46357	1.51376	c(t = 1.51979773536115)	0.144	0.837312	Distal Intergenic	ENSSSCG00000029503	F7	coagulation factor VII [Source:NCBI gene (formerly Entrezgene);Acc:733661]
chr15	74926822	74928028	1207	*	chr15	74926822	74928028	in_vitro	in_vivo	12	15	3.16833	1.35	1.81833	c(t = 1.54347820120524)	0.144	0.837312	Distal Intergenic	ENSSSCG00000015936	PHOSPHO2	phosphatase, orphan 2 [Source:VGNC Symbol;Acc:VGNC:96172]
chr10	65107984	65109509	1526	*	chr10	65107984	65109509	in_vitro	in_vivo	10	11	3.42	1.27182	2.14818	c(t = 1.55305448417727)	0.144	0.837312	Distal Intergenic	ENSSSCG00000011137	GDI2	GDP dissociation inhibitor 2 [Source:NCBI gene (formerly Entrezgene);Acc:414427]
chr2	27684518	27686080	1563	*	chr2	27684518	27686080	in_vitro	in_vivo	14	15	3.53643	1.23333	2.3031	c(t = 1.53910280691372)	0.144	0.837312	Distal Intergenic	ENSSSCG00000040954	CSTF3	cleavage stimulation factor subunit 3 [Source:NCBI gene (formerly Entrezgene);Acc:100622040]
chr8	130852700	130853243	544	*	chr8	130852700	130853243	in_vitro	in_vivo	12	13	2.405	0.51	1.895	c(t = 1.55233360109737)	0.144	0.837312	Promoter (<=1kb)	ENSSSCG00000009215	ABCG2	ATP-binding cassette, sub-family G (WHITE), member 2 [Source:NCBI gene (formerly Entrezgene);Acc:397073]
chr14	129113246	129114560	1315	*	chr14	129113246	129114560	in_vitro	in_vivo	12	12	1.47583	0.506667	0.969167	c(t = 1.53309338850777)	0.144	0.837312	Distal Intergenic	ENSSSCG00000010682	PRDX3	peroxiredoxin 3 [Source:NCBI gene (formerly Entrezgene);Acc:100154143]
chr11	19317016	19318088	1073	*	chr11	19317016	19318088	in_vitro	in_vivo	12	14	1.68917	0.5	1.18917	c(t = 1.54745447643322)	0.144	0.837312	Promoter (<=1kb)	ENSSSCG00000009401	RB1	RB transcriptional corepressor 1 [Source:VGNC Symbol;Acc:VGNC:92132]
chr13	127933331	127933840	510	*	chr13	127933331	127933840	in_vitro	in_vivo	11	9	2.95909	0	2.95909	c(t = 1.58635342000213)	0.144	0.837312	Distal Intergenic	ENSSSCG00000024788	CLDN16	claudin 16 [Source:VGNC Symbol;Acc:VGNC:86733]
chr11	77854226	77857606	3381	*	chr11	77854226	77857606	in_vitro	in_vivo	12	12	13.2892	30.4558	-17.1667	c(t = -1.51509692054845)	0.145	0.837312	Distal Intergenic	ENSSSCG00000033732	ANKRD10	ankyrin repeat domain 10 [Source:VGNC Symbol;Acc:VGNC:85322]
chr11	17731253	17732521	1269	*	chr11	17731253	17732521	in_vitro	in_vivo	14	13	0.703571	3.17923	-2.47566	c(t = -1.54215982970559)	0.145	0.837312	Distal Intergenic	NA	NA	NA
chr4	77538186	77540808	2623	*	chr4	77538186	77540808	in_vitro	in_vivo	15	14	0.760667	2.16429	-1.40362	c(t = -1.51998557299383)	0.145	0.837312	Distal Intergenic	ENSSSCG00000006263	ATP6V1H	ATPase H+ transporting V1 subunit H [Source:VGNC Symbol;Acc:VGNC:85677]
chr17	32507940	32509303	1364	*	chr17	32507940	32509303	in_vitro	in_vivo	10	10	5.007	1.662	3.345	c(t = 1.54493407907397)	0.145	0.837312	Distal Intergenic	ENSSSCG00000007160	DDRGK1	DDRGK domain containing 1 [Source:NCBI gene (formerly Entrezgene);Acc:100155894]
chr14	48876565	48877265	701	*	chr14	48876565	48877265	in_vitro	in_vivo	13	11	2.27769	0.637273	1.64042	c(t = 1.53983230913956)	0.145	0.837312	Intron (NM_001243319/100152327, intron 2 of 4)	NA	NA	NA
chr8	96692176	96693464	1289	*	chr8	96692176	96693464	in_vitro	in_vivo	11	12	3.25091	0.620833	2.63008	c(t = 1.56627610535898)	0.145	0.837312	Promoter (<=1kb)	ENSSSCG00000009072	PGRMC2	progesterone receptor membrane component 2 [Source:NCBI gene (formerly Entrezgene);Acc:100048965]
chr16	52003268	52004540	1273	*	chr16	52003268	52004540	in_vitro	in_vivo	12	14	3.20167	0.42	2.78167	c(t = 1.55836915046582)	0.145	0.837312	Distal Intergenic	ENSSSCG00000016991	DUSP1	dual specificity phosphatase 1 [Source:VGNC Symbol;Acc:VGNC:87476]
chr7	104007861	104009792	1932	*	chr7	104007861	104009792	in_vitro	in_vivo	14	13	1.48	0.343846	1.13615	c(t = 1.53258196855039)	0.145	0.837312	Distal Intergenic	ENSSSCG00000031771	TSHR	thyroid stimulating hormone receptor [Source:VGNC Symbol;Acc:VGNC:94491]
chr4	45923071	45923695	625	*	chr4	45923071	45923695	in_vitro	in_vivo	10	11	2.35	0	2.35	c(t = 1.59797651204853)	0.145	0.837312	Distal Intergenic	ENSSSCG00000006125	CALB1	calbindin 1 [Source:NCBI gene (formerly Entrezgene);Acc:100153645]
chr1	1179834	1183305	3472	*	chr1	1179834	1183305	in_vitro	in_vivo	9	10	14.9933	37.329	-22.3357	c(t = -1.53310041312211)	0.146	0.837312	Distal Intergenic	NA	NA	NA
chr7	37370107	37370513	407	*	chr7	37370107	37370513	in_vitro	in_vivo	9	9	2.80667	21.3411	-18.5344	c(t = -1.60624661182735)	0.146	0.837312	Distal Intergenic	ENSSSCG00000032284	CCND3	cyclin D3 [Source:VGNC Symbol;Acc:VGNC:86353]
chrX	18118201	18119393	1193	*	chrX	18118201	18119393	in_vitro	in_vivo	10	10	3.4	9.387	-5.987	c(t = -1.54189521858893)	0.146	0.837312	Distal Intergenic	ENSSSCG00000012167	PHEX	phosphate regulating endopeptidase X-linked [Source:NCBI gene (formerly Entrezgene);Acc:100154258]
chr12	18922849	18923907	1059	*	chr12	18922849	18923907	in_vitro	in_vivo	9	11	1.87778	5.68909	-3.81131	c(t = -1.54155110424284)	0.146	0.837312	Distal Intergenic	ENSSSCG00000030167	SLC25A39	solute carrier family 25 member 39 [Source:VGNC Symbol;Acc:VGNC:93014]
chr15	131738358	131739243	886	*	chr15	131738358	131739243	in_vitro	in_vivo	13	14	1.34077	4.85786	-3.51709	c(t = -1.54380626646913)	0.146	0.837312	Distal Intergenic	ENSSSCG00000016269	SPATA3	spermatosis associated 3 [Source:VGNC Symbol;Acc:VGNC:95863]
chr1	189616999	189618324	1326	*	chr1	189616999	189618324	in_vitro	in_vivo	9	12	3.80111	1.71833	2.08278	c(t = 1.55579760453444)	0.146	0.837312	Distal Intergenic	ENSSSCG00000005087	SIX1	SIX homeobox 1 [Source:NCBI gene (formerly Entrezgene);Acc:100156847]
chr14	77928087	77928990	904	*	chr14	77928087	77928990	in_vitro	in_vivo	9	12	6.19	1.7025	4.4875	c(t = 1.58106858998385)	0.146	0.837312	Distal Intergenic	ENSSSCG00000010320	VDAC2	voltage dependent anion channel 2 [Source:VGNC Symbol;Acc:VGNC:111154]
chrX	36759922	36762228	2307	*	chrX	36759922	36762228	in_vitro	in_vivo	13	15	2.48615	1.216	1.27015	c(t = 1.51724248403085)	0.146	0.837312	Distal Intergenic	ENSSSCG00000012252	DDX3X	DEAD-box helicase 3 X-linked [Source:NCBI gene (formerly Entrezgene);Acc:100515940]
chr2	84379954	84380871	918	*	chr2	84379954	84380871	in_vitro	in_vivo	13	11	2.50846	1.02364	1.48483	c(t = 1.51436778379635)	0.146	0.837312	Promoter (<=1kb)	ENSSSCG00000014080	HMGCR	3-hydroxy-3-methylglutaryl-CoA reductase [Source:NCBI gene (formerly Entrezgene);Acc:100144446]
chr1	272954630	272955607	978	*	chr1	272954630	272955607	in_vitro	in_vivo	11	11	3.46727	0.818182	2.64909	c(t = 1.54748104485634)	0.146	0.837312	Distal Intergenic	NA	NA	NA
chr4	119785458	119786378	921	*	chr4	119785458	119786378	in_vitro	in_vivo	13	15	2.26154	0.813333	1.44821	c(t = 1.51821978817177)	0.146	0.837312	Distal Intergenic	NA	NA	NA
chr1	270190175	270190671	497	*	chr1	270190175	270190671	in_vitro	in_vivo	9	13	3.48778	0	3.48778	c(t = 1.61013436733842)	0.146	0.837312	Distal Intergenic	ENSSSCG00000034518	TOR1A	torsin family 1 member A [Source:NCBI gene (formerly Entrezgene);Acc:100125953]
chr11	78397415	78399809	2395	*	chr11	78397415	78399809	in_vitro	in_vivo	11	13	46.1027	23.9477	22.155	c(t = 1.51338262365534)	0.147	0.837312	Distal Intergenic	ENSSSCG00000029503	F7	coagulation factor VII [Source:NCBI gene (formerly Entrezgene);Acc:733661]
chrX	54616447	54617062	616	*	chrX	54616447	54617062	in_vitro	in_vivo	9	9	3.34444	21.8822	-18.5378	c(t = -1.59781541060901)	0.147	0.837312	Distal Intergenic	ENSSSCG00000012371	AR	androgen receptor [Source:VGNC Symbol;Acc:VGNC:103903]
chr6	64469327	64470745	1419	*	chr6	64469327	64470745	in_vitro	in_vivo	11	10	3.28818	7.136	-3.84782	c(t = -1.55183040027861)	0.147	0.837312	Distal Intergenic	ENSSSCG00000026554	PRXL2B	peroxiredoxin like 2B [Source:VGNC Symbol;Acc:VGNC:98543]
chr3	7982060	7983017	958	*	chr3	7982060	7983017	in_vitro	in_vivo	11	10	5.21545	1.226	3.98945	c(t = 1.55713554415228)	0.147	0.837312	Distal Intergenic	ENSSSCG00000034893	COPS6	COP9 signalosome subunit 6 [Source:NCBI gene (formerly Entrezgene);Acc:100125954]
chr5	30187944	30190487	2544	*	chr5	30187944	30190487	in_vitro	in_vivo	14	15	2.20286	1.12133	1.08152	c(t = 1.49262459746351)	0.147	0.837312	Distal Intergenic	ENSSSCG00000000469	LEMD3	LEM domain containing 3 [Source:NCBI gene (formerly Entrezgene);Acc:100511508]
chr4	77211372	77212101	730	*	chr4	77211372	77212101	in_vitro	in_vivo	11	13	2.41455	0.92	1.49455	c(t = 1.52779479598598)	0.147	0.837312	Promoter (<=1kb)	ENSSSCG00000006263	ATP6V1H	ATPase H+ transporting V1 subunit H [Source:VGNC Symbol;Acc:VGNC:85677]
chr1	31184928	31185414	487	*	chr1	31184928	31185414	in_vitro	in_vivo	11	12	1.91091	0.750833	1.16008	c(t = 1.53273609084797)	0.147	0.837312	Distal Intergenic	ENSSSCG00000004181	VNN1	vanin 1 [Source:NCBI gene (formerly Entrezgene);Acc:397246]
chr15	139537091	139538272	1182	*	chr15	139537091	139538272	in_vitro	in_vivo	9	12	3.99444	0.674167	3.32028	c(t = 1.58224656325565)	0.147	0.837312	Distal Intergenic	ENSSSCG00000037779	CAPN10	calpain 10 [Source:VGNC Symbol;Acc:VGNC:95629]
chr8	71301759	71302949	1191	*	chr8	71301759	71302949	in_vitro	in_vivo	12	13	1.97833	0.334615	1.64372	c(t = 1.54136225293718)	0.147	0.837312	Distal Intergenic	ENSSSCG00000008969	RCHY1	ring finger and CHY zinc finger domain containing 1 [Source:VGNC Symbol;Acc:VGNC:92179]
chr2	28080646	28081455	810	*	chr2	28080646	28081455	in_vitro	in_vivo	11	14	0.653636	0.0828571	0.570779	c(t = 1.55806456402928)	0.147	0.837312	Promoter (<=1kb)	ENSSSCG00000013313	PRRG4	proline rich and Gla domain 4 [Source:VGNC Symbol;Acc:VGNC:91870]
chr3	696614	736591	39978	*	chr3	696614	736591	in_vitro	in_vivo	15	16	65.1413	74.2706	-9.12929	c(t = -1.4898556864341)	0.148	0.837312	Distal Intergenic	ENSSSCG00000018712	ssc-mir-339-1	ssc-mir-339-1 [Source:miRBase;Acc:MI0013149]
chr1	239374932	239376108	1177	*	chr1	239374932	239376108	in_vitro	in_vivo	10	9	1.329	3.03667	-1.70767	c(t = -1.53859530437325)	0.148	0.837312	Distal Intergenic	ENSSSCG00000005371	TRMO	tRNA methyltransferase O [Source:NCBI gene (formerly Entrezgene);Acc:100156700]
chr5	3434795	3437155	2361	*	chr5	3434795	3437155	in_vitro	in_vivo	11	13	1.31818	2.84154	-1.52336	c(t = -1.50187695988945)	0.148	0.837312	Distal Intergenic	ENSSSCG00000000006	PPARA	peroxisome proliferator activated receptor alpha [Source:NCBI gene (formerly Entrezgene);Acc:397239]
chr15	94261981	94262374	394	*	chr15	94261981	94262374	in_vitro	in_vivo	9	11	6.79222	1.99545	4.79677	c(t = 1.58459777267553)	0.148	0.837312	Distal Intergenic	ENSSSCG00000016047	MSTN	myostatin [Source:NCBI gene (formerly Entrezgene);Acc:399534]
chr2	9665941	9667507	1567	*	chr2	9665941	9667507	in_vitro	in_vivo	9	12	7.66222	1.88167	5.78056	c(t = 1.58395033988327)	0.148	0.837312	Promoter (<=1kb)	ENSSSCG00000013072	FADS2	fatty acid desaturase 2 [Source:NCBI gene (formerly Entrezgene);Acc:444997]
chr1	235868779	235869966	1188	*	chr1	235868779	235869966	in_vitro	in_vivo	12	12	4.24833	1.685	2.56333	c(t = 1.51771390572928)	0.148	0.837312	Promoter (<=1kb)	ENSSSCG00000005300	VCP	valosin containing protein [Source:VGNC Symbol;Acc:VGNC:109420]
chr4	110662367	110663370	1004	*	chr4	110662367	110663370	in_vitro	in_vivo	11	12	4.89636	1.4975	3.39886	c(t = 1.53796618025187)	0.148	0.837312	Distal Intergenic	ENSSSCG00000006830	PSMA5	proteasome 20S subunit alpha 5 [Source:VGNC Symbol;Acc:VGNC:98838]
chr15	94376918	94377734	817	*	chr15	94376918	94377734	in_vitro	in_vivo	11	13	4.11273	1.26923	2.8435	c(t = 1.54911013390816)	0.148	0.837312	Distal Intergenic	ENSSSCG00000016047	MSTN	myostatin [Source:NCBI gene (formerly Entrezgene);Acc:399534]
chr15	110788737	110790236	1500	*	chr15	110788737	110790236	in_vitro	in_vivo	9	12	2.24333	0.804167	1.43917	c(t = 1.56415415975869)	0.148	0.837312	Distal Intergenic	NA	NA	NA
chr5	21517601	21518414	814	*	chr5	21517601	21518414	in_vitro	in_vivo	11	10	3.31909	0.759	2.56009	c(t = 1.54391698760322)	0.148	0.837312	Distal Intergenic	ENSSSCG00000039506	MYL6	myosin light chain 6 [Source:NCBI gene (formerly Entrezgene);Acc:396807]
chr8	52342818	52343671	854	*	chr8	52342818	52343671	in_vitro	in_vivo	10	11	1.86	0.67	1.19	c(t = 1.53110136879326)	0.148	0.837312	Distal Intergenic	ENSSSCG00000008888	NPY1R	neuropeptide Y receptor Y1 [Source:VGNC Symbol;Acc:VGNC:90865]
chr1	67656599	67657325	727	*	chr1	67656599	67657325	in_vitro	in_vivo	12	9	2.46417	0.264444	2.19972	c(t = 1.54781155433122)	0.148	0.837312	Distal Intergenic	ENSSSCG00000004357	SIM1	SIM bHLH transcription factor 1 [Source:VGNC Symbol;Acc:VGNC:92876]
chr15	68107137	68107746	610	*	chr15	68107137	68107746	in_vitro	in_vivo	10	11	1.336	0.252727	1.08327	c(t = 1.54916263870482)	0.148	0.837312	Distal Intergenic	ENSSSCG00000015894	DPP4	dipeptidyl peptidase 4 [Source:NCBI gene (formerly Entrezgene);Acc:397492]
chr2	134277890	134278684	795	*	chr2	134277890	134278684	in_vitro	in_vivo	11	9	18.3018	5.34444	12.9574	c(t = 1.54922900401058)	0.149	0.837312	Distal Intergenic	ENSSSCG00000023737	CSF2	colony stimulating factor 2 [Source:NCBI gene (formerly Entrezgene);Acc:397208]
chrX	42078002	42078498	497	*	chrX	42078002	42078498	in_vitro	in_vivo	10	10	17.507	4.561	12.946	c(t = 1.55488176469135)	0.149	0.837312	Promoter (<=1kb)	ENSSSCG00000012275	ARAF	A-Raf proto-onco, serine/threonine kinase [Source:VGNC Symbol;Acc:VGNC:85438]
chr13	89888803	89890502	1700	*	chr13	89888803	89890502	in_vitro	in_vivo	10	13	0.748	1.78154	-1.03354	c(t = -1.50723088605883)	0.149	0.837312	Distal Intergenic	ENSSSCG00000025468	CPHL1	ceruloplasmin and hephaestin like 1 [Source:NCBI gene (formerly Entrezgene);Acc:100158001]
chr10	57928686	57930079	1394	*	chr10	57928686	57930079	in_vitro	in_vivo	13	14	2.12769	0.890714	1.23698	c(t = 1.49771071964047)	0.149	0.837312	Distal Intergenic	ENSSSCG00000011107	CCNY	cyclin Y [Source:VGNC Symbol;Acc:VGNC:95998]
chr10	59052595	59053398	804	*	chr10	59052595	59053398	in_vitro	in_vivo	14	12	1.91786	0.625	1.29286	c(t = 1.51406134310928)	0.149	0.837312	Distal Intergenic	ENSSSCG00000011111	CAMK1D	calcium/calmodulin dependent protein kinase ID [Source:VGNC Symbol;Acc:VGNC:95909]
chr3	55676724	55677353	630	*	chr3	55676724	55677353	in_vitro	in_vivo	11	12	1.57636	0.3225	1.25386	c(t = 1.5450986179851)	0.149	0.837312	Distal Intergenic	ENSSSCG00000008190	INPP4A	inositol polyphosphate-4-phosphatase type I A [Source:VGNC Symbol;Acc:VGNC:89140]
chrX	101477610	101479275	1666	*	chrX	101477610	101479275	in_vitro	in_vivo	10	12	1.05	7.99	-6.94	c(t = -1.54426628942689)	0.15	0.837312	Distal Intergenic	ENSSSCG00000025028	XIAP	X-linked inhibitor of apoptosis [Source:NCBI gene (formerly Entrezgene);Acc:100037300]
chr15	105643390	105646686	3297	*	chr15	105643390	105646686	in_vitro	in_vivo	13	15	2.12077	4.15267	-2.0319	c(t = -1.49516336767706)	0.15	0.837312	Distal Intergenic	ENSSSCG00000035842	SUMO1	small ubiquitin like modifier 1 [Source:NCBI gene (formerly Entrezgene);Acc:100127139]
chr2	10087466	10088176	711	*	chr2	10087466	10088176	in_vitro	in_vivo	9	10	1.32222	3.751	-2.42878	c(t = -1.52831076767052)	0.15	0.837312	Distal Intergenic	ENSSSCG00000013092	PGA5	pepsinogen 5, group I (pepsinogen A) [Source:NCBI gene (formerly Entrezgene);Acc:396892]
chr18	45397630	45401007	3378	*	chr18	45397630	45401007	in_vitro	in_vivo	14	14	3.28714	1.93929	1.34786	c(t = 1.49134908479918)	0.15	0.837312	Promoter (<=1kb)	ENSSSCG00000021204	HOXA10	homeobox A10 [Source:VGNC Symbol;Acc:VGNC:88934]
chr1	55618248	55619402	1155	*	chr1	55618248	55619402	in_vitro	in_vivo	12	10	0.203333	1.648	-1.44467	c(t = -1.56141345467683)	0.15	0.837312	Distal Intergenic	ENSSSCG00000025434	CGA	glycoprotein hormones, alpha polypeptide [Source:VGNC Symbol;Acc:VGNC:86613]
chr4	34268359	34269548	1190	*	chr4	34268359	34269548	in_vitro	in_vivo	11	10	5.57727	1.624	3.95327	c(t = 1.54140429237685)	0.15	0.837312	Distal Intergenic	ENSSSCG00000023873	AZIN1	antizyme inhibitor 1 [Source:VGNC Symbol;Acc:VGNC:85712]
chr18	51022041	51023494	1454	*	chr18	51022041	51023494	in_vitro	in_vivo	9	12	3.65556	1.55917	2.09639	c(t = 1.53830134618456)	0.15	0.837312	Distal Intergenic	ENSSSCG00000016753	POLD2	DNA polymerase delta 2, accessory subunit [Source:VGNC Symbol;Acc:VGNC:91628]
chr11	13515986	13516702	717	*	chr11	13515986	13516702	in_vitro	in_vivo	9	11	0.241111	1.30818	-1.06707	c(t = -1.53101703319567)	0.15	0.837312	Distal Intergenic	ENSSSCG00000009362	TRPC4	transient receptor potential cation channel subfamily C member 4 [Source:VGNC Symbol;Acc:VGNC:94462]
chr6	161928273	161929161	889	*	chr6	161928273	161929161	in_vitro	in_vivo	12	14	3.51	1.16	2.35	c(t = 1.51512539851609)	0.15	0.837312	Distal Intergenic	ENSSSCG00000003881	SPATA6	spermatosis associated 6 [Source:VGNC Symbol;Acc:VGNC:93387]
chr18	44263282	44264082	801	*	chr18	44263282	44264082	in_vitro	in_vivo	11	12	1.21	0.3475	0.8625	c(t = 1.51843569563597)	0.15	0.837312	Distal Intergenic	ENSSSCG00000016691	JAZF1	JAZF zinc finger 1 [Source:VGNC Symbol;Acc:VGNC:89280]
chr3	26187661	26188222	562	*	chr3	26187661	26188222	in_vitro	in_vivo	11	9	1.38818	0.246667	1.14152	c(t = 1.53274856071361)	0.15	0.837312	Distal Intergenic	ENSSSCG00000032531	SMG1	SMG1 nonsense mediated mRNA decay associated PI3K related kinase [Source:VGNC Symbol;Acc:VGNC:93248]
chrX	74465476	74465941	466	*	chrX	74465476	74465941	in_vitro	in_vivo	9	10	1.77556	0	1.77556	c(t = 1.59217375103892)	0.15	0.837312	Distal Intergenic	ENSSSCG00000019895	ssc-mir-361	ssc-mir-361 [Source:miRBase;Acc:MI0013145]
chr13	54660688	54662007	1320	*	chr13	54660688	54662007	in_vitro	in_vivo	9	11	90.0322	96.3573	-6.32505	c(t = -1.52888361080613)	0.151	0.837312	Distal Intergenic	ENSSSCG00000011514	MITF	melanocyte inducing transcription factor [Source:VGNC Symbol;Acc:VGNC:90243]
chr10	66741888	66743377	1490	*	chr10	66741888	66743377	in_vitro	in_vivo	12	10	17.5875	43.732	-26.1445	c(t = -1.50446756961645)	0.151	0.837312	Distal Intergenic	ENSSSCG00000035212	KLF6	KLF transcription factor 6 [Source:NCBI gene (formerly Entrezgene);Acc:100174961]
chrX	11408637	11409673	1037	*	chrX	11408637	11409673	in_vitro	in_vivo	10	10	8.307	24.445	-16.138	c(t = -1.51479747444062)	0.151	0.837312	Promoter (<=1kb)	ENSSSCG00000012131	MOSPD2	motile sperm domain containing 2 [Source:VGNC Symbol;Acc:VGNC:90314]
chr13	207881641	207883728	2088	*	chr13	207881641	207883728	in_vitro	in_vivo	12	12	3.9475	10.4308	-6.48333	c(t = -1.5279200369409)	0.151	0.837312	Distal Intergenic	ENSSSCG00000025133	ITGB2	integrin subunit beta 2 [Source:NCBI gene (formerly Entrezgene);Acc:396943]
chr6	63320368	63322648	2281	*	chr6	63320368	63322648	in_vitro	in_vivo	9	11	0.761111	3.69273	-2.93162	c(t = -1.53692649809143)	0.151	0.837312	Distal Intergenic	ENSSSCG00000040575	ISG15	ISG15 ubiquitin like modifier [Source:NCBI gene (formerly Entrezgene);Acc:100145895]
chrX	51795	53603	1809	*	chrX	51795	53603	in_vitro	in_vivo	9	12	17.3789	3.3625	14.0164	c(t = 1.57997808689225)	0.151	0.837312	Distal Intergenic	ENSSSCG00000022129	ARSL	arylsulfatase E (chondrodysplasia punctata 1) [Source:NCBI gene (formerly Entrezgene);Acc:100627778]
chr8	72356029	72356670	642	*	chr8	72356029	72356670	in_vitro	in_vivo	9	9	4.14	1.46556	2.67444	c(t = 1.52161057162919)	0.151	0.837312	Distal Intergenic	ENSSSCG00000008980	SCARB2	scavenger receptor class B member 2 [Source:VGNC Symbol;Acc:VGNC:92614]
chr1	225712962	225714198	1237	*	chr1	225712962	225714198	in_vitro	in_vivo	14	14	2.56571	1.24429	1.32143	c(t = 1.49097849400873)	0.151	0.837312	Distal Intergenic	ENSSSCG00000030268	ZFAND5	zinc finger AN1-type containing 5 [Source:VGNC Symbol;Acc:VGNC:95137]
chr7	88575038	88577237	2200	*	chr7	88575038	88577237	in_vitro	in_vivo	14	15	2.435	1.186	1.249	c(t = 1.48547936359581)	0.151	0.837312	Distal Intergenic	ENSSSCG00000002279	GPX2	glutathione peroxidase 2 [Source:NCBI gene (formerly Entrezgene);Acc:767625]
chr11	16911110	16912081	972	*	chr11	16911110	16912081	in_vitro	in_vivo	13	15	3.27385	1.07733	2.19651	c(t = 1.50880327525348)	0.151	0.837312	Promoter (<=1kb)	ENSSSCG00000024385	RNASEH2B	ribonuclease H2 subunit B [Source:VGNC Symbol;Acc:VGNC:92339]
chr4	36208364	36210329	1966	*	chr4	36208364	36210329	in_vitro	in_vivo	11	13	3.30273	0.656923	2.6458	c(t = 1.54761596454202)	0.151	0.837312	Distal Intergenic	ENSSSCG00000006065	ANKRD46	ankyrin repeat domain 46 [Source:VGNC Symbol;Acc:VGNC:85339]
chr2	8361712	8362686	975	*	chr2	8361712	8362686	in_vitro	in_vivo	10	14	1.688	0.49	1.198	c(t = 1.53979543983557)	0.151	0.837312	Distal Intergenic	ENSSSCG00000026914	PLAAT3	phospholipase A and acyltransferase 3 [Source:VGNC Symbol;Acc:VGNC:91504]
chr16	79861949	79863041	1093	*	chr16	79861949	79863041	in_vitro	in_vivo	11	12	1.40455	0.4875	0.917045	c(t = 1.50888137985361)	0.151	0.837312	Distal Intergenic	ENSSSCG00000032698	TPPP	tubulin polymerization promoting protein [Source:VGNC Symbol;Acc:VGNC:94344]
chr8	42733606	42734094	489	*	chr8	42733606	42734094	in_vitro	in_vivo	11	9	1.91364	0.427778	1.48586	c(t = 1.51864254051645)	0.151	0.837312	Distal Intergenic	ENSSSCG00000008854	CPE	carboxypeptidase E [Source:NCBI gene (formerly Entrezgene);Acc:100037304]
chr14	114166769	114167584	816	*	chr14	114166769	114167584	in_vitro	in_vivo	12	10	1.41833	0.294	1.12433	c(t = 1.52739420801582)	0.151	0.837312	Distal Intergenic	ENSSSCG00000019431	ssc-mir-1307	ssc-mir-1307 [Source:miRBase;Acc:MI0013147]
chr5	67237801	67238687	887	*	chr5	67237801	67238687	in_vitro	in_vivo	9	10	1.24111	0.24	1.00111	c(t = 1.54964218450196)	0.151	0.837312	Distal Intergenic	ENSSSCG00000000736	TEAD4	TEA domain transcription factor 4 [Source:NCBI gene (formerly Entrezgene);Acc:100152085]
chr11	67710536	67711157	622	*	chr11	67710536	67711157	in_vitro	in_vivo	10	11	4.035	1.35091	2.68409	c(t = 1.52427849018018)	0.152	0.837312	Distal Intergenic	ENSSSCG00000009513	SLC15A1	solute carrier family 15 member 1 [Source:NCBI gene (formerly Entrezgene);Acc:397624]
chr7	38051598	38052427	830	*	chr7	38051598	38052427	in_vitro	in_vivo	9	12	3.41111	1.2125	2.19861	c(t = 1.54648576477284)	0.152	0.837312	Promoter (<=1kb)	ENSSSCG00000001653	PEX6	peroxisomal biosis factor 6 [Source:VGNC Symbol;Acc:VGNC:91330]
chr7	113147752	113149302	1551	*	chr7	113147752	113149302	in_vitro	in_vivo	16	14	2.15	1.00071	1.14929	c(t = 1.48688524904602)	0.152	0.837312	Distal Intergenic	ENSSSCG00000002446		ataxin 3 [Source:NCBI gene (formerly Entrezgene);Acc:100144422]
chr2	77076323	77077221	899	*	chr2	77076323	77077221	in_vitro	in_vivo	9	11	3.68556	0.965455	2.7201	c(t = 1.53083539675013)	0.152	0.837312	Distal Intergenic	ENSSSCG00000013427	DAZAP1	DAZ associated protein 1 [Source:NCBI gene (formerly Entrezgene);Acc:100625005]
chr12	53908064	53908884	821	*	chr12	53908064	53908884	in_vitro	in_vivo	9	9	4.67667	0.843333	3.83333	c(t = 1.56970625184175)	0.152	0.837312	Distal Intergenic	ENSSSCG00000017988	CCDC42	coiled-coil domain containing 42 [Source:NCBI gene (formerly Entrezgene);Acc:100514007]
chr14	25143636	25144744	1109	*	chr14	25143636	25144744	in_vitro	in_vivo	11	14	2.19545	0.838571	1.35688	c(t = 1.49757267606483)	0.152	0.837312	Distal Intergenic	ENSSSCG00000009749	PIWIL1	piwi like RNA-mediated silencing 1 [Source:VGNC Symbol;Acc:VGNC:98197]
chr10	52595427	52597337	1911	*	chr10	52595427	52597337	in_vitro	in_vivo	12	10	2.8425	0.416	2.4265	c(t = 1.53465023965351)	0.152	0.837312	Promoter (<=1kb)	ENSSSCG00000011081	BMI1	BMI1 proto-onco, polycomb ring finger [Source:VGNC Symbol;Acc:VGNC:108265]
chr2	59523126	59524377	1252	*	chr2	59523126	59524377	in_vitro	in_vivo	10	10	2.018	0.385	1.633	c(t = 1.53435908490484)	0.152	0.837312	Distal Intergenic	ENSSSCG00000013897	RAB3A	RAB3A, member RAS onco family [Source:VGNC Symbol;Acc:VGNC:98264]
chr2	116286854	116287543	690	*	chr2	116286854	116287543	in_vitro	in_vivo	9	12	1.90444	0.373333	1.53111	c(t = 1.56892312991851)	0.152	0.837312	Distal Intergenic	ENSSSCG00000031518	STARD4	StAR related lipid transfer domain containing 4 [Source:VGNC Symbol;Acc:VGNC:93534]
chrX	42174600	42175367	768	*	chrX	42174600	42175367	in_vitro	in_vivo	11	13	5.52	18.8023	-13.2823	c(t = -1.50407930521526)	0.153	0.837312	Distal Intergenic	ENSSSCG00000012276	SYN1	synapsin I [Source:NCBI gene (formerly Entrezgene);Acc:100216310]
chr9	51975395	51976859	1465	*	chr9	51975395	51976859	in_vitro	in_vivo	9	11	2.81	6.84091	-4.03091	c(t = -1.49488518302876)	0.153	0.837312	Distal Intergenic	ENSSSCG00000015214	STT3A	STT3 oligosaccharyltransferase complex catalytic subunit A [Source:VGNC Symbol;Acc:VGNC:93581]
chr7	98822145	98822731	587	*	chr7	98822145	98822731	in_vitro	in_vivo	10	9	3.694	0.793333	2.90067	c(t = 1.52280749713239)	0.153	0.837312	Distal Intergenic	ENSSSCG00000036494	ERG28	ergosterol biosynthesis 28 homolog [Source:VGNC Symbol;Acc:VGNC:87769]
chr16	3969719	3970754	1036	*	chr16	3969719	3970754	in_vitro	in_vivo	9	13	1.89556	0.607692	1.28786	c(t = 1.53461874961579)	0.153	0.837312	Distal Intergenic	ENSSSCG00000016823	C1QTNF3	C1q and TNF related 3 [Source:NCBI gene (formerly Entrezgene);Acc:100270814]
chr17	33410673	33412403	1731	*	chr17	33410673	33412403	in_vitro	in_vivo	11	14	18.8718	7.54286	11.329	c(t = 1.50614817988952)	0.154	0.837312	Distal Intergenic	ENSSSCG00000037684	PDYN	prodynorphin [Source:VGNC Symbol;Acc:VGNC:96477]
chr14	3137776	3138192	417	*	chr14	3137776	3138192	in_vitro	in_vivo	9	11	0	2.38636	-2.38636	c(t = -1.54181895606043)	0.154	0.837312	Distal Intergenic	ENSSSCG00000040631	LPL	lipoprotein lipase [Source:VGNC Symbol;Acc:VGNC:89795]
chr13	96643128	96644106	979	*	chr13	96643128	96644106	in_vitro	in_vivo	13	12	2.53154	1.31583	1.21571	c(t = 1.47816795389997)	0.154	0.837312	Distal Intergenic	ENSSSCG00000030567	SSR3	signal sequence receptor subunit 3 [Source:VGNC Symbol;Acc:VGNC:93492]
chr14	76699802	76700523	722	*	chr14	76699802	76700523	in_vitro	in_vivo	12	13	2.74083	0.720769	2.02006	c(t = 1.50440555735721)	0.154	0.837312	Promoter (<=1kb)	ENSSSCG00000010313	VCL	vinculin [Source:VGNC Symbol;Acc:VGNC:94812]
chr4	69802240	69803647	1408	*	chr4	69802240	69803647	in_vitro	in_vivo	15	15	2.07533	0.663333	1.412	c(t = 1.49196566205711)	0.154	0.837312	Distal Intergenic	ENSSSCG00000019505	ssc-mir-124a-1	ssc-mir-124a-1 [Source:miRBase;Acc:MI0010680]
chr4	104589235	104589468	234	*	chr4	104589235	104589468	in_vitro	in_vivo	9	9	8.22444	3.95333	4.27111	c(t = 1.49498564850645)	0.155	0.837312	Distal Intergenic	ENSSSCG00000006740	ATP1A1	ATPase Na+/K+ transporting subunit alpha 1 [Source:VGNC Symbol;Acc:VGNC:98735]
chr6	53809477	53810078	602	*	chr6	53809477	53810078	in_vitro	in_vivo	11	10	3.05273	1.446	1.60673	c(t = 1.49414071232041)	0.155	0.837312	Distal Intergenic	ENSSSCG00000023377	EMP3	epithelial membrane protein 3 [Source:VGNC Symbol;Acc:VGNC:87690]
chr10	19045922	19046994	1073	*	chr10	19045922	19046994	in_vitro	in_vivo	12	11	3.79333	1.33909	2.45424	c(t = 1.48354747625098)	0.155	0.837312	Distal Intergenic	ENSSSCG00000022034	SMYD3	SET and MYND domain containing 3 [Source:NCBI gene (formerly Entrezgene);Acc:100294707]
chr1	237785173	237786908	1736	*	chr1	237785173	237786908	in_vitro	in_vivo	11	14	3.54091	1.31429	2.22662	c(t = 1.48892339841931)	0.155	0.837312	Distal Intergenic	ENSSSCG00000037468	GNE	glucosamine (UDP-N-acetyl)-2-epimerase/N-acetylmannosamine kinase [Source:VGNC Symbol;Acc:VGNC:103101]
chr12	20256958	20257834	877	*	chr12	20256958	20257834	in_vitro	in_vivo	9	10	4.21667	1.312	2.90467	c(t = 1.53302796781712)	0.155	0.837312	Distal Intergenic	ENSSSCG00000017398	COASY	Coenzyme A synthase [Source:VGNC Symbol;Acc:VGNC:97935]
chr14	104105614	104106696	1083	*	chr14	104105614	104106696	in_vitro	in_vivo	15	13	2.49067	1.03308	1.45759	c(t = 1.47115982374596)	0.155	0.837312	Distal Intergenic	ENSSSCG00000036314	HHEX	hematopoietically expressed homeobox [Source:NCBI gene (formerly Entrezgene);Acc:397232]
chr4	9643619	9646361	2743	*	chr4	9643619	9646361	in_vitro	in_vivo	13	15	1.67462	0.611333	1.06328	c(t = 1.48954221250774)	0.155	0.837312	Distal Intergenic	ENSSSCG00000005959		CYFIP related Rac1 interactor B [Source:VGNC Symbol;Acc:VGNC:97956]
chr11	17685097	17686093	997	*	chr11	17685097	17686093	in_vitro	in_vivo	10	13	2.654	0.588462	2.06554	c(t = 1.53378081531209)	0.155	0.837312	Distal Intergenic	NA	NA	NA
chr6	28882914	28884051	1138	*	chr6	28882914	28884051	in_vitro	in_vivo	12	12	1.89667	0.501667	1.395	c(t = 1.50046379111449)	0.155	0.837312	Distal Intergenic	ENSSSCG00000028609	SLC12A4	solute carrier family 12 member 4 [Source:NCBI gene (formerly Entrezgene);Acc:396992]
chr5	21495512	21496740	1229	*	chr5	21495512	21496740	in_vitro	in_vivo	9	10	2.95667	0.192	2.76467	c(t = 1.56695491953793)	0.155	0.837312	Distal Intergenic	ENSSSCG00000039506	MYL6	myosin light chain 6 [Source:NCBI gene (formerly Entrezgene);Acc:396807]
chr3	48688936	48689760	825	*	chr3	48688936	48689760	in_vitro	in_vivo	9	10	17.3489	37.027	-19.6781	c(t = -1.5094820576939)	0.156	0.837312	Distal Intergenic	ENSSSCG00000008143	UXS1	UDP-glucuronate decarboxylase 1 [Source:VGNC Symbol;Acc:VGNC:94791]
chr14	140616506	140618794	2289	*	chr14	140616506	140618794	in_vitro	in_vivo	9	9	11.8856	30.8767	-18.9911	c(t = -1.5300265926723)	0.156	0.837312	Distal Intergenic	ENSSSCG00000018728	ssc-mir-202	ssc-mir-202 [Source:miRBase;Acc:MI0013157]
chrX	68475481	68476646	1166	*	chrX	68475481	68476646	in_vitro	in_vivo	12	11	2.7375	11	-8.2625	c(t = -1.51034061529064)	0.156	0.837312	Distal Intergenic	ENSSSCG00000019895	ssc-mir-361	ssc-mir-361 [Source:miRBase;Acc:MI0013145]
chr9	1958181	1958677	497	*	chr9	1958181	1958677	in_vitro	in_vivo	9	11	17.07	5.70545	11.3645	c(t = 1.54050474229875)	0.156	0.837312	Distal Intergenic	NA	NA	NA
chr3	634490	635426	937	*	chr3	634490	635426	in_vitro	in_vivo	9	12	0.76	3.42333	-2.66333	c(t = -1.50586674547513)	0.156	0.837312	Distal Intergenic	ENSSSCG00000007547	ADAP1	ArfGAP with dual PH domains 1 [Source:NCBI gene (formerly Entrezgene);Acc:397453]
chr3	8906543	8908021	1479	*	chr3	8906543	8908021	in_vitro	in_vivo	9	13	5.49778	1.51154	3.98624	c(t = 1.5519865694558)	0.156	0.837312	Distal Intergenic	ENSSSCG00000038901	CLDN15	claudin 15 [Source:VGNC Symbol;Acc:VGNC:86732]
chr1	116292642	116293870	1229	*	chr1	116292642	116293870	in_vitro	in_vivo	15	12	2.99133	1.2175	1.77383	c(t = 1.46520110199277)	0.156	0.837312	Distal Intergenic	ENSSSCG00000004610	CCPG1	cell cycle progression 1 [Source:VGNC Symbol;Acc:VGNC:86368]
chr9	118113587	118114735	1149	*	chr9	118113587	118114735	in_vitro	in_vivo	12	13	2.14417	0.973077	1.17109	c(t = 1.46754646890872)	0.156	0.837312	Distal Intergenic	ENSSSCG00000015493	SERPINC1	serpin family C member 1 [Source:NCBI gene (formerly Entrezgene);Acc:100125972]
chr2	5592836	5593606	771	*	chr2	5592836	5593606	in_vitro	in_vivo	11	12	3.24909	0.910833	2.33826	c(t = 1.51579049835078)	0.156	0.837312	Distal Intergenic	ENSSSCG00000012926	PC	pyruvate carboxylase [Source:NCBI gene (formerly Entrezgene);Acc:397630]
chr14	61666240	61668094	1855	*	chr14	61666240	61668094	in_vitro	in_vivo	11	10	1.13455	0.137	0.997545	c(t = 1.52475607862623)	0.156	0.837312	Distal Intergenic	ENSSSCG00000039215	PHYHIPL	phytanoyl-CoA 2-hydroxylase interacting protein like [Source:VGNC Symbol;Acc:VGNC:91407]
chr12	59373799	59377144	3346	*	chr12	59373799	59377144	in_vitro	in_vivo	10	13	98.078	94.9385	3.13954	c(t = 1.49213406750911)	0.157	0.837312	Distal Intergenic	ENSSSCG00000018033	UBB	ubiquitin B [Source:VGNC Symbol;Acc:VGNC:98389]
chr12	23581861	23582956	1096	*	chr12	23581861	23582956	in_vitro	in_vivo	11	11	6.59	23.5955	-17.0055	c(t = -1.51156150533137)	0.157	0.837312	Distal Intergenic	ENSSSCG00000018057	SOCS7	suppressor of cytokine signaling 7 [Source:VGNC Symbol;Acc:VGNC:93334]
chr1	140464192	140465203	1012	*	chr1	140464192	140465203	in_vitro	in_vivo	12	13	0.840833	1.81923	-0.978397	c(t = -1.46742440175767)	0.157	0.837312	Distal Intergenic	ENSSSCG00000004826	SELENOS	selenoprotein S [Source:NCBI gene (formerly Entrezgene);Acc:100151836]
chr1	7589177	7590735	1559	*	chr1	7589177	7590735	in_vitro	in_vivo	13	12	0.595385	1.7375	-1.14212	c(t = -1.48810826581844)	0.157	0.837312	Promoter (<=1kb)	ENSSSCG00000004048	TCP1	t-complex 1 [Source:NCBI gene (formerly Entrezgene);Acc:100153485]
chr3	8363272	8363956	685	*	chr3	8363272	8363956	in_vitro	in_vivo	11	12	3.91364	1.405	2.50864	c(t = 1.50628042297441)	0.157	0.837312	Distal Intergenic	ENSSSCG00000007656	PVRIG	PVR related immunoglobulin domain containing [Source:VGNC Symbol;Acc:VGNC:92008]
chr7	38504395	38505802	1408	*	chr7	38504395	38505802	in_vitro	in_vivo	10	11	3.334	1.30364	2.03036	c(t = 1.49246942581607)	0.157	0.837312	Distal Intergenic	ENSSSCG00000033627	YIPF3	Yip1 domain family member 3 [Source:VGNC Symbol;Acc:VGNC:95029]
chr16	75258943	75261280	2338	*	chr16	75258943	75261280	in_vitro	in_vivo	12	10	2.73	1.131	1.599	c(t = 1.49947104303728)	0.157	0.837312	Distal Intergenic	ENSSSCG00000024126	CCT5	chaperonin containing TCP1 subunit 5 [Source:VGNC Symbol;Acc:VGNC:86383]
chr9	65154175	65154865	691	*	chr9	65154175	65154865	in_vitro	in_vivo	9	12	2.65111	1.0825	1.56861	c(t = 1.50329920995456)	0.157	0.837312	Distal Intergenic	NA	NA	NA
chr5	10040803	10041588	786	*	chr5	10040803	10041588	in_vitro	in_vivo	9	9	3.53111	0.838889	2.69222	c(t = 1.53611276671891)	0.157	0.837312	Distal Intergenic	ENSSSCG00000000119	EIF3L	eukaryotic translation initiation factor 3 subunit L [Source:VGNC Symbol;Acc:VGNC:87623]
chr1	121413109	121414480	1372	*	chr1	121413109	121414480	in_vitro	in_vivo	13	11	2.09692	0.779091	1.31783	c(t = 1.47987105892562)	0.157	0.837312	Distal Intergenic	ENSSSCG00000004643	SLC27A2	solute carrier family 27 member 2 [Source:NCBI gene (formerly Entrezgene);Acc:494011]
chr6	120036547	120037803	1257	*	chr6	120036547	120037803	in_vitro	in_vivo	13	11	1.95231	0.742727	1.20958	c(t = 1.46408292830469)	0.157	0.837312	Distal Intergenic	NA	NA	NA
chr5	33049126	33049500	375	*	chr5	33049126	33049500	in_vitro	in_vivo	10	10	1.804	0.286	1.518	c(t = 1.52302513486769)	0.157	0.837312	Distal Intergenic	ENSSSCG00000000488	MDM2	MDM2 proto-onco [Source:VGNC Symbol;Acc:VGNC:90093]
chr6	47308509	47309252	744	*	chr6	47308509	47309252	in_vitro	in_vivo	9	10	7.65111	20.951	-13.2999	c(t = -1.52519639588928)	0.158	0.837312	Distal Intergenic	ENSSSCG00000058790	RYR1	ryanodine receptor 1 [Source:NCBI gene (formerly Entrezgene);Acc:396718]
chrX	26728507	26729489	983	*	chrX	26728507	26729489	in_vitro	in_vivo	10	12	1.88	8.605	-6.725	c(t = -1.50986163966815)	0.158	0.837312	Distal Intergenic	ENSSSCG00000012202		glycerol kinase [Source:NCBI gene (formerly Entrezgene);Acc:100233182]
chr11	12254653	12255670	1018	*	chr11	12254653	12255670	in_vitro	in_vivo	11	13	1.79636	5.29615	-3.49979	c(t = -1.49443007366075)	0.158	0.837312	Distal Intergenic	ENSSSCG00000009357	SMAD9	SMAD family member 9 [Source:NCBI gene (formerly Entrezgene);Acc:100153584]
chr4	39362847	39363559	713	*	chr4	39362847	39363559	in_vitro	in_vivo	10	13	0.919	3.26769	-2.34869	c(t = -1.47821981189509)	0.158	0.837312	Distal Intergenic	ENSSSCG00000006084	MTDH	metadherin [Source:VGNC Symbol;Acc:VGNC:90439]
chr16	29111991	29112564	574	*	chr16	29111991	29112564	in_vitro	in_vivo	13	12	0.226154	1.04667	-0.820513	c(t = -1.48470320661335)	0.158	0.837312	Distal Intergenic	ENSSSCG00000016871	CCL28	C-C motif chemokine ligand 28 [Source:NCBI gene (formerly Entrezgene);Acc:554303]
chr1	239109878	239110333	456	*	chr1	239109878	239110333	in_vitro	in_vivo	9	10	7.62222	0.952	6.67022	c(t = 1.54089853838295)	0.158	0.837312	Distal Intergenic	ENSSSCG00000032554		solute carrier family 25 member 51 [Source:NCBI gene (formerly Entrezgene);Acc:100157218]
chr5	54015703	54017153	1451	*	chr5	54015703	54017153	in_vitro	in_vivo	12	12	3.025	0.930833	2.09417	c(t = 1.49594611271715)	0.158	0.837312	Distal Intergenic	ENSSSCG00000000590	PLCZ1	phospholipase C zeta 1 [Source:VGNC Symbol;Acc:VGNC:103310]
chr15	130938726	130940523	1798	*	chr15	130938726	130940523	in_vitro	in_vivo	10	12	2.489	0.463333	2.02567	c(t = 1.52454416760794)	0.158	0.837312	Distal Intergenic	ENSSSCG00000035058	PID1	phosphotyrosine interaction domain containing 1 [Source:NCBI gene (formerly Entrezgene);Acc:100302508]
chr3	113667494	113668510	1017	*	chr3	113667494	113668510	in_vitro	in_vivo	10	9	8.937	2.59778	6.33922	c(t = 1.5120608488044)	0.159	0.837312	3' UTR	ENSSSCG00000021155		proopiomelanocortin [Source:VGNC Symbol;Acc:VGNC:110699]
chr6	128860057	128860790	734	*	chr6	128860057	128860790	in_vitro	in_vivo	9	13	0.776667	2.38769	-1.61103	c(t = -1.46954849906976)	0.159	0.837312	Distal Intergenic	ENSSSCG00000003756	LPAR3	lysophosphatidic acid receptor 3 [Source:VGNC Symbol;Acc:VGNC:89785]
chr4	105779701	105780255	555	*	chr4	105779701	105780255	in_vitro	in_vivo	9	11	0.48	1.94182	-1.46182	c(t = -1.49730048568801)	0.159	0.837312	Distal Intergenic	ENSSSCG00000032477	NRAS	NRAS proto-oncogene, GTPase [Source:NCBI gene (formerly Entrezgene);Acc:100739349]
chr1	92472111	92472497	387	*	chr1	92472111	92472497	in_vitro	in_vivo	9	10	0.258889	1.443	-1.18411	c(t = -1.51106873158973)	0.159	0.837312	Distal Intergenic	ENSSSCG00000004489		eukaryotic translation elongation factor 1 alpha 1 [Source:NCBI gene (formerly Entrezgene);Acc:574059]
chr3	46546187	46548494	2308	*	chr3	46546187	46548494	in_vitro	in_vivo	14	16	5.915	1.43625	4.47875	c(t = 1.48932637464475)	0.159	0.837312	Distal Intergenic	ENSSSCG00000059997	MALL	mal, T cell differentiation protein like [Source:NCBI gene (formerly Entrezgene);Acc:100626835]
chr7	65240198	65240605	408	*	chr7	65240198	65240605	in_vitro	in_vivo	9	11	2.80333	1.14	1.66333	c(t = 1.47763651169427)	0.159	0.837312	Distal Intergenic	ENSSSCG00000040912	SNX6	sorting nexin 6 [Source:NCBI gene (formerly Entrezgene);Acc:100154775]
chr1	268857050	268858138	1089	*	chr1	268857050	268858138	in_vitro	in_vivo	10	12	2.804	1.11333	1.69067	c(t = 1.49430620057592)	0.159	0.837312	Promoter (<=1kb)	ENSSSCG00000005651	ODF2	outer dense fiber of sperm tails 2 [Source:VGNC Symbol;Acc:VGNC:91017]
chr18	31888358	31890464	2107	*	chr18	31888358	31890464	in_vitro	in_vivo	13	14	2.90538	0.814286	2.0911	c(t = 1.48318649256456)	0.159	0.837312	Distal Intergenic	ENSSSCG00000016639	FOXP2	forkhead box P2 [Source:VGNC Symbol;Acc:VGNC:98014]
chr13	56018700	56019145	446	*	chr13	56018700	56019145	in_vitro	in_vivo	11	12	1.03273	0.166667	0.866061	c(t = 1.5037461029418)	0.159	0.837312	Distal Intergenic	ENSSSCG00000011514	MITF	melanocyte inducing transcription factor [Source:VGNC Symbol;Acc:VGNC:90243]
chr14	32311154	32312445	1292	*	chr14	32311154	32312445	in_vitro	in_vivo	11	9	3.68455	1.61778	2.06677	c(t = 1.48026956295264)	0.16	0.837312	Distal Intergenic	ENSSSCG00000039710	MYL2	myosin light chain 2 [Source:VGNC Symbol;Acc:VGNC:90514]
chr14	82305943	82306949	1007	*	chr14	82305943	82306949	in_vitro	in_vivo	9	10	3.01	1.575	1.435	c(t = 1.4936135408555)	0.16	0.837312	Distal Intergenic	ENSSSCG00000010340	PRXL2A	peroxiredoxin like 2A [Source:VGNC Symbol;Acc:VGNC:91892]
chr4	129721167	129722142	976	*	chr4	129721167	129722142	in_vitro	in_vivo	13	11	2.04462	0.795455	1.24916	c(t = 1.47140193222643)	0.16	0.837312	Distal Intergenic	ENSSSCG00000006933	CLCA1	chloride channel accessory 1 [Source:NCBI gene (formerly Entrezgene);Acc:397284]
chr11	19616364	19616989	626	*	chr11	19616364	19616989	in_vitro	in_vivo	12	13	2.34167	0.692308	1.64936	c(t = 1.47647995854279)	0.16	0.837312	Distal Intergenic	ENSSSCG00000009403	ITM2B	integral membrane protein 2B [Source:VGNC Symbol;Acc:VGNC:103971]
chr13	90970844	90971971	1128	*	chr13	90970844	90971971	in_vitro	in_vivo	14	10	1.54357	0.585	0.958571	c(t = 1.46088801259479)	0.16	0.837312	Distal Intergenic	ENSSSCG00000053786	SELENOT	selenoprotein T [Source:NCBI gene (formerly Entrezgene);Acc:100302502]
chr4	84056469	84056948	480	*	chr4	84056469	84056948	in_vitro	in_vivo	10	12	1.424	0.4075	1.0165	c(t = 1.48453137515071)	0.16	0.837312	Distal Intergenic	ENSSSCG00000006316	MAEL	maelstrom spermatogenic transposon silencer [Source:NCBI gene (formerly Entrezgene);Acc:100048945]
chr10	46132765	46133420	656	*	chr10	46132765	46133420	in_vitro	in_vivo	12	12	2.99	0.319167	2.67083	c(t = 1.50277516102696)	0.16	0.837312	Distal Intergenic	ENSSSCG00000027110	RPP38	ribonuclease P/MRP subunit p38 [Source:VGNC Symbol;Acc:VGNC:96240]
chr11	77453549	77454446	898	*	chr11	77453549	77454446	in_vitro	in_vivo	9	13	2.75111	0.303077	2.44803	c(t = 1.5470266484623)	0.16	0.837312	Distal Intergenic	ENSSSCG00000033732	ANKRD10	ankyrin repeat domain 10 [Source:VGNC Symbol;Acc:VGNC:85322]
chr3	79952642	79953227	586	*	chr3	79952642	79953227	in_vitro	in_vivo	12	11	1.8525	0	1.8525	c(t = 1.50648148571945)	0.16	0.837312	Distal Intergenic	ENSSSCG00000026713	TMEM17	transmembrane protein 17 [Source:NCBI gene (formerly Entrezgene);Acc:100627459]
chr11	7852607	7853387	781	*	chr11	7852607	7853387	in_vitro	in_vivo	9	12	93.6644	97.4925	-3.82806	c(t = -1.50294026269169)	0.161	0.837312	Distal Intergenic	ENSSSCG00000009334	HSPH1	heat shock protein family H (Hsp110) member 1 [Source:NCBI gene (formerly Entrezgene);Acc:100048931]
chr4	2510427	2518859	8433	*	chr4	2510427	2518859	in_vitro	in_vivo	14	14	81.065	89.36	-8.295	c(t = -1.44884818417822)	0.161	0.837312	Distal Intergenic	NA	NA	NA
chrX	35050628	35051067	440	*	chrX	35050628	35051067	in_vitro	in_vivo	9	10	3.56889	13.048	-9.47911	c(t = -1.50236344793378)	0.161	0.837312	Distal Intergenic	ENSSSCG00000025447	MID1IP1	MID1 interacting protein 1 [Source:VGNC Symbol;Acc:VGNC:90214]
chr9	78652628	78653835	1208	*	chr9	78652628	78653835	in_vitro	in_vivo	10	12	1.791	5.33667	-3.54567	c(t = -1.48904915024868)	0.161	0.837312	Distal Intergenic	ENSSSCG00000015343	MIOS	meiosis regulator for oocyte development [Source:VGNC Symbol;Acc:VGNC:90234]
chr5	14806318	14807207	890	*	chr5	14806318	14807207	in_vitro	in_vivo	9	12	0.694444	3.07583	-2.38139	c(t = -1.47409684534173)	0.161	0.837312	Distal Intergenic	ENSSSCG00000051954	ARF3	ADP ribosylation factor 3 [Source:NCBI gene (formerly Entrezgene);Acc:100301570]
chr6	166532945	166534118	1174	*	chr6	166532945	166534118	in_vitro	in_vivo	10	10	5.654	1.946	3.708	c(t = 1.49159474434371)	0.161	0.837312	Distal Intergenic	ENSSSCG00000037270	DYNLT4	dynein light chain Tctex-type 4 [Source:NCBI gene (formerly Entrezgene);Acc:606747]
chr2	51153535	51155710	2176	*	chr2	51153535	51155710	in_vitro	in_vivo	10	10	4.12	1.157	2.963	c(t = 1.50366273027642)	0.161	0.837312	Distal Intergenic	ENSSSCG00000013992	ARF1	ADP ribosylation factor 1 [Source:VGNC Symbol;Acc:VGNC:96793]
chr6	83542724	83544395	1672	*	chr6	83542724	83544395	in_vitro	in_vivo	14	13	2.16786	0.997692	1.17016	c(t = 1.45766479625587)	0.161	0.837312	Distal Intergenic	ENSSSCG00000027684	TRIM63	tripartite motif containing 63 [Source:NCBI gene (formerly Entrezgene);Acc:100431101]
chr18	52691894	52694149	2256	*	chr18	52691894	52694149	in_vitro	in_vivo	12	15	10.2075	25.7833	-15.5758	c(t = -1.44730481124926)	0.162	0.837312	Distal Intergenic	ENSSSCG00000035077	INHBA	inhibin subunit beta A [Source:NCBI gene (formerly Entrezgene);Acc:397093]
chr14	38632444	38633477	1034	*	chr14	38632444	38633477	in_vitro	in_vivo	9	13	3.04889	1.06231	1.98658	c(t = 1.48807912994463)	0.162	0.837312	Distal Intergenic	ENSSSCG00000009881	OAS2	2'-5'-oligoadenylate synthetase 2 [Source:VGNC Symbol;Acc:VGNC:91007]
chr6	27390952	27391834	883	*	chr6	27390952	27391834	in_vitro	in_vivo	11	12	2.09636	1.03583	1.06053	c(t = 1.45673794164984)	0.162	0.837312	Distal Intergenic	ENSSSCG00000036210	DYNC1LI2	dynein cytoplasmic 1 light intermediate chain 2 [Source:VGNC Symbol;Acc:VGNC:87498]
chr4	108393278	108395576	2299	*	chr4	108393278	108395576	in_vitro	in_vivo	12	13	4.48917	1.00923	3.47994	c(t = 1.49527632914397)	0.162	0.837312	Distal Intergenic	ENSSSCG00000006788	ADORA3	adenosine A3 receptor [Source:NCBI gene (formerly Entrezgene);Acc:606753]
chr4	100377959	100378756	798	*	chr4	100377959	100378756	in_vitro	in_vivo	10	9	2.839	0.785556	2.05344	c(t = 1.49889952935694)	0.162	0.837312	Promoter (<=1kb)	ENSSSCG00000006703	PRKAB2	protein kinase AMP-activated non-catalytic subunit beta 2 [Source:VGNC Symbol;Acc:VGNC:91799]
chr13	80208262	80208721	460	*	chr13	80208262	80208721	in_vitro	in_vivo	9	9	2.15222	0.555556	1.59667	c(t = 1.48096685024648)	0.162	0.837312	Distal Intergenic	ENSSSCG00000011663	RBP2	retinol binding protein 2 [Source:NCBI gene (formerly Entrezgene);Acc:407611]
chr1	230069115	230070221	1107	*	chr1	230069115	230070221	in_vitro	in_vivo	13	10	1.33615	0.282	1.05415	c(t = 1.47607824590808)	0.162	0.837312	Distal Intergenic	ENSSSCG00000005284	GNA14	G protein subunit alpha 14 [Source:VGNC Symbol;Acc:VGNC:88519]
chr8	124960816	124961492	677	*	chr8	124960816	124961492	in_vitro	in_vivo	9	12	65.3444	38.3867	26.9578	c(t = 1.45255893388319)	0.163	0.837312	Promoter (<=1kb)	ENSSSCG00000029621	BMPR1B	bone morphotic protein receptor type 1B [Source:VGNC Symbol;Acc:VGNC:85847]
chr1	220838663	220840001	1339	*	chr1	220838663	220840001	in_vitro	in_vivo	11	9	1.03909	3.52444	-2.48535	c(t = -1.47232863374005)	0.163	0.837312	Distal Intergenic	ENSSSCG00000005236	DMRT1	doublesex and mab-3 related transcription factor 1 [Source:NCBI gene (formerly Entrezgene);Acc:397199]
chr12	58703400	58706399	3000	*	chr12	58703400	58706399	in_vitro	in_vivo	10	15	6.415	3.30333	3.11167	c(t = 1.45335058873027)	0.163	0.837312	Distal Intergenic	ENSSSCG00000056678	ssc-mir-9828-1	ssc-mir-9828-1 [Source:miRBase;Acc:MI0031595]
chr6	43527098	43530021	2924	*	chr6	43527098	43530021	in_vitro	in_vivo	10	14	6.721	1.82286	4.89814	c(t = 1.51046848404206)	0.163	0.837312	Distal Intergenic	ENSSSCG00000002869	LSM14A	LSM14A mRNA processing body assembly factor [Source:NCBI gene (formerly Entrezgene);Acc:100511455]
chr7	32787351	32789591	2241	*	chr7	32787351	32789591	in_vitro	in_vivo	13	15	3.82538	1.69933	2.12605	c(t = 1.44953647975098)	0.163	0.837312	Distal Intergenic	ENSSSCG00000001571	MTCH1	mitochondrial carrier 1 [Source:VGNC Symbol;Acc:VGNC:103996]
chr3	4328355	4329664	1310	*	chr3	4328355	4329664	in_vitro	in_vivo	11	15	0.787273	1.59867	-0.811394	c(t = -1.44292054432893)	0.163	0.837312	Distal Intergenic	ENSSSCG00000007586	FSCN1	fascin actin-bundling protein 1 [Source:NCBI gene (formerly Entrezgene);Acc:100286741]
chr14	55450244	55451147	904	*	chr14	55450244	55451147	in_vitro	in_vivo	9	12	0.3	1.34583	-1.04583	c(t = -1.46473058738241)	0.163	0.837312	Distal Intergenic	ENSSSCG00000025986	EDARADD	EDAR associated death domain [Source:VGNC Symbol;Acc:VGNC:87542]
chr18	42431923	42432565	643	*	chr18	42431923	42432565	in_vitro	in_vivo	11	11	3.82273	1.32182	2.50091	c(t = 1.47432280764379)	0.163	0.837312	Distal Intergenic	ENSSSCG00000016678	NOD1	nucleotide binding oligomerization domain containing 1 [Source:NCBI gene (formerly Entrezgene);Acc:100135660]
chr11	571169	572244	1076	*	chr11	571169	572244	in_vitro	in_vivo	10	12	2.405	1.0875	1.3175	c(t = 1.48519653771913)	0.163	0.837312	Distal Intergenic	ENSSSCG00000009268	CRYL1	crystallin lambda 1 [Source:VGNC Symbol;Acc:VGNC:87023]
chr1	37023575	37024368	794	*	chr1	37023575	37024368	in_vitro	in_vivo	9	12	1.74778	0.3875	1.36028	c(t = 1.51206280747819)	0.163	0.837312	Distal Intergenic	ENSSSCG00000004223	HEY2	hes related family bHLH transcription factor with YRPW motif 2 [Source:VGNC Symbol;Acc:VGNC:88864]
chr13	208182102	208185667	3566	*	chr13	208182102	208185667	in_vitro	in_vivo	14	13	12.4686	28.4077	-15.9391	c(t = -1.43592682300083)	0.164	0.837312	Distal Intergenic	ENSSSCG00000025133	ITGB2	integrin subunit beta 2 [Source:NCBI gene (formerly Entrezgene);Acc:396943]
chr5	678017	681372	3356	*	chr5	678017	681372	in_vitro	in_vivo	12	14	26.8383	12.9279	13.9105	c(t = 1.45052102109617)	0.164	0.837312	Distal Intergenic	ENSSSCG00000000973	SELENOO	selenoprotein O [Source:NCBI gene (formerly Entrezgene);Acc:100518971]
chr1	237787543	237789267	1725	*	chr1	237787543	237789267	in_vitro	in_vivo	13	13	1.48154	3.15846	-1.67692	c(t = -1.45169368414091)	0.164	0.837312	Distal Intergenic	ENSSSCG00000037468	GNE	glucosamine (UDP-N-acetyl)-2-epimerase/N-acetylmannosamine kinase [Source:VGNC Symbol;Acc:VGNC:103101]
chr4	101521421	101522406	986	*	chr4	101521421	101522406	in_vitro	in_vivo	10	14	0	1.30357	-1.30357	c(t = -1.47625711945755)	0.164	0.837312	Distal Intergenic	ENSSSCG00000006717	PHGDH	phosphoglycerate dehydrogenase [Source:NCBI gene (formerly Entrezgene);Acc:100144529]
chr3	67680786	67681060	275	*	chr3	67680786	67681060	in_vitro	in_vivo	9	9	5.12667	0.854444	4.27222	c(t = 1.50767435209628)	0.164	0.837312	Distal Intergenic	ENSSSCG00000008261	HK2	hexokinase 2 [Source:NCBI gene (formerly Entrezgene);Acc:494561]
chr4	107510828	107512301	1474	*	chr4	107510828	107512301	in_vitro	in_vivo	12	14	1.77083	0.66	1.11083	c(t = 1.47128944529702)	0.164	0.837312	Distal Intergenic	ENSSSCG00000063479		solute carrier family 16 member 1 [Source:NCBI gene (formerly Entrezgene);Acc:100127159]
chr14	131288053	131289691	1639	*	chr14	131288053	131289691	in_vitro	in_vivo	11	14	0.145455	0.562143	-0.416688	c(t = -1.45677616575616)	0.164	0.837312	Distal Intergenic	ENSSSCG00000010698	FGFR2	fibroblast growth factor receptor 2 [Source:NCBI gene (formerly Entrezgene);Acc:396762]
chr4	106626390	106627405	1016	*	chr4	106626390	106627405	in_vitro	in_vivo	11	9	1.11273	0.231111	0.881616	c(t = 1.47216271875665)	0.164	0.837312	Distal Intergenic	ENSSSCG00000055502	BCAS2	BCAS2 pre-mRNA processing factor [Source:NCBI gene (formerly Entrezgene);Acc:100154006]
chr11	78633632	78637487	3856	*	chr11	78633632	78637487	in_vitro	in_vivo	11	14	27.7391	43.0179	-15.2788	c(t = -1.43390363013506)	0.165	0.837312	Distal Intergenic	ENSSSCG00000009555	LAMP1	lysosomal associated membrane protein 1 [Source:NCBI gene (formerly Entrezgene);Acc:494565]
chr3	131354139	131355312	1174	*	chr3	131354139	131355312	in_vitro	in_vivo	11	11	53.0682	41.6955	11.3727	c(t = 1.45985749977689)	0.165	0.837312	Distal Intergenic	ENSSSCG00000028755	EIPR1	EARP complex and GARP complex interacting protein 1 [Source:VGNC Symbol;Acc:VGNC:87635]
chr9	136460695	136461442	748	*	chr9	136460695	136461442	in_vitro	in_vivo	10	11	14.044	33.2045	-19.1605	c(t = -1.4743374796963)	0.165	0.837312	Distal Intergenic	ENSSSCG00000022009	DDC	dopa decarboxylase [Source:VGNC Symbol;Acc:VGNC:87204]
chr14	50812609	50814603	1995	*	chr14	50812609	50814603	in_vitro	in_vivo	10	12	1.191	4.00917	-2.81817	c(t = -1.47472737300556)	0.165	0.837312	Distal Intergenic	ENSSSCG00000058838	TSSK1B	testis specific serine kinase 1B [Source:NCBI gene (formerly Entrezgene);Acc:102159240]
chr9	17333734	17334929	1196	*	chr9	17333734	17334929	in_vitro	in_vivo	15	14	0.768667	2.70357	-1.9349	c(t = -1.45717219823745)	0.165	0.837312	Distal Intergenic	ENSSSCG00000014905	TMEM126B	transmembrane protein 126B [Source:NCBI gene (formerly Entrezgene);Acc:100626990]
chr15	31965211	31966188	978	*	chr15	31965211	31966188	in_vitro	in_vivo	10	12	0.639	2.12417	-1.48517	c(t = -1.4562500818301)	0.165	0.837312	Distal Intergenic	ENSSSCG00000029536	SCTR	secretin receptor [Source:VGNC Symbol;Acc:VGNC:95482]
chr1	166697611	166701753	4143	*	chr1	166697611	166701753	in_vitro	in_vivo	11	12	4.39273	1.985	2.40773	c(t = 1.4654240320499)	0.165	0.837312	Distal Intergenic	ENSSSCG00000032244	SPESP1	sperm equatorial segment protein 1 [Source:NCBI gene (formerly Entrezgene);Acc:100415935]
chr1	188729585	188729940	356	*	chr1	188729585	188729940	in_vitro	in_vivo	11	11	5.73727	1.73364	4.00364	c(t = 1.48514580660475)	0.165	0.837312	Promoter (<=1kb)	ENSSSCG00000025013	RTN1	reticulon 1 [Source:NCBI gene (formerly Entrezgene);Acc:100152394]
chr11	25495412	25497295	1884	*	chr11	25495412	25497295	in_vitro	in_vivo	13	14	3.7	1.25	2.45	c(t = 1.44689843688947)	0.165	0.837312	Promoter (<=1kb)	ENSSSCG00000009434	RGCC	regulator of cell cycle [Source:VGNC Symbol;Acc:VGNC:92251]
chr6	165619464	165620284	821	*	chr6	165619464	165620284	in_vitro	in_vivo	13	11	2.55308	1.13182	1.42126	c(t = 1.44365523565956)	0.165	0.837312	Distal Intergenic	ENSSSCG00000029256	AKR1A1	aldo-keto reductase family 1 member A1 [Source:VGNC Symbol;Acc:VGNC:85229]
chr4	126029104	126031784	2681	*	chr4	126029104	126031784	in_vitro	in_vivo	10	13	3.718	1.11462	2.60338	c(t = 1.49584196602448)	0.165	0.837312	Distal Intergenic	ENSSSCG00000006911	TGFBR3	transforming growth factor beta receptor 3 [Source:VGNC Symbol;Acc:VGNC:93932]
chr7	15793632	15796289	2658	*	chr7	15793632	15796289	in_vitro	in_vivo	12	14	2.69583	0.900714	1.79512	c(t = 1.45941867967566)	0.165	0.837312	Distal Intergenic	ENSSSCG00000024312	ID4	inhibitor of DNA binding 4 [Source:VGNC Symbol;Acc:VGNC:89024]
chr1	163103130	163103731	602	*	chr1	163103130	163103731	in_vitro	in_vivo	11	9	1.4	0.471111	0.928889	c(t = 1.45532368294097)	0.165	0.837312	Distal Intergenic	ENSSSCG00000004928	CILP	cartilage intermediate layer protein [Source:VGNC Symbol;Acc:VGNC:86703]
chr13	140134838	140136710	1873	*	chr13	140134838	140136710	in_vitro	in_vivo	9	12	1.57333	0.469167	1.10417	c(t = 1.47280658448844)	0.165	0.837312	Promoter (<=1kb)	ENSSSCG00000011889	GSK3B	glycogen synthase kinase 3 beta [Source:VGNC Symbol;Acc:VGNC:88723]
chr15	80461678	80462348	671	*	chr15	80461678	80462348	in_vitro	in_vivo	10	10	2.072	0.417	1.655	c(t = 1.48029562005131)	0.165	0.837312	Distal Intergenic	ENSSSCG00000027516	CIR1	corepressor interacting with RBPJ, CIR1 [Source:NCBI gene (formerly Entrezgene);Acc:100511415]
chr10	46934776	46936137	1362	*	chr10	46934776	46936137	in_vitro	in_vivo	13	11	1.85692	0.358182	1.49874	c(t = 1.46865575139173)	0.165	0.837312	Promoter (<=1kb)	ENSSSCG00000011051	HSPA14	heat shock protein family A (Hsp70) member 14 [Source:VGNC Symbol;Acc:VGNC:96675]
chr1	185397819	185398991	1173	*	chr1	185397819	185398991	in_vitro	in_vivo	14	12	1.65286	0.3075	1.34536	c(t = 1.46338697434055)	0.165	0.837312	Distal Intergenic	ENSSSCG00000005060	KTN1	kinectin 1 [Source:VGNC Symbol;Acc:VGNC:89608]
chr15	186326	187602	1277	*	chr15	186326	187602	in_vitro	in_vivo	9	10	1.41111	0	1.41111	c(t = 1.52624801791583)	0.165	0.837312	Promoter (<=1kb)	ENSSSCG00000029073	CACNB4	calcium voltage-gated channel auxiliary subunit beta 4 [Source:NCBI gene (formerly Entrezgene);Acc:396585]
chr14	134361942	134363613	1672	*	chr14	134361942	134363613	in_vitro	in_vivo	9	10	96.71	93.113	3.597	c(t = 1.45091384160018)	0.166	0.837312	Distal Intergenic	ENSSSCG00000010735	LHPP	phospholysine phosphohistidine inorganic pyrophosphate phosphatase [Source:VGNC Symbol;Acc:VGNC:89710]
chr6	63112994	63114518	1525	*	chr6	63112994	63114518	in_vitro	in_vivo	9	10	49.0022	29.108	19.8942	c(t = 1.46313926420146)	0.166	0.837312	Distal Intergenic	ENSSSCG00000040575	ISG15	ISG15 ubiquitin like modifier [Source:NCBI gene (formerly Entrezgene);Acc:100145895]
chrX	125522485	125523146	662	*	chrX	125522485	125523146	in_vitro	in_vivo	12	11	3.87167	16.82	-12.9483	c(t = -1.48101752391067)	0.166	0.837312	Distal Intergenic	ENSSSCG00000039998	CLIC2	chloride intracellular channel 2 [Source:VGNC Symbol;Acc:VGNC:86761]
chr6	48729426	48730140	715	*	chr6	48729426	48730140	in_vitro	in_vivo	10	11	1.913	9.55727	-7.64427	c(t = -1.48629096415253)	0.166	0.837312	Distal Intergenic	ENSSSCG00000025448	SERTAD3	SERTA domain containing 3 [Source:VGNC Symbol;Acc:VGNC:92751]
chr4	95283764	95285421	1658	*	chr4	95283764	95285421	in_vitro	in_vivo	11	15	1.42727	4.524	-3.09673	c(t = -1.44675916482269)	0.166	0.837312	Promoter (<=1kb)	ENSSSCG00000006546	TDRD10	tudor domain containing 10 [Source:NCBI gene (formerly Entrezgene);Acc:100157928]
chr17	47621149	47621853	705	*	chr17	47621149	47621853	in_vitro	in_vivo	11	9	9.60273	2.74444	6.85828	c(t = 1.47875117075243)	0.166	0.837312	Distal Intergenic	ENSSSCG00000039573	SLPI	secretory leukocyte peptidase inhibitor [Source:NCBI gene (formerly Entrezgene);Acc:396886]
chr5	15090013	15091658	1646	*	chr5	15090013	15091658	in_vitro	in_vivo	9	12	2.74111	1.15833	1.58278	c(t = 1.47971649442952)	0.166	0.837312	Distal Intergenic	ENSSSCG00000000185	PRKAG1	protein kinase AMP-activated non-catalytic subunit gamma 1 [Source:VGNC Symbol;Acc:VGNC:103314]
chr1	251276476	251277955	1480	*	chr1	251276476	251277955	in_vitro	in_vivo	9	14	2.08889	0.737857	1.35103	c(t = 1.49717145653001)	0.166	0.837312	Promoter (<=1kb)	ENSSSCG00000005453		thioredoxin [Source:NCBI gene (formerly Entrezgene);Acc:397581]
chr14	22976604	22977448	845	*	chr14	22976604	22977448	in_vitro	in_vivo	9	10	1.45889	0.471	0.987889	c(t = 1.48235964385162)	0.166	0.837312	Distal Intergenic	ENSSSCG00000009749	PIWIL1	piwi like RNA-mediated silencing 1 [Source:VGNC Symbol;Acc:VGNC:98197]
chr6	149748054	149749141	1088	*	chr6	149748054	149749141	in_vitro	in_vivo	10	11	1.928	0.251818	1.67618	c(t = 1.50067143789571)	0.166	0.837312	Distal Intergenic	ENSSSCG00000003816	ATG4C	autophagy related 4C cysteine peptidase [Source:VGNC Symbol;Acc:VGNC:85623]
chr12	61320499	61321054	556	*	chr12	61320499	61321054	in_vitro	in_vivo	12	9	4.25083	0.176667	4.07417	c(t = 1.48157751909081)	0.166	0.837312	Distal Intergenic	ENSSSCG00000018051	COPS3	COP9 signalosome subunit 3 [Source:VGNC Symbol;Acc:VGNC:86900]
chr11	11084596	11085638	1043	*	chr11	11084596	11085638	in_vitro	in_vivo	11	11	2.76909	0.14	2.62909	c(t = 1.4945042728964)	0.166	0.837312	Distal Intergenic	ENSSSCG00000009349	RFC3	replication factor C subunit 3 [Source:VGNC Symbol;Acc:VGNC:92233]
chr6	85307093	85307507	415	*	chr6	85307093	85307507	in_vitro	in_vivo	12	10	1.78667	0	1.78667	c(t = 1.48339537907743)	0.166	0.837312	Promoter (<=1kb)	ENSSSCG00000027072	ATP5IF1	ATP synthase inhibitory factor subunit 1 [Source:NCBI gene (formerly Entrezgene);Acc:100038002]
chr5	955503	956407	905	*	chr5	955503	956407	in_vitro	in_vivo	9	9	20.3222	44.8589	-24.5367	c(t = -1.46020289368292)	0.167	0.837312	Distal Intergenic	ENSSSCG00000000973	SELENOO	selenoprotein O [Source:NCBI gene (formerly Entrezgene);Acc:100518971]
chr3	796214	797300	1087	*	chr3	796214	797300	in_vitro	in_vivo	9	9	10.4722	35.0222	-24.55	c(t = -1.50431019547947)	0.167	0.837312	Distal Intergenic	ENSSSCG00000018712	ssc-mir-339-1	ssc-mir-339-1 [Source:miRBase;Acc:MI0013149]
chr14	141137294	141139749	2456	*	chr14	141137294	141139749	in_vitro	in_vivo	12	9	8.54333	25.7322	-17.1889	c(t = -1.4523456033181)	0.167	0.837312	Distal Intergenic	ENSSSCG00000018728	ssc-mir-202	ssc-mir-202 [Source:miRBase;Acc:MI0013157]
chrX	16574350	16576908	2559	*	chrX	16574350	16576908	in_vitro	in_vivo	14	14	5.015	12.4007	-7.38571	c(t = -1.42706206908307)	0.167	0.837312	Distal Intergenic	ENSSSCG00000032223	EIF1AX	eukaryotic translation initiation factor 1A X-linked [Source:NCBI gene (formerly Entrezgene);Acc:100522912]
chr2	9352422	9353463	1042	*	chr2	9352422	9353463	in_vitro	in_vivo	9	13	1.96333	7.98154	-6.01821	c(t = -1.45564754718433)	0.167	0.837312	Distal Intergenic	ENSSSCG00000013067	PHEROC	pheromaxein C subunit [Source:NCBI gene (formerly Entrezgene);Acc:100144470]
chr14	10019641	10020958	1318	*	chr14	10019641	10020958	in_vitro	in_vivo	9	12	1.07444	3.34833	-2.27389	c(t = -1.45650369442924)	0.167	0.837312	Distal Intergenic	ENSSSCG00000009657	PPP2R2A	protein phosphatase 2 regulatory subunit Balpha [Source:VGNC Symbol;Acc:VGNC:91748]
chr9	131821926	131822538	613	*	chr9	131821926	131822538	in_vitro	in_vivo	9	11	4.44222	1.84909	2.59313	c(t = 1.45655797212483)	0.167	0.837312	Distal Intergenic	ENSSSCG00000039472	SLC30A1	solute carrier family 30 member 1 [Source:NCBI gene (formerly Entrezgene);Acc:503660]
chr1	130384819	130388088	3270	*	chr1	130384819	130388088	in_vitro	in_vivo	10	12	3.516	1.0175	2.4985	c(t = 1.48684493646112)	0.167	0.837312	Promoter (<=1kb)	ENSSSCG00000004755	DLL4	delta like canonical Notch ligand 4 [Source:NCBI gene (formerly Entrezgene);Acc:100152163]
chr13	54903880	54904991	1112	*	chr13	54903880	54904991	in_vitro	in_vivo	12	15	2.43917	0.967333	1.47183	c(t = 1.46714796388553)	0.167	0.837312	Distal Intergenic	ENSSSCG00000011514	MITF	melanocyte inducing transcription factor [Source:VGNC Symbol;Acc:VGNC:90243]
chr3	57386491	57387138	648	*	chr3	57386491	57387138	in_vitro	in_vivo	10	9	0.149	0.896667	-0.747667	c(t = -1.49641979597588)	0.167	0.837312	Promoter (<=1kb)	ENSSSCG00000008207	RPIA	ribose 5-phosphate isomerase A [Source:VGNC Symbol;Acc:VGNC:109408]
chr6	165134359	165136122	1764	*	chr6	165134359	165136122	in_vitro	in_vivo	10	12	2.477	0.86	1.617	c(t = 1.47376766013756)	0.167	0.837312	Distal Intergenic	ENSSSCG00000003905	RAD54L	RAD54 like [Source:NCBI gene (formerly Entrezgene);Acc:100141305]
chr6	98597618	98598950	1333	*	chr6	98597618	98598950	in_vitro	in_vivo	9	10	2.52556	0.813	1.71256	c(t = 1.47433219084208)	0.167	0.837312	Distal Intergenic	ENSSSCG00000038826	NDUFV2	NADH:ubiquinone oxidoreductase core subunit V2 [Source:NCBI gene (formerly Entrezgene);Acc:100037991]
chr7	9853060	9854696	1637	*	chr7	9853060	9854696	in_vitro	in_vivo	14	12	1.78	0.7075	1.0725	c(t = 1.43631177956909)	0.167	0.837312	Distal Intergenic	ENSSSCG00000031129	SIRT5	sirtuin 5 [Source:NCBI gene (formerly Entrezgene);Acc:100125966]
chr5	78561157	78562099	943	*	chr5	78561157	78562099	in_vitro	in_vivo	11	13	0.781818	2.29846	-1.51664	c(t = -1.44663436626446)	0.168	0.837312	Distal Intergenic	ENSSSCG00000021129	PFKM	phosphofructokinase, muscle [Source:VGNC Symbol;Acc:VGNC:91338]
chr1	75078471	75079199	729	*	chr1	75078471	75079199	in_vitro	in_vivo	14	11	0.480714	1.71636	-1.23565	c(t = -1.45968954743155)	0.168	0.837312	Distal Intergenic	ENSSSCG00000004413	PPIL6	peptidylprolyl isomerase like 6 [Source:VGNC Symbol;Acc:VGNC:98216]
chr18	54428246	54431282	3037	*	chr18	54428246	54431282	in_vitro	in_vivo	16	15	1.73125	0.925333	0.805917	c(t = 1.42696296250148)	0.168	0.837312	Distal Intergenic	ENSSSCG00000035419	RARRES2	retinoic acid receptor responder 2 [Source:VGNC Symbol;Acc:VGNC:92098]
chr13	117598140	117599111	972	*	chr13	117598140	117599111	in_vitro	in_vivo	13	9	2.83769	0.778889	2.0588	c(t = 1.45596834405019)	0.168	0.837312	Distal Intergenic	ENSSSCG00000039285	MFN1	mitofusin 1 [Source:VGNC Symbol;Acc:VGNC:90178]
chr2	70181160	70181415	256	*	chr2	70181160	70181415	in_vitro	in_vivo	11	9	2.76818	0.617778	2.1504	c(t = 1.45586864746678)	0.168	0.837312	Promoter (1-2kb)	ENSSSCG00000013614	CNN1	calponin 1 [Source:VGNC Symbol;Acc:VGNC:86825]
chr2	73333659	73335052	1394	*	chr2	73333659	73335052	in_vitro	in_vivo	10	15	2.788	0.354	2.434	c(t = 1.49492919949561)	0.168	0.837312	Distal Intergenic	ENSSSCG00000013524	MICOS13	mitochondrial contact site and cristae organizing system subunit 13 [Source:NCBI gene (formerly Entrezgene);Acc:100037978]
chr8	114251850	114252900	1051	*	chr8	114251850	114252900	in_vitro	in_vivo	10	13	1.683	0	1.683	c(t = 1.497819956333)	0.168	0.837312	Distal Intergenic	ENSSSCG00000031437	ssc-mir-9843	ssc-mir-9843 [Source:miRBase;Acc:MI0031612]
chr2	70658392	70659484	1093	*	chr2	70658392	70659484	in_vitro	in_vivo	12	14	15.5483	31.9929	-16.4445	c(t = -1.41825257737794)	0.169	0.837312	Distal Intergenic	ENSSSCG00000026994	ADAMTS10	ADAM metallopeptidase with thrombospondin type 1 motif 10 [Source:NCBI gene (formerly Entrezgene);Acc:100624519]
chr10	50310079	50310672	594	*	chr10	50310079	50310672	in_vitro	in_vivo	9	10	0.935556	2.679	-1.74344	c(t = -1.44410163499493)	0.169	0.837312	Distal Intergenic	ENSSSCG00000011060	GAD2	glutamate decarboxylase 2 [Source:NCBI gene (formerly Entrezgene);Acc:396929]
chr6	145673985	145674943	959	*	chr6	145673985	145674943	in_vitro	in_vivo	10	10	3.43	1.744	1.686	c(t = 1.44997881839833)	0.169	0.837312	Distal Intergenic	ENSSSCG00000031352	DYNLT5	dynein light chain Tctex-type family member 5 [Source:VGNC Symbol;Acc:VGNC:93838]
chr10	12854946	12856928	1983	*	chr10	12854946	12856928	in_vitro	in_vivo	13	12	0.452308	1.62167	-1.16936	c(t = -1.4541649118584)	0.169	0.837312	Distal Intergenic	ENSSSCG00000024484	DEGS1	delta 4-desaturase, sphingolipid 1 [Source:VGNC Symbol;Acc:VGNC:95590]
chr14	11367109	11367839	731	*	chr14	11367109	11367839	in_vitro	in_vivo	9	9	3.56889	1.50556	2.06333	c(t = 1.44269197816217)	0.169	0.837312	Distal Intergenic	ENSSSCG00000009668	CLU	clusterin [Source:VGNC Symbol;Acc:VGNC:86790]
chr6	7170998	7171799	802	*	chr6	7170998	7171799	in_vitro	in_vivo	9	10	0	1.181	-1.181	c(t = -1.49681005960712)	0.169	0.837312	Distal Intergenic	ENSSSCG00000036572	BCO1	beta-carotene oxygenase 1 [Source:VGNC Symbol;Acc:VGNC:85789]
chr7	120486030	120487788	1759	*	chr7	120486030	120487788	in_vitro	in_vivo	13	13	2.12231	0.918462	1.20385	c(t = 1.43685171757523)	0.169	0.837312	Distal Intergenic	ENSSSCG00000002507	BCL11B	BCL11 transcription factor B [Source:NCBI gene (formerly Entrezgene);Acc:100154158]
chr18	50862225	50863073	849	*	chr18	50862225	50863073	in_vitro	in_vivo	12	11	2.33083	0.816364	1.51447	c(t = 1.43170869928105)	0.169	0.837312	Distal Intergenic	ENSSSCG00000016750	YKT6	YKT6 v-SNARE homolog [Source:NCBI gene (formerly Entrezgene);Acc:100513964]
chr5	23028369	23030272	1904	*	chr5	23028369	23030272	in_vitro	in_vivo	13	12	1.69615	0.6	1.09615	c(t = 1.43465748069386)	0.169	0.837312	Distal Intergenic	ENSSSCG00000025092	CDK4	cyclin dependent kinase 4 [Source:NCBI gene (formerly Entrezgene);Acc:100144492]
chr12	31207320	31208090	771	*	chr12	31207320	31208090	in_vitro	in_vivo	9	13	3.03556	0.589231	2.44632	c(t = 1.4941798752265)	0.169	0.837312	Distal Intergenic	ENSSSCG00000017605	MMD	monocyte to macrophage differentiation associated [Source:VGNC Symbol;Acc:VGNC:90264]
chr7	38456387	38457636	1250	*	chr7	38456387	38457636	in_vitro	in_vivo	10	10	1.995	0.463	1.532	c(t = 1.46908411136176)	0.169	0.837312	Promoter (<=1kb)	ENSSSCG00000001682	DLK2	delta like non-canonical Notch ligand 2 [Source:VGNC Symbol;Acc:VGNC:87334]
chr4	61595843	61596236	394	*	chr4	61595843	61596236	in_vitro	in_vivo	9	12	1.38889	0	1.38889	c(t = 1.51185789203691)	0.169	0.837312	Distal Intergenic	ENSSSCG00000006175	LY96	lymphocyte antigen 96 [Source:VGNC Symbol;Acc:VGNC:89907]
chr4	36400524	36401066	543	*	chr4	36400524	36401066	in_vitro	in_vivo	10	11	0.935	0	0.935	c(t = 1.49548962662964)	0.169	0.837312	Promoter (<=1kb)	ENSSSCG00000006065	ANKRD46	ankyrin repeat domain 46 [Source:VGNC Symbol;Acc:VGNC:85339]
chr3	39873222	39880541	7320	*	chr3	39873222	39880541	in_vitro	in_vivo	12	11	96.6767	92.0445	4.63212	c(t = 1.45847989061999)	0.17	0.837312	Exon (NM_001246202/100516429, exon 15 of 46)	ENSSSCG00000008041	PKD1	polycystin 1, transient receptor potential channel interacting [Source:VGNC Symbol;Acc:VGNC:91471]
chr17	265698	267580	1883	*	chr17	265698	267580	in_vitro	in_vivo	12	11	3.30417	11.0836	-7.77947	c(t = -1.47153570806831)	0.17	0.837312	Distal Intergenic	ENSSSCG00000006966	CLDN23	claudin 23 [Source:NCBI gene (formerly Entrezgene);Acc:100156235]
chrX	37535277	37536618	1342	*	chrX	37535277	37536618	in_vitro	in_vivo	11	14	1.69727	4.52286	-2.82558	c(t = -1.42662293417925)	0.17	0.837312	Distal Intergenic	ENSSSCG00000012254	GPR82	G protein-coupled receptor 82 [Source:VGNC Symbol;Acc:VGNC:103955]
chr9	90806351	90807209	859	*	chr9	90806351	90807209	in_vitro	in_vivo	11	12	19.5518	4.23083	15.321	c(t = 1.4725495599708)	0.17	0.837312	Distal Intergenic	ENSSSCG00000020970	IL6	interleukin 6 [Source:NCBI gene (formerly Entrezgene);Acc:399500]
chr9	45902447	45905362	2916	*	chr9	45902447	45905362	in_vitro	in_vivo	13	15	6.36692	3.06667	3.30026	c(t = 1.43287113865414)	0.17	0.837312	Distal Intergenic	ENSSSCG00000052280	ATP5MG	ATP synthase membrane subunit g [Source:NCBI gene (formerly Entrezgene);Acc:396956]
chr7	84414930	84415521	592	*	chr7	84414930	84415521	in_vitro	in_vivo	11	10	0.996364	2.381	-1.38464	c(t = -1.45918897297778)	0.17	0.837312	Distal Intergenic	ENSSSCG00000002254	NR2F2	nuclear receptor subfamily 2 group F member 2 [Source:VGNC Symbol;Acc:VGNC:90881]
chr12	48156254	48156978	725	*	chr12	48156254	48156978	in_vitro	in_vivo	9	9	0.834444	2.13667	-1.30222	c(t = -1.45606999368755)	0.17	0.837312	Distal Intergenic	NA	NA	NA
chr14	60528065	60529075	1011	*	chr14	60528065	60529075	in_vitro	in_vivo	10	11	8.927	1.64182	7.28518	c(t = 1.48556077855488)	0.17	0.837312	Distal Intergenic	ENSSSCG00000010190	ACTA1	actin alpha 1, skeletal muscle [Source:NCBI gene (formerly Entrezgene);Acc:100154254]
chr3	53489757	53491327	1571	*	chr3	53489757	53491327	in_vitro	in_vivo	13	13	2.19154	0.68	1.51154	c(t = 1.44329553053161)	0.17	0.837312	Distal Intergenic	ENSSSCG00000028331	IL1R2	interleukin 1 receptor type 2 [Source:VGNC Symbol;Acc:VGNC:89093]
chr12	20497596	20498373	778	*	chr12	20497596	20498373	in_vitro	in_vivo	12	10	1.59917	0.381	1.21817	c(t = 1.45229968086327)	0.17	0.837312	Promoter (<=1kb)	ENSSSCG00000017402	STAT5A	signal transducer and activator of transcription 5A [Source:VGNC Symbol;Acc:VGNC:99087]
chr6	108450217	108450740	524	*	chr6	108450217	108450740	in_vitro	in_vivo	9	11	1.58444	0.334545	1.2499	c(t = 1.48688513384563)	0.17	0.837312	Promoter (<=1kb)	ENSSSCG00000003707	NPC1	NPC intracellular cholesterol transporter 1 [Source:NCBI gene (formerly Entrezgene);Acc:397591]
chr3	18903945	18905665	1721	*	chr3	18903945	18905665	in_vitro	in_vivo	11	11	1.07455	0.314545	0.76	c(t = 1.45725428928662)	0.17	0.837312	Distal Intergenic	ENSSSCG00000007811	SPNS1	SPNS lysolipid transporter 1, lysophospholipid [Source:NCBI gene (formerly Entrezgene);Acc:100517643]
chr9	122115320	122116176	857	*	chr9	122115320	122116176	in_vitro	in_vivo	9	12	2.50556	0.2875	2.21806	c(t = 1.49889780183462)	0.17	0.837312	Distal Intergenic	ENSSSCG00000015539	STX6	syntaxin 6 [Source:VGNC Symbol;Acc:VGNC:93594]
chr14	22502169	22502994	826	*	chr14	22502169	22502994	in_vitro	in_vivo	9	12	1.49222	0.214167	1.27806	c(t = 1.49945542788568)	0.17	0.837312	Distal Intergenic	ENSSSCG00000009749	PIWIL1	piwi like RNA-mediated silencing 1 [Source:VGNC Symbol;Acc:VGNC:98197]
chr1	261847252	261848150	899	*	chr1	261847252	261848150	in_vitro	in_vivo	9	12	64.9489	87.6025	-22.6536	c(t = -1.44502526703993)	0.171	0.837312	Distal Intergenic	ENSSSCG00000005518		glycoprotein alpha-galactosyltransferase 1 (inactive) [Source:NCBI gene (formerly Entrezgene);Acc:396733]
chr1	96302626	96303169	544	*	chr1	96302626	96303169	in_vitro	in_vivo	11	10	19.8673	43.628	-23.7607	c(t = -1.44256878819618)	0.171	0.837312	Distal Intergenic	ENSSSCG00000004498	HAUS1	HAUS augmin like complex subunit 1 [Source:NCBI gene (formerly Entrezgene);Acc:100152640]
chrX	89219731	89222218	2488	*	chrX	89219731	89222218	in_vitro	in_vivo	15	14	4.31933	9.62071	-5.30138	c(t = -1.41752169269719)	0.171	0.837312	Distal Intergenic	ENSSSCG00000012583	ACSL4	acyl-CoA synthetase long chain family member 4 [Source:VGNC Symbol;Acc:VGNC:85033]
chr1	272835449	272836800	1352	*	chr1	272835449	272836800	in_vitro	in_vivo	11	10	13.5636	4.584	8.97964	c(t = 1.45894789919714)	0.171	0.837312	Intron (NM_213799/396713, intron 7 of 8)	ENSSSCG00000035964		odorant binding protein 2B [Source:NCBI gene (formerly Entrezgene);Acc:396861]
chr11	7545065	7546023	959	*	chr11	7545065	7546023	in_vitro	in_vivo	13	14	5.26615	2.68	2.58615	c(t = 1.41832988761456)	0.171	0.837312	Distal Intergenic	ENSSSCG00000009330	ALOX5AP	arachidonate 5-lipoxygenase activating protein [Source:VGNC Symbol;Acc:VGNC:109456]
chr12	40533057	40536192	3136	*	chr12	40533057	40536192	in_vitro	in_vivo	11	12	0.966364	2.365	-1.39864	c(t = -1.43678089303148)	0.171	0.837312	Distal Intergenic	ENSSSCG00000017720	CCL1	C-C motif chemokine ligand 1 [Source:NCBI gene (formerly Entrezgene);Acc:100310829]
chr4	117618519	117619958	1440	*	chr4	117618519	117619958	in_vitro	in_vivo	13	16	1.28	2.3025	-1.0225	c(t = -1.41264226639775)	0.171	0.837312	Distal Intergenic	ENSSSCG00000006862	VCAM1	vascular cell adhesion molecule 1 [Source:NCBI gene (formerly Entrezgene);Acc:396925]
chr11	69441722	69443247	1526	*	chr11	69441722	69443247	in_vitro	in_vivo	11	15	0.746364	1.93467	-1.1883	c(t = -1.42154627015831)	0.171	0.837312	Promoter (<=1kb)	ENSSSCG00000009524	TMTC4	transmembrane O-mannosyltransferase targeting cadherins 4 [Source:VGNC Symbol;Acc:VGNC:94244]
chr1	30531908	30533448	1541	*	chr1	30531908	30533448	in_vitro	in_vivo	13	9	2.29231	0.864444	1.42786	c(t = 1.41964275107452)	0.171	0.837312	Distal Intergenic	ENSSSCG00000004177	RPS12	ribosomal protein S12 [Source:NCBI gene (formerly Entrezgene);Acc:397650]
chr10	27953468	27954613	1146	*	chr10	27953468	27954613	in_vitro	in_vivo	10	9	1.965	0.673333	1.29167	c(t = 1.43802409049467)	0.171	0.837312	Distal Intergenic	ENSSSCG00000010947	FBP2	fructose-bisphosphatase 2 [Source:NCBI gene (formerly Entrezgene);Acc:100134828]
chr8	131472484	131473084	601	*	chr8	131472484	131473084	in_vitro	in_vivo	10	13	1.793	0.521538	1.27146	c(t = 1.45169004067853)	0.171	0.837312	Distal Intergenic	ENSSSCG00000057393	HSD17B13	hydroxysteroid 17-beta dehydrogenase 13 [Source:NCBI gene (formerly Entrezgene);Acc:100626886]
chr8	102259975	102260625	651	*	chr8	102259975	102260625	in_vitro	in_vivo	12	14	1.95083	0.495	1.45583	c(t = 1.44537859775281)	0.171	0.837312	Promoter (<=1kb)	ENSSSCG00000060144	CCNA2	cyclin A2 [Source:NCBI gene (formerly Entrezgene);Acc:100415929]
chr12	16308018	16308769	752	*	chr12	16308018	16308769	in_vitro	in_vivo	9	9	2.89444	0	2.89444	c(t = 1.50277293971818)	0.171	0.837312	Distal Intergenic	ENSSSCG00000017306	ITGB3	integrin subunit beta 3 [Source:NCBI gene (formerly Entrezgene);Acc:397063]
chr1	9799623	9800706	1084	*	chr1	9799623	9800706	in_vitro	in_vivo	11	9	100	98.9522	1.04778	c(t = 1.49903743874461)	0.172	0.837312	Distal Intergenic	NA	NA	NA
chr14	140515870	140524178	8309	*	chr14	140515870	140524178	in_vitro	in_vivo	11	9	26.9327	50.0622	-23.1295	c(t = -1.43251552475553)	0.172	0.837312	Distal Intergenic	ENSSSCG00000018728	ssc-mir-202	ssc-mir-202 [Source:miRBase;Acc:MI0013157]
chr15	135079939	135082163	2225	*	chr15	135079939	135082163	in_vitro	in_vivo	10	11	16.248	35.5427	-19.2947	c(t = -1.44608526205814)	0.172	0.837312	Distal Intergenic	ENSSSCG00000034293	ARL4C	ADP ribosylation factor like GTPase 4C [Source:NCBI gene (formerly Entrezgene);Acc:100514255]
chr1	7527865	7528661	797	*	chr1	7527865	7528661	in_vitro	in_vivo	10	13	17.491	35.0015	-17.5105	c(t = -1.42151188155296)	0.172	0.837312	Distal Intergenic	ENSSSCG00000004044	IGF2R	insulin like growth factor 2 receptor [Source:NCBI gene (formerly Entrezgene);Acc:397214]
chr7	3686450	3689176	2727	*	chr7	3686450	3689176	in_vitro	in_vivo	14	12	3.44143	1.64583	1.7956	c(t = 1.42093252560922)	0.172	0.837312	Exon (NM_001243601/100155948, exon 2 of 3)	ENSSSCG00000026211	NRN1	neuritin 1 [Source:VGNC Symbol;Acc:VGNC:90900]
chr6	168667425	168669012	1588	*	chr6	168667425	168669012	in_vitro	in_vivo	9	14	3.27333	1.48571	1.78762	c(t = 1.4165871840523)	0.172	0.837312	Distal Intergenic	ENSSSCG00000034921	CLDN19	claudin 19 [Source:NCBI gene (formerly Entrezgene);Acc:100294682]
chr2	69601362	69602633	1272	*	chr2	69601362	69602633	in_vitro	in_vivo	10	14	2.521	0.808571	1.71243	c(t = 1.46772140488996)	0.172	0.837312	Distal Intergenic	ENSSSCG00000018132	ssc-mir-199a-2	ssc-mir-199a-2 [Source:miRBase;Acc:MI0013093]
chr9	38580776	38582849	2074	*	chr9	38580776	38582849	in_vitro	in_vivo	13	15	1.37077	0.734	0.636769	c(t = 1.40598995172992)	0.172	0.837312	Distal Intergenic	ENSSSCG00000035945	FDX1	ferredoxin 1 [Source:NCBI gene (formerly Entrezgene);Acc:397133]
chr6	51651716	51652512	797	*	chr6	51651716	51652512	in_vitro	in_vivo	13	10	5.11	0.404	4.706	c(t = 1.45015796801008)	0.172	0.837312	Distal Intergenic	ENSSSCG00000035302	BLOC1S3	biogenesis of lysosomal organelles complex 1 subunit 3 [Source:NCBI gene (formerly Entrezgene);Acc:100049671]
chr9	12850636	12851763	1128	*	chr9	12850636	12851763	in_vitro	in_vivo	9	11	1.29667	0.379091	0.917576	c(t = 1.43239855375086)	0.172	0.837312	Distal Intergenic	ENSSSCG00000039494	NDUFC2	NADH:ubiquinone oxidoreductase subunit C2 [Source:NCBI gene (formerly Entrezgene);Acc:100513030]
chr13	132820671	132821412	742	*	chr13	132820671	132821412	in_vitro	in_vivo	9	10	0.737778	0	0.737778	c(t = 1.49928393252505)	0.172	0.837312	Distal Intergenic	ENSSSCG00000011846	SLC51A	solute carrier family 51 subunit alpha [Source:VGNC Symbol;Acc:VGNC:93138]
chr16	71589175	71589734	560	*	chr16	71589175	71589734	in_vitro	in_vivo	10	11	0.463	0	0.463	c(t = 1.48293796317173)	0.172	0.837312	Distal Intergenic	ENSSSCG00000017082	SPARC	secreted protein acidic and cysteine rich [Source:NCBI gene (formerly Entrezgene);Acc:595124]
chr3	26465330	26465891	562	*	chr3	26465330	26465891	in_vitro	in_vivo	10	9	4.86	26.9922	-22.1322	c(t = -1.47812781796664)	0.173	0.837312	Distal Intergenic	ENSSSCG00000032531	SMG1	SMG1 nonsense mediated mRNA decay associated PI3K related kinase [Source:VGNC Symbol;Acc:VGNC:93248]
chr4	63305579	63307211	1633	*	chr4	63305579	63307211	in_vitro	in_vivo	15	12	1.26467	2.86417	-1.5995	c(t = -1.42381166780995)	0.173	0.837312	Distal Intergenic	ENSSSCG00000032111	RPL7	ribosomal protein L7 [Source:NCBI gene (formerly Entrezgene);Acc:414418]
chr1	148991156	148992298	1143	*	chr1	148991156	148992298	in_vitro	in_vivo	11	11	4.88909	2.76364	2.12545	c(t = 1.43324786158626)	0.173	0.837312	Distal Intergenic	ENSSSCG00000004869	CNDP1	carnosine dipeptidase 1 [Source:VGNC Symbol;Acc:VGNC:86811]
chr7	22851795	22853045	1251	*	chr7	22851795	22853045	in_vitro	in_vivo	13	14	5.33308	2.06143	3.27165	c(t = 1.41433978873741)	0.173	0.837312	Intron (NM_001246242/100513601, intron 3 of 7)	ENSSSCG00000062469
chr13	30601700	30602411	712	*	chr13	30601700	30602411	in_vitro	in_vivo	9	13	2.76778	0.992308	1.77547	c(t = 1.42910685007007)	0.173	0.837312	Distal Intergenic	ENSSSCG00000026281	SCAP	SREBF chaperone [Source:VGNC Symbol;Acc:VGNC:92610]
chr8	824805	826406	1602	*	chr8	824805	826406	in_vitro	in_vivo	10	13	3.844	0.982308	2.86169	c(t = 1.46597197380156)	0.173	0.837312	Distal Intergenic	ENSSSCG00000055957	SLBP	stem-loop binding protein [Source:NCBI gene (formerly Entrezgene);Acc:100513605]
chr7	1840959	1842348	1390	*	chr7	1840959	1842348	in_vitro	in_vivo	13	14	3.49462	0.892857	2.60176	c(t = 1.43723584516642)	0.173	0.837312	Distal Intergenic	ENSSSCG00000001008	BPHL	biphenyl hydrolase like [Source:NCBI gene (formerly Entrezgene);Acc:100154272]
chr8	35004006	35006109	2104	*	chr8	35004006	35006109	in_vitro	in_vivo	15	15	1.75467	0.787333	0.967333	c(t = 1.41652784134766)	0.173	0.837312	Distal Intergenic	ENSSSCG00000008801	SLC30A9	solute carrier family 30 member 9 [Source:NCBI gene (formerly Entrezgene);Acc:100192440]
chr1	76792411	76793529	1119	*	chr1	76792411	76793529	in_vitro	in_vivo	12	11	3.19667	0.675455	2.52121	c(t = 1.45190532901036)	0.173	0.837312	Distal Intergenic	ENSSSCG00000004401	DDO	D-aspartate oxidase [Source:NCBI gene (formerly Entrezgene);Acc:100037287]
chr7	15281263	15282883	1621	*	chr7	15281263	15282883	in_vitro	in_vivo	10	13	2.578	0.393077	2.18492	c(t = 1.4767931151596)	0.173	0.837312	Promoter (<=1kb)	ENSSSCG00000024312	ID4	inhibitor of DNA binding 4 [Source:VGNC Symbol;Acc:VGNC:89024]
chr10	666756	668013	1258	*	chr10	666756	668013	in_vitro	in_vivo	10	15	2.961	0.0913333	2.86967	c(t = 1.47770345262411)	0.173	0.837312	Distal Intergenic	ENSSSCG00000031991		glutaredoxin 2 [Source:VGNC Symbol;Acc:VGNC:95730]
chr13	133800398	133801152	755	*	chr13	133800398	133801152	in_vitro	in_vivo	9	10	1.27222	0	1.27222	c(t = 1.49650829221591)	0.173	0.837312	Distal Intergenic	ENSSSCG00000011846	SLC51A	solute carrier family 51 subunit alpha [Source:VGNC Symbol;Acc:VGNC:93138]
chr12	7532439	7533276	838	*	chr12	7532439	7533276	in_vitro	in_vivo	10	10	1.833	6.647	-4.814	c(t = -1.44848296353001)	0.174	0.837312	Distal Intergenic	ENSSSCG00000017249	SSTR2	somatostatin receptor 2 [Source:VGNC Symbol;Acc:VGNC:99086]
chr14	28074604	28076493	1890	*	chr14	28074604	28076493	in_vitro	in_vivo	9	14	0.993333	2.55929	-1.56595	c(t = -1.40754208612209)	0.174	0.837312	Distal Intergenic	ENSSSCG00000009759	SCARB1	scavenger receptor class B member 1 [Source:NCBI gene (formerly Entrezgene);Acc:397018]
chr6	36465701	36466269	569	*	chr6	36465701	36466269	in_vitro	in_vivo	12	10	0.51	1.579	-1.069	c(t = -1.44614355083623)	0.174	0.837312	Distal Intergenic	ENSSSCG00000040652	CBLN1	cerebellin 1 precursor [Source:NCBI gene (formerly Entrezgene);Acc:100127148]
chr10	11362153	11362717	565	*	chr10	11362153	11362717	in_vitro	in_vivo	9	12	0	1.56667	-1.56667	c(t = -1.45463786588883)	0.174	0.837312	Distal Intergenic	ENSSSCG00000028178	FH	fumarate hydratase [Source:VGNC Symbol;Acc:VGNC:96300]
chr15	81930782	81932098	1317	*	chr15	81930782	81932098	in_vitro	in_vivo	11	12	0.153636	1.49	-1.33636	c(t = -1.44690178987374)	0.174	0.837312	Distal Intergenic	NA	NA	NA
chr11	16374841	16377014	2174	*	chr11	16374841	16377014	in_vitro	in_vivo	14	14	3.18357	1.46571	1.71786	c(t = 1.39929967834653)	0.174	0.837312	Distal Intergenic	ENSSSCG00000024385	RNASEH2B	ribonuclease H2 subunit B [Source:VGNC Symbol;Acc:VGNC:92339]
chr12	22710244	22712260	2017	*	chr12	22710244	22712260	in_vitro	in_vivo	11	13	2.96	1.30077	1.65923	c(t = 1.43669122283453)	0.174	0.837312	Distal Intergenic	ENSSSCG00000017499	STARD3	StAR related lipid transfer domain containing 3 [Source:VGNC Symbol;Acc:VGNC:93532]
chr6	27548573	27549343	771	*	chr6	27548573	27549343	in_vitro	in_vivo	10	13	2.756	1.20538	1.55062	c(t = 1.43327194539708)	0.174	0.837312	Distal Intergenic	ENSSSCG00000024476	CES3	carboxylesterase 3 [Source:NCBI gene (formerly Entrezgene);Acc:100626873]
chr1	90137321	90138186	866	*	chr1	90137321	90138186	in_vitro	in_vivo	12	11	2.32833	1.15455	1.17379	c(t = 1.41090707866866)	0.174	0.837312	Distal Intergenic	ENSSSCG00000004478	MYO6	myosin VI [Source:VGNC Symbol;Acc:VGNC:103137]
chr6	65309930	65311522	1593	*	chr6	65309930	65311522	in_vitro	in_vivo	9	13	2.17222	0.628462	1.54376	c(t = 1.46070571447503)	0.174	0.837312	Distal Intergenic	ENSSSCG00000020449	ssc-mir-2320	ssc-mir-2320 [Source:miRBase;Acc:MI0017997]
chr17	12585276	12586058	783	*	chr17	12585276	12586058	in_vitro	in_vivo	11	9	2.92636	0.292222	2.63414	c(t = 1.45770355951198)	0.174	0.837312	Distal Intergenic	ENSSSCG00000031857	SMIM19	small integral membrane protein 19 [Source:NCBI gene (formerly Entrezgene);Acc:100152445]
chr6	163414463	163420344	5882	*	chr6	163414463	163420344	in_vitro	in_vivo	10	10	34.917	56.326	-21.409	c(t = -1.41553303523792)	0.175	0.837312	Distal Intergenic	ENSSSCG00000003881	SPATA6	spermatosis associated 6 [Source:VGNC Symbol;Acc:VGNC:93387]
chr5	20238859	20239683	825	*	chr5	20238859	20239683	in_vitro	in_vivo	10	9	9.869	30.88	-21.011	c(t = -1.42494168148125)	0.175	0.837312	Distal Intergenic	ENSSSCG00000000291	GPR84	G protein-coupled receptor 84 [Source:NCBI gene (formerly Entrezgene);Acc:100152279]
chrX	97492997	97496435	3439	*	chrX	97492997	97496435	in_vitro	in_vivo	14	14	3.175	11.2429	-8.06786	c(t = -1.43077980676744)	0.175	0.837312	Distal Intergenic	ENSSSCG00000012633	IL13RA1	interleukin 13 receptor subunit alpha 1 [Source:NCBI gene (formerly Entrezgene);Acc:397615]
chr6	83089454	83091355	1902	*	chr6	83089454	83091355	in_vitro	in_vivo	11	11	14.8682	6.77364	8.09455	c(t = 1.43446773200625)	0.175	0.837312	Distal Intergenic	ENSSSCG00000030682	MACO1	macoilin 1 [Source:NCBI gene (formerly Entrezgene);Acc:654414]
chr7	93223959	93226158	2200	*	chr7	93223959	93226158	in_vitro	in_vivo	13	13	8.50692	4.29	4.21692	c(t = 1.41856783101925)	0.175	0.837312	Distal Intergenic	ENSSSCG00000002309	PLEKHD1	pleckstrin homology and coiled-coil domain containing D1 [Source:VGNC Symbol;Acc:VGNC:91539]
chr3	47470392	47471564	1173	*	chr3	47470392	47471564	in_vitro	in_vivo	11	12	0.327273	2.50917	-2.18189	c(t = -1.44631423904066)	0.175	0.837312	Distal Intergenic	ENSSSCG00000008137		LIM zinc finger domain containing 1 [Source:VGNC Symbol;Acc:VGNC:110285]
chr4	7813784	7816376	2593	*	chr4	7813784	7816376	in_vitro	in_vivo	13	11	1.03077	1.96545	-0.934685	c(t = -1.40110618761166)	0.175	0.837312	Distal Intergenic	ENSSSCG00000005943	ST3GAL1	ST3 beta-galactoside alpha-2,3-sialyltransferase 1 [Source:VGNC Symbol;Acc:VGNC:98863]
chr1	179670703	179671099	397	*	chr1	179670703	179671099	in_vitro	in_vivo	10	10	0.312	1.88	-1.568	c(t = -1.45255521960413)	0.175	0.837312	Distal Intergenic	ENSSSCG00000062074	Metazoa_SRP	Metazoan signal recognition particle RNA [Source:RFAM;Acc:RF00017]
chr14	131718208	131719642	1435	*	chr14	131718208	131719642	in_vitro	in_vivo	11	13	3.76818	1.81385	1.95434	c(t = 1.43079795320379)	0.175	0.837312	Distal Intergenic	ENSSSCG00000037530	TACC2	transforming acidic coiled-coil containing protein 2 [Source:NCBI gene (formerly Entrezgene);Acc:100152804]
chr2	140440615	140442507	1893	*	chr2	140440615	140442507	in_vitro	in_vivo	11	14	4.46455	1.62429	2.84026	c(t = 1.44161371196854)	0.175	0.837312	Distal Intergenic	ENSSSCG00000051455	CDC25C	cell division cycle 25C [Source:NCBI gene (formerly Entrezgene);Acc:100144474]
chr2	81658651	81659068	418	*	chr2	81658651	81659068	in_vitro	in_vivo	10	11	0	1.60636	-1.60636	c(t = -1.45827196469455)	0.175	0.837312	Distal Intergenic	ENSSSCG00000014060	KIAA1191	KIAA1191 [Source:VGNC Symbol;Acc:VGNC:99783]
chr14	107220834	107221438	605	*	chr14	107220834	107221438	in_vitro	in_vivo	11	13	3.31545	1.43615	1.8793	c(t = 1.44102968901473)	0.175	0.837312	Distal Intergenic	ENSSSCG00000010497	ENTPD1	ectonucleoside triphosphate diphosphohydrolase 1 [Source:VGNC Symbol;Acc:VGNC:97977]
chr4	98588798	98589676	879	*	chr4	98588798	98589676	in_vitro	in_vivo	9	10	3.66889	1.218	2.45089	c(t = 1.42727445359158)	0.175	0.837312	Distal Intergenic	ENSSSCG00000039314	MCL1	MCL1 apoptosis regulator, BCL2 family member [Source:NCBI gene (formerly Entrezgene);Acc:397648]
chr6	84048750	84051016	2267	*	chr6	84048750	84051016	in_vitro	in_vivo	13	12	5.82462	1.11167	4.71295	c(t = 1.43916890975913)	0.175	0.837312	Distal Intergenic	ENSSSCG00000062214	SFN	stratifin [Source:NCBI gene (formerly Entrezgene);Acc:733625]
chr3	2464598	2466531	1934	*	chr3	2464598	2466531	in_vitro	in_vivo	12	14	2.09167	0.977143	1.11452	c(t = 1.41863535651098)	0.175	0.837312	Distal Intergenic	ENSSSCG00000007564	AMZ1	archaelysin family metallopeptidase 1 [Source:NCBI gene (formerly Entrezgene);Acc:100337670]
chr14	60254453	60255837	1385	*	chr14	60254453	60255837	in_vitro	in_vivo	9	13	1.73556	0.933846	0.801709	c(t = 1.40605345013798)	0.175	0.837312	Distal Intergenic	ENSSSCG00000010190	ACTA1	actin alpha 1, skeletal muscle [Source:NCBI gene (formerly Entrezgene);Acc:100154254]
chr9	45742104	45744257	2154	*	chr9	45742104	45744257	in_vitro	in_vivo	9	13	1.67	0.607692	1.06231	c(t = 1.44992474686428)	0.175	0.837312	Distal Intergenic	ENSSSCG00000052280	ATP5MG	ATP synthase membrane subunit g [Source:NCBI gene (formerly Entrezgene);Acc:396956]
chr2	78961546	78963266	1721	*	chr2	78961546	78963266	in_vitro	in_vivo	10	13	2.936	0.582308	2.35369	c(t = 1.46268388986585)	0.175	0.837312	Distal Intergenic	ENSSSCG00000014020	CANX	calnexin [Source:VGNC Symbol;Acc:VGNC:86167]
chr17	39028793	39029628	836	*	chr17	39028793	39029628	in_vitro	in_vivo	9	9	0	0.355556	-0.355556	c(t = -1.48867404509933)	0.175	0.837312	Promoter (<=1kb)	ENSSSCG00000007307	NFS1	NFS1 cysteine desulfurase [Source:VGNC Symbol;Acc:VGNC:99724]
chr17	61101019	61103598	2580	*	chr17	61101019	61103598	in_vitro	in_vivo	12	12	47.8667	64.6475	-16.7808	c(t = -1.40167041497062)	0.176	0.837312	Distal Intergenic	ENSSSCG00000033332	PSMA7	proteasome 20S subunit alpha 7 [Source:NCBI gene (formerly Entrezgene);Acc:100626738]
chr12	5306850	5308582	1733	*	chr12	5306850	5308582	in_vitro	in_vivo	10	10	24.969	9.33	15.639	c(t = 1.43069347885831)	0.176	0.837312	Distal Intergenic	ENSSSCG00000017198	ACOX1	acyl-CoA oxidase 1 [Source:VGNC Symbol;Acc:VGNC:85020]
chr2	27044155	27045856	1702	*	chr2	27044155	27045856	in_vitro	in_vivo	14	10	16.1929	5.446	10.7469	c(t = 1.42403310303588)	0.176	0.837312	Distal Intergenic	ENSSSCG00000024791		CD59 molecule [Source:VGNC Symbol;Acc:VGNC:99615]
chr13	122156603	122159576	2974	*	chr13	122156603	122159576	in_vitro	in_vivo	11	12	4.12455	1.755	2.36955	c(t = 1.4260543141293)	0.176	0.837312	Distal Intergenic	ENSSSCG00000029263	ssc-mir-1224	ssc-mir-1224 [Source:miRBase;Acc:MI0015920]
chr7	97850959	97853029	2071	*	chr7	97850959	97853029	in_vitro	in_vivo	10	13	3.19	1.37462	1.81538	c(t = 1.41414103528238)	0.176	0.837312	Distal Intergenic	ENSSSCG00000002366	NPC2	NPC intracellular cholesterol transporter 2 [Source:NCBI gene (formerly Entrezgene);Acc:397410]
chr3	68549928	68551940	2013	*	chr3	68549928	68551940	in_vitro	in_vivo	13	14	2.65462	1.22857	1.42604	c(t = 1.40446864807728)	0.176	0.837312	Distal Intergenic	ENSSSCG00000008265	DOK1	docking protein 1 [Source:NCBI gene (formerly Entrezgene);Acc:100233179]
chr14	29067492	29069187	1696	*	chr14	29067492	29069187	in_vitro	in_vivo	9	9	2.60556	1.01667	1.58889	c(t = 1.4559695043763)	0.176	0.837312	Distal Intergenic	ENSSSCG00000009767	SUMO4	SMT3 suppressor of mif two 3 homolog 4 (S. cerevisiae) [Source:NCBI gene (formerly Entrezgene);Acc:100127140]
chr1	65832488	65837351	4864	*	chr1	65832488	65837351	in_vitro	in_vivo	16	16	1.38125	0.588125	0.793125	c(t = 1.40089124779147)	0.176	0.837312	Distal Intergenic	ENSSSCG00000004347	FBXL4	F-box and leucine rich repeat protein 4 [Source:VGNC Symbol;Acc:VGNC:98007]
chr2	28282340	28282936	597	*	chr2	28282340	28282936	in_vitro	in_vivo	10	10	5.275	0.4	4.875	c(t = 1.46664262608148)	0.176	0.837312	Distal Intergenic	ENSSSCG00000013316	WT1	WT1 transcription factor [Source:VGNC Symbol;Acc:VGNC:100884]
chr7	25071326	25072425	1100	*	chr7	25071326	25072425	in_vitro	in_vivo	10	13	2.028	0.393077	1.63492	c(t = 1.45603401777039)	0.176	0.837312	Promoter (<=1kb)	ENSSSCG00000025618	TAP1	transporter 1, ATP binding cassette subfamily B member [Source:VGNC Symbol;Acc:VGNC:98358]
chr14	85544086	85544665	580	*	chr14	85544086	85544665	in_vitro	in_vivo	10	10	3.024	0.356	2.668	c(t = 1.46574802967348)	0.176	0.837312	Distal Intergenic	ENSSSCG00000024634	GPR15LG	G protein-coupled receptor 15 ligand [Source:NCBI gene (formerly Entrezgene);Acc:100511838]
chr6	42483464	42484143	680	*	chr6	42483464	42484143	in_vitro	in_vivo	12	11	1.3725	0.32	1.0525	c(t = 1.43013765283162)	0.176	0.837312	Distal Intergenic	ENSSSCG00000022948	SLC7A9	solute carrier family 7 member 9 [Source:VGNC Symbol;Acc:VGNC:93177]
chrX	115018100	115026468	8369	*	chrX	115018100	115026468	in_vitro	in_vivo	14	15	2.70286	6.76733	-4.06448	c(t = -1.40132230070902)	0.177	0.837312	Distal Intergenic	ENSSSCG00000019163	ssc-mir-505	ssc-mir-505 [Source:miRBase;Acc:MI0013171]
chr4	69969711	69970489	779	*	chr4	69969711	69970489	in_vitro	in_vivo	10	11	1.8	3.57545	-1.77545	c(t = -1.41141206427092)	0.177	0.837312	Promoter (<=1kb)	ENSSSCG00000019505	ssc-mir-124a-1	ssc-mir-124a-1 [Source:miRBase;Acc:MI0010680]
chr15	137931342	137932530	1189	*	chr15	137931342	137932530	in_vitro	in_vivo	9	11	1.28778	3.13636	-1.84859	c(t = -1.40633247861253)	0.177	0.837312	Distal Intergenic	ENSSSCG00000016331	RAMP1	receptor activity modifying protein 1 [Source:NCBI gene (formerly Entrezgene);Acc:397401]
chr2	1558660	1561185	2526	*	chr2	1558660	1561185	in_vitro	in_vivo	13	14	1.45769	2.82714	-1.36945	c(t = -1.3961213170993)	0.177	0.837312	Promoter (<=1kb)	ENSSSCG00000033507	ASCL2	achaete-scute family bHLH transcription factor 2 [Source:NCBI gene (formerly Entrezgene);Acc:100144467]
chr14	63108129	63109534	1406	*	chr14	63108129	63109534	in_vitro	in_vivo	10	14	0.813	2.08643	-1.27343	c(t = -1.40425450648259)	0.177	0.837312	Distal Intergenic	ENSSSCG00000032953		myoregulin [Source:NCBI gene (formerly Entrezgene);Acc:105667210]
chr7	63336782	63337665	884	*	chr7	63336782	63337665	in_vitro	in_vivo	12	14	3.635	1.80714	1.82786	c(t = 1.40226896063951)	0.177	0.837312	Distal Intergenic	ENSSSCG00000001945	NKX2-1	NK2 homeobox 1 [Source:VGNC Symbol;Acc:VGNC:90767]
chr15	124318397	124319396	1000	*	chr15	124318397	124319396	in_vitro	in_vivo	10	12	3.478	1.35833	2.11967	c(t = 1.4270572979115)	0.177	0.837312	Distal Intergenic	ENSSSCG00000016223	ACSL3	acyl-CoA synthetase long chain family member 3 [Source:VGNC Symbol;Acc:VGNC:96295]
chr17	47686035	47686889	855	*	chr17	47686035	47686889	in_vitro	in_vivo	9	10	2.29778	0.812	1.48578	c(t = 1.42590756792624)	0.177	0.837312	Promoter (<=1kb)	ENSSSCG00000033586	DBNDD2	dysbindin domain containing 2 [Source:VGNC Symbol;Acc:VGNC:107134]
chr13	23279037	23279516	480	*	chr13	23279037	23279516	in_vitro	in_vivo	9	11	3.24111	0.677273	2.56384	c(t = 1.46287434715312)	0.177	0.837312	Distal Intergenic	ENSSSCG00000011257	ACVR2B	activin A receptor type 2B [Source:VGNC Symbol;Acc:VGNC:108629]
chr11	15472071	15472645	575	*	chr11	15472071	15472645	in_vitro	in_vivo	10	11	2.18	0.35	1.83	c(t = 1.44592089928489)	0.177	0.837312	Distal Intergenic	ENSSSCG00000009373	SLC25A15	solute carrier family 25 member 15 [Source:VGNC Symbol;Acc:VGNC:92994]
chrX	121749504	121753574	4071	*	chrX	121749504	121753574	in_vitro	in_vivo	11	14	9.34	23.5307	-14.1907	c(t = -1.41724327937813)	0.178	0.837312	Distal Intergenic	ENSSSCG00000039345	FATE1	fetal and adult testis expressed 1 [Source:NCBI gene (formerly Entrezgene);Acc:396705]
chr14	141424471	141425338	868	*	chr14	141424471	141425338	in_vitro	in_vivo	10	9	5.223	18.66	-13.437	c(t = -1.46572228173622)	0.178	0.837312	Distal Intergenic	ENSSSCG00000038086	ECHS1	enoyl-CoA hydratase, short chain 1 [Source:NCBI gene (formerly Entrezgene);Acc:100156927]
chr1	2600859	2602515	1657	*	chr1	2600859	2602515	in_vitro	in_vivo	12	13	2.19583	3.76923	-1.5734	c(t = -1.40287481902842)	0.178	0.837312	Distal Intergenic	ENSSSCG00000004020	SFT2D1	SFT2 domain containing 1 [Source:NCBI gene (formerly Entrezgene);Acc:100513321]
chr17	1213859	1215526	1668	*	chr17	1213859	1215526	in_vitro	in_vivo	12	13	0.843333	3.03	-2.18667	c(t = -1.41460278194822)	0.178	0.837312	Distal Intergenic	ENSSSCG00000006966	CLDN23	claudin 23 [Source:NCBI gene (formerly Entrezgene);Acc:100156235]
chr3	23365448	23367496	2049	*	chr3	23365448	23367496	in_vitro	in_vivo	10	16	1.428	2.43187	-1.00388	c(t = -1.39003248490174)	0.178	0.837312	Distal Intergenic	ENSSSCG00000027967	IGSF6	immunoglobulin superfamily member 6 [Source:NCBI gene (formerly Entrezgene);Acc:100627993]
chr2	144928471	144931857	3387	*	chr2	144928471	144931857	in_vitro	in_vivo	10	13	4.872	1.77154	3.10046	c(t = 1.44390871490334)	0.178	0.837312	Promoter (<=1kb)	ENSSSCG00000014401	NR3C1	nuclear receptor subfamily 3 group C member 1 [Source:VGNC Symbol;Acc:VGNC:90883]
chr4	56173277	56175322	2046	*	chr4	56173277	56175322	in_vitro	in_vivo	14	15	0.870714	1.70867	-0.837952	c(t = -1.38962141400996)	0.178	0.837312	Distal Intergenic	ENSSSCG00000006156	TPD52	tumor protein D52 [Source:VGNC Symbol;Acc:VGNC:98383]
chr7	12116919	12117991	1073	*	chr7	12116919	12117991	in_vitro	in_vivo	10	11	2.421	0.941818	1.47918	c(t = 1.41926871170774)	0.178	0.837312	Distal Intergenic	ENSSSCG00000001062	DTNBP1	dystrobrevin binding protein 1 [Source:NCBI gene (formerly Entrezgene);Acc:100049697]
chr6	93987384	93987908	525	*	chr6	93987384	93987908	in_vitro	in_vivo	11	9	2.17727	0.786667	1.39061	c(t = 1.40914195996007)	0.178	0.837312	Promoter (<=1kb)	ENSSSCG00000003644	FHL3	four and a half LIM domains 3 [Source:VGNC Symbol;Acc:VGNC:88129]
chr2	36884524	36885418	895	*	chr2	36884524	36885418	in_vitro	in_vivo	12	10	2.63167	0.69	1.94167	c(t = 1.40384484148817)	0.178	0.837312	Distal Intergenic	ENSSSCG00000013354	CSRP3	cysteine and glycine rich protein 3 [Source:NCBI gene (formerly Entrezgene);Acc:100337687]
chr3	71632987	71633473	487	*	chr3	71632987	71633473	in_vitro	in_vivo	10	11	1.558	0.42	1.138	c(t = 1.41329255556457)	0.178	0.837312	Distal Intergenic	ENSSSCG00000008319	CD207	CD207 molecule [Source:NCBI gene (formerly Entrezgene);Acc:100037935]
chr6	167823077	167825819	2743	*	chr6	167823077	167825819	in_vitro	in_vivo	9	10	94.5089	97.624	-3.11511	c(t = -1.4182635390503)	0.179	0.837312	Distal Intergenic	ENSSSCG00000035238	ELOVL1	ELOVL fatty acid elongase 1 [Source:VGNC Symbol;Acc:VGNC:87657]
chr1	270955829	270957567	1739	*	chr1	270955829	270957567	in_vitro	in_vivo	11	11	4.67455	1.60091	3.07364	c(t = 1.42860186780041)	0.179	0.837312	Distal Intergenic	ENSSSCG00000005702	FUBP3	far upstream element binding protein 3 [Source:VGNC Symbol;Acc:VGNC:103093]
chr12	57728868	57730868	2001	*	chr12	57728868	57730868	in_vitro	in_vivo	12	15	2.49833	1.19933	1.299	c(t = 1.41764138034918)	0.179	0.837312	Distal Intergenic	ENSSSCG00000018023	COX10	cytochrome c oxidase assembly factor heme A:farnesyltransferase COX10 [Source:NCBI gene (formerly Entrezgene);Acc:100521863]
[truncated: 6,128 more rows]

## Sheet: Sup Table S9 - Promoters
chr	start	end	group1	group2	n1	n2	estimate1	estimate2	estimate	statistic	p- value	adj.p.value	name
[truncated: 343 more rows]

## Sheet: Sup Table S10- Transcripts
chr	start	end	group1	group2	n1	n2	estimate1	estimate2	estimate	statistic	p-value	adj.p.value	name
[truncated: 843 more rows]

[truncated: 4 more sheets: Sup Table S11- Oficial imp, Sup Table S12 - Predic imp, Sup Table S13 - GO Promoter, Sup Table S14 - GO Transcript]
