# Supplementary material for: Deciphering differences in DNA methylation and transcriptome profiles of oocytes from pigs with high and low developmental competence
Source: Environ Epigenet. 2025 Jun 3;11(1):dvaf018. doi: 10.1093/eep/dvaf018 (PMC12418950; doi:10.1093/eep/dvaf018)
Supplement: dvaf018_Supplemental_Files [file dvaf018_supplemental_files.zip › 4. Additional file 3_ Abril-Parreño L et al 2024_Integrative analysis.xlsx]

## Sheet: Suppl Table S15 - RNA markers
Gene	factors	features	factors	pvalues	log2FC			Gene	factors	features	factors	pvalues	log2FC
ENSSSCG00000063504	1	ENSSSCG00000063504	1	0.029724	2.04723			RPS14	2	RPS14	2	4.24027e-05	4.7712
ADGRL2	1	ADGRL2	1	0.00222085	1.74201			ENSSSCG00000012088	2	ENSSSCG00000012088	2	6.27466e-06	4.54306
F2R	1	F2R	1	0.00105868	1.7119			NPAS1	2	NPAS1	2	0.00023867	4.47139
ALG6	1	ALG6	1	0.000375808	1.69129			DYNC2I2	2	DYNC2I2	2	0.026429	4.37938
ENSSSCG00000047016	1	ENSSSCG00000047016	1	0.0122935	1.64737			AP2S1	2	AP2S1	2	0.0152875	4.29752
ENSSSCG00000062132	1	ENSSSCG00000062132	1	5.17722e-05	1.63013			SYCN	2	SYCN	2	2.58861e-06	4.28756
CCDC179	1	CCDC179	1	0.026429	1.56443			TNNT1	2	TNNT1	2	0.000271523	4.17468
PLGRKT	1	PLGRKT	1	0.00222085	1.56027			SRM	2	SRM	2	0.00222085	4.13532
SLCO6A1	1	SLCO6A1	1	0.0125651	1.52044			RPS5	2	RPS5	2	6.80516e-05	4.08163
UBE2D1	1	UBE2D1	1	0.00596018	1.51619			ENSSSCG00000025928	2	ENSSSCG00000025928	2	1.15049e-07	3.97799
ENSSSCG00000011905	1	ENSSSCG00000011905	1	0.00154718	1.48319			ENSSSCG00000032060	2	ENSSSCG00000032060	2	2.58861e-06	3.94392
ANO5	1	ANO5	1	0.0182656	1.4208			RBP2	2	RBP2	2	0.00128303	3.89027
ABHD3	1	ABHD3	1	0.000375808	1.36473			CSTB	2	CSTB	2	0.00097102	3.87768
ENSSSCG00000061888	1	ENSSSCG00000061888	1	0.026429	1.34959			TMEM200C	2	TMEM200C	2	0.0301295	3.86592
POLE2	1	POLE2	1	0.00929494	1.33721			RPS12	2	RPS12	2	0.00329953	3.73744
C5orf24	1	C5orf24	1	0.0129743	1.31311			ENSSSCG00000002995	2	ENSSSCG00000002995	2	6.10418e-06	3.6316
COL19A1	1	COL19A1	1	0.00264406	1.27337			RPS9	2	RPS9	2	1.12173e-05	3.61511
ENSSSCG00000055582	1	ENSSSCG00000055582	1	0.0372948	1.27261			SMPD2	2	SMPD2	2	0.00199371	3.59318
ZNF383	1	ZNF383	1	0.000300279	1.27085			PKN1	2	PKN1	2	1.46813e-05	3.58934
ENSSSCG00000055001	1	ENSSSCG00000055001	1	0.0147017	1.26508			COMMD9	2	COMMD9	2	5.17722e-05	3.58808
ZNF770	1	ZNF770	1	0.00510422	1.24645			SNX22	2	SNX22	2	0.00894218	3.55093
TMEM38B	1	TMEM38B	1	0.000300279	1.23306			MATCAP1	2	MATCAP1	2	0.000242075	3.48172
LRRC34	1	LRRC34	1	0.000710659	1.2261			TMEM147	2	TMEM147	2	5.75246e-08	3.44825
GSN	1	GSN	1	0.0207192	1.18545			EIF3G	2	EIF3G	2	0.00023303	3.4312
DPY19L3	1	DPY19L3	1	0.00693574	1.17707			RPL35	2	RPL35	2	0.00264406	3.4021
GLCE	1	GLCE	1	1.72574e-06	1.16678			ENSSSCG00000027573	2	ENSSSCG00000027573	2	4.02672e-07	3.34358
ZSCAN30	1	ZSCAN30	1	1.56467e-05	1.16309			CYTH2	2	CYTH2	2	0.00105868	3.34331
RANBP6	1	RANBP6	1	0.00128303	1.14752			ENSSSCG00000033019	2	ENSSSCG00000033019	2	0.00111629	3.29599
ENSSSCG00000031854	1	ENSSSCG00000031854	1	0.00693574	1.1475			GPN2	2	GPN2	2	0.00849214	3.27708
RFK	1	RFK	1	0.000710659	1.12989			ENSSSCG00000013768	2	ENSSSCG00000013768	2	0.000467215	3.26241
ENSSSCG00000003792	1	ENSSSCG00000003792	1	0.026429	1.12135			WDR5	2	WDR5	2	3.02023e-05	3.24734
ENSSSCG00000011549	1	ENSSSCG00000011549	1	0.0333401	1.11879			MAST2	2	MAST2	2	2.30098e-07	3.24705
HMGN3	1	HMGN3	1	2.90499e-05	1.11173			ATP5IF1	2	ATP5IF1	2	2.30098e-07	3.23957
SDHAF4	1	SDHAF4	1	0.00023867	1.10989			NUDC	2	NUDC	2	3.89442e-05	3.23639
GADD45A	1	GADD45A	1	0.029724	1.10085			SMIM12	2	SMIM12	2	7.83628e-06	3.23153
GART	1	GART	1	0.0234332	1.06049			RPS29	2	RPS29	2	4.02672e-07	3.22952
DACT1	1	DACT1	1	0.000577892	1.05246			BCKDHA	2	BCKDHA	2	0.0372948	3.22148
AFG1L	1	AFG1L	1	6.90295e-07	1.05099			LRSAM1	2	LRSAM1	2	0.00222085	3.2124
IER3IP1	1	IER3IP1	1	0.0429876	1.04178			ENSSSCG00000052208	2	ENSSSCG00000052208	2	0.0390261	3.20933
TMEM216	1	TMEM216	1	0.0160561	1.01954			ACAD9	2	ACAD9	2	0.00348602	3.2033
CEP78	1	CEP78	1	0.0240491	1.01563			ALAD	2	ALAD	2	0.000300279	3.17663
PHYHIPL	1	PHYHIPL	1	0.029724	1.00796			ENSSSCG00000003930	2	ENSSSCG00000003930	2	2.58861e-06	3.13956
BMAL1	1	BMAL1	1	0.00105868	0.994227			ITGB5	2	ITGB5	2	0.00185787	3.13718
ELP4	1	ELP4	1	0.00370211	0.990222			ETHE1	2	ETHE1	2	4.02672e-07	3.13551
ZNF567	1	ZNF567	1	0.0372948	0.986676			RPS16	2	RPS16	2	3.85415e-06	3.13139
COMMD10	1	COMMD10	1	0.00184364	0.970959			ENSSSCG00000058091	2	ENSSSCG00000058091	2	0.033802	3.12871
ZNF146	1	ZNF146	1	0.0463051	0.956657			RDH13	2	RDH13	2	2.13992e-05	3.11748
ZNF614	1	ZNF614	1	0.026429	0.955062			NANS	2	NANS	2	0.00596018	3.09856
HLTF	1	HLTF	1	0.0182656	0.946501			ENSSSCG00000052671	2	ENSSSCG00000052671	2	0.0178032	3.08459
ZNF618	1	ZNF618	1	0.00154718	0.928847			COX17	2	COX17	2	2.30098e-07	3.08166
DTWD1	1	DTWD1	1	0.0207192	0.92749			TEX264	2	TEX264	2	3.89442e-05	3.08092
ENSSSCG00000034174	1	ENSSSCG00000034174	1	0.00510422	0.914106			ENSSSCG00000031249	2	ENSSSCG00000031249	2	0.000710659	3.07864
MINDY2	1	MINDY2	1	0.0463051	0.912044			EMC3	2	EMC3	2	0.0390261	3.07259
CRYZ	1	CRYZ	1	0.00596018	0.906555			INTS11	2	INTS11	2	0.000869715	3.07186
ENSSSCG00000061001	1	ENSSSCG00000061001	1	0.0160561	0.900741			CDC26	2	CDC26	2	2.59097e-05	3.05634
NMD3	1	NMD3	1	0.00596018	0.895155			ENSSSCG00000062012	2	ENSSSCG00000062012	2	0.00804229	3.04143
TOR1B	1	TOR1B	1	0.000467215	0.890213			LRRC47	2	LRRC47	2	0.0160561	3.02447
MAN1A1	1	MAN1A1	1	0.0107064	0.88637			COX7A2	2	COX7A2	2	9.67892e-06	3.01563
SLC25A16	1	SLC25A16	1	0.00382109	0.865544			ENSSSCG00000046487	2	ENSSSCG00000046487	2	0.018756	3.00208
ALAS1	1	ALAS1	1	0.000869715	0.865026			MAF	2	MAF	2	0.000586505	2.98898
PTPRK	1	PTPRK	1	0.0116246	0.862018			GRHPR	2	GRHPR	2	1.21388e-05	2.97197
DNAJC24	1	DNAJC24	1	2.58861e-06	0.861773			KLHDC4	2	KLHDC4	2	1.12173e-05	2.97029
ENSSSCG00000004623	1	ENSSSCG00000004623	1	0.0214182	0.860289			ENSSSCG00000005528	2	ENSSSCG00000005528	2	9.63534e-05	2.96062
APIP	1	APIP	1	0.0101351	0.859481			DMAC2L	2	DMAC2L	2	0.00634501	2.95919
TBX18	1	TBX18	1	0.00435484	0.85708			MRPS15	2	MRPS15	2	0.00685977	2.95633
PBX3	1	PBX3	1	0.00804229	0.85672			UPK1A	2	UPK1A	2	2.90499e-05	2.95201
MORC1	1	MORC1	1	0.0447536	0.854811			CBR3	2	CBR3	2	0.0316523	2.95181
THOC7	1	THOC7	1	0.00804229	0.845059			CTU2	2	CTU2	2	0.000167265	2.95148
CACTIN	1	CACTIN	1	0.00185787	0.832351			MRPS25	2	MRPS25	2	2.09882e-05	2.94612
RARS2	1	RARS2	1	0.000710659	0.826514			CCN6	2	CCN6	2	1.09297e-06	2.93529
CNTN4	1	CNTN4	1	0.00929494	0.824419			CZIB	2	CZIB	2	0.00693574	2.93493
ENSSSCG00000053039	1	ENSSSCG00000053039	1	0.00264406	0.814147			RPS13	2	RPS13	2	0.00185787	2.93436
SOS2	1	SOS2	1	0.0416108	0.813886			SPAG8	2	SPAG8	2	0.000345248	2.91264
A1CF	1	A1CF	1	0.00154718	0.813253			ZNF821	2	ZNF821	2	5.75246e-08	2.91191
SLC17A5	1	SLC17A5	1	0.000467215	0.807756			ENSSSCG00000002963	2	ENSSSCG00000002963	2	7.99592e-06	2.90852
KDM3B	1	KDM3B	1	0.00023867	0.799513			SNRPD2	2	SNRPD2	2	0.000114934	2.90774
GPR160	1	GPR160	1	0.000493572	0.797553			HSPBP1	2	HSPBP1	2	1.09297e-06	2.89548
MAP3K7	1	MAP3K7	1	0.0107064	0.795623			SLC25A38	2	SLC25A38	2	0.000586505	2.89395
CLP1	1	CLP1	1	0.0267817	0.79126			PPIB	2	PPIB	2	0.0019676	2.89081
SCN5A	1	SCN5A	1	0.0234332	0.779344			RNF141	2	RNF141	2	1.15049e-07	2.88573
TYMS	1	TYMS	1	0.0152875	0.775141			ENSSSCG00000014133	2	ENSSSCG00000014133	2	0.0123869	2.86853
CFAP95	1	CFAP95	1	0.026429	0.752059			UROD	2	UROD	2	2.09882e-05	2.86165
AMFR	1	AMFR	1	0.00154718	0.746354			PIH1D1	2	PIH1D1	2	0.00157581	2.85035
ENSSSCG00000023596	1	ENSSSCG00000023596	1	0.0416108	0.745653			NDUFS5	2	NDUFS5	2	1.15049e-07	2.8464
ENSSSCG00000056241	1	ENSSSCG00000056241	1	0.0140706	0.741449			TMEM42	2	TMEM42	2	0.00614661	2.8334
GNPNAT1	1	GNPNAT1	1	0.0160561	0.736335			ENSSSCG00000054958	2	ENSSSCG00000054958	2	5.75246e-08	2.83162
CEP76	1	CEP76	1	2.90499e-05	0.734288			HEMK1	2	HEMK1	2	0.00370211	2.82927
HAS1	1	HAS1	1	0.00128303	0.729883			LIN37	2	LIN37	2	3.40431e-05	2.81635
ENSSSCG00000014071	1	ENSSSCG00000014071	1	0.00023867	0.726622			ENSSSCG00000004703	2	ENSSSCG00000004703	2	0.00370211	2.81224
GOLIM4	1	GOLIM4	1	0.00929494	0.723269			ENSSSCG00000013386	2	ENSSSCG00000013386	2	5.17722e-05	2.79416
DPP8	1	DPP8	1	0.0122935	0.722788			FBXO31	2	FBXO31	2	1.09297e-06	2.76683
CPNE4	1	CPNE4	1	0.000577892	0.721818			KLF1	2	KLF1	2	0.000464153	2.75224
RFC4	1	RFC4	1	0.00128303	0.715207			MYOM1	2	MYOM1	2	0.0239979	2.75051
UTRN	1	UTRN	1	1.12173e-05	0.714945			POMGNT1	2	POMGNT1	2	0.00370211	2.738
ENSSSCG00000040389	1	ENSSSCG00000040389	1	0.0463051	0.710208			LENG1	2	LENG1	2	0.0179303	2.72715
PRKCI	1	PRKCI	1	0.00264406	0.70858			DMWD	2	DMWD	2	0.00170494	2.71744
GNB4	1	GNB4	1	4.02672e-07	0.707113			TIMM50	2	TIMM50	2	0.00520164	2.71418
IRAK2	1	IRAK2	1	5.17722e-05	0.705268			ENSSSCG00000035007	2	ENSSSCG00000035007	2	0.00185787	2.71258
KIF18A	1	KIF18A	1	0.029724	0.702028			ENSSSCG00000057874	2	ENSSSCG00000057874	2	0.0203735	2.70923
PPP1CC	1	PPP1CC	1	0.00154718	0.697273			ENSSSCG00000038035	2	ENSSSCG00000038035	2	0.000577892	2.70748
ZMAT3	1	ZMAT3	1	0.00929494	0.69521			POC1A	2	POC1A	2	0.00518408	2.70222
CD47	1	CD47	1	0.000147723	0.690116			TXNRD3	2	TXNRD3	2	0.00114362	2.69086
TTC14	1	TTC14	1	0.0239979	0.671266			MBOAT7	2	MBOAT7	2	0.0301295	2.69005
EPHA7	1	EPHA7	1	2.13992e-05	0.668647			ENSSSCG00000047379	2	ENSSSCG00000047379	2	0.00596018	2.68572
DNAJB4	1	DNAJB4	1	0.0140706	0.667898			SAL1	2	SAL1	2	1.56467e-05	2.68191
NGLY1	1	NGLY1	1	0.0189026	0.659272			ENSSSCG00000055939	2	ENSSSCG00000055939	2	0.00327588	2.67685
LATS1	1	LATS1	1	0.0213706	0.658635			LSM10	2	LSM10	2	0.00215222	2.67664
DNAAF2	1	DNAAF2	1	2.90499e-05	0.655907			ACAA1	2	ACAA1	2	0.00348602	2.66349
ENSSSCG00000003989	1	ENSSSCG00000003989	1	2.13992e-05	0.650957			ENKD1	2	ENKD1	2	2.58861e-06	2.66141
SACM1L	1	SACM1L	1	6.80516e-05	0.650675			AKR1A1	2	AKR1A1	2	0.00023303	2.65779
TM2D1	1	TM2D1	1	1.72574e-06	0.648441			COQ4	2	COQ4	2	1.21388e-05	2.65092
SLC30A4	1	SLC30A4	1	3.89442e-05	0.644136			PPAN	2	PPAN	2	0.0122935	2.64647
ENSSSCG00000059603	1	ENSSSCG00000059603	1	0.0221433	0.64132			PAQR7	2	PAQR7	2	0.000155629	2.63718
RIPOR1	1	RIPOR1	1	0.0463051	0.640212			MTMR14	2	MTMR14	2	0.00336642	2.63411
CMPK1	1	CMPK1	1	0.0269464	0.623999			ENSSSCG00000014284	2	ENSSSCG00000014284	2	1.72574e-06	2.63261
SLC4A7	1	SLC4A7	1	0.029724	0.619448			NDUFB4	2	NDUFB4	2	0.00423003	2.61732
SNRPA1	1	SNRPA1	1	0.000695383	0.618636			RPLP1	2	RPLP1	2	1.72574e-06	2.61187
FBXL4	1	FBXL4	1	8.88755e-05	0.618303			CAPNS1	2	CAPNS1	2	0.0079516	2.60061
TAFA4	1	TAFA4	1	0.0225535	0.61785			CCDC32	2	CCDC32	2	5.75246e-08	2.59768
FECH	1	FECH	1	0.00804229	0.615123			SLC38A8	2	SLC38A8	2	0.0484622	2.59686
PDHX	1	PDHX	1	0.00370211	0.610946			ATP5PF	2	ATP5PF	2	0.000467215	2.57898
ABHD17B	1	ABHD17B	1	0.00313457	0.609786			PSMB7	2	PSMB7	2	0.00134392	2.57471
PPP5C	1	PPP5C	1	0.0463051	0.609173			CCER2	2	CCER2	2	5.57989e-06	2.57276
SCAF4	1	SCAF4	1	0.00693574	0.605988			ENSSSCG00000011294	2	ENSSSCG00000011294	2	0.000188336	2.56297
ENSSSCG00000045482	1	ENSSSCG00000045482	1	2.90499e-05	0.605022			GINS2	2	GINS2	2	0.0201967	2.56226
ABHD10	1	ABHD10	1	2.13992e-05	0.596424			ENSSSCG00000056114	2	ENSSSCG00000056114	2	4.02672e-07	2.55835
RAB31	1	RAB31	1	0.00222085	0.592242			PIGP	2	PIGP	2	0.0134739	2.55685
TRAPPC6B	1	TRAPPC6B	1	0.000375808	0.575077			ENSSSCG00000029003	2	ENSSSCG00000029003	2	0.000164126	2.54979
CAPN7	1	CAPN7	1	0.00128303	0.572021			PADI3	2	PADI3	2	8.88755e-05	2.53169
SLC38A6	1	SLC38A6	1	0.0265988	0.570168			ENO1	2	ENO1	2	0.003896	2.52688
HPS3	1	HPS3	1	0.00804229	0.566056			ENSSSCG00000031083	2	ENSSSCG00000031083	2	1.56467e-05	2.51094
TSHZ1	1	TSHZ1	1	1.09297e-06	0.562144			TXNDC12	2	TXNDC12	2	0.00929494	2.50957
PRTG	1	PRTG	1	0.0416108	0.560965			CC2D1A	2	CC2D1A	2	6.80516e-05	2.50493
TTC39A	1	TTC39A	1	0.00154718	0.559477			ENSSSCG00000032082	2	ENSSSCG00000032082	2	1.72574e-06	2.49792
KDM4C	1	KDM4C	1	0.0122935	0.558329			SHROOM1	2	SHROOM1	2	0.00435484	2.47432
ENSSSCG00000022206	1	ENSSSCG00000022206	1	8.88755e-05	0.557154			UQCRQ	2	UQCRQ	2	0.000519525	2.45977
SNRNP40	1	SNRNP40	1	0.00105868	0.554491			NOX3	2	NOX3	2	0.00313861	2.45124
PPIL4	1	PPIL4	1	0.026429	0.553328			PSENEN	2	PSENEN	2	5.11361e-05	2.43959
FNBP4	1	FNBP4	1	0.00693574	0.552839			UST	2	UST	2	4.02672e-07	2.43422
SSX2IP	1	SSX2IP	1	0.000375808	0.549418			CCDC97	2	CCDC97	2	0.000532133	2.42067
ENSSSCG00000030015	1	ENSSSCG00000030015	1	0.00804229	0.548943			BDH1	2	BDH1	2	0.00212787	2.40567
PPFIA1	1	PPFIA1	1	0.0463051	0.548711			ENSSSCG00000060282	2	ENSSSCG00000060282	2	2.30098e-07	2.39674
SNAPC3	1	SNAPC3	1	8.88755e-05	0.538953			FAM32A	2	FAM32A	2	6.80516e-05	2.38762
MAP2K1	1	MAP2K1	1	2.13992e-05	0.535756			ENSSSCG00000032110	2	ENSSSCG00000032110	2	1.50565e-05	2.38499
FRMD4B	1	FRMD4B	1	0.0207192	0.529087			ACY1	2	ACY1	2	0.000188336	2.3842
ENSSSCG00000041063	1	ENSSSCG00000041063	1	0.0234332	0.528991			RPL32	2	RPL32	2	0.00545149	2.37114
ITFG1	1	ITFG1	1	0.0463051	0.527071			TYRO3	2	TYRO3	2	0.00248365	2.36337
ESCO1	1	ESCO1	1	0.026429	0.52692			GSE1	2	GSE1	2	0.00221813	2.35834
ZWINT	1	ZWINT	1	0.0107064	0.524659			RIMS3	2	RIMS3	2	0.000656469	2.35761
USP45	1	USP45	1	0.00105868	0.519602			TK2	2	TK2	2	3.85415e-06	2.35579
KIAA0586	1	KIAA0586	1	0.026429	0.51648			ENSSSCG00000028414	2	ENSSSCG00000028414	2	9.44607e-05	2.35565
RAVER1	1	RAVER1	1	2.30098e-07	0.51486			MED8	2	MED8	2	0.000375808	2.35208
ZNF300	1	ZNF300	1	0.00596018	0.514349			PRMT7	2	PRMT7	2	1.72574e-06	2.35158
VGLL3	1	VGLL3	1	0.000147723	0.513351			UQCRC1	2	UQCRC1	2	0.00131617	2.35025
RYK	1	RYK	1	8.88755e-05	0.508079			SWI5	2	SWI5	2	1.21388e-05	2.33579
VPS4B	1	VPS4B	1	0.000467215	0.505443			ENSSSCG00000013387	2	ENSSSCG00000013387	2	0.0140706	2.33562
DMXL1	1	DMXL1	1	0.0148133	0.501738			EBNA1BP2	2	EBNA1BP2	2	1.50565e-05	2.33295
CTBS	1	CTBS	1	5.17722e-05	0.501722			RPL24	2	RPL24	2	6.21741e-06	2.33143
MAPKAPK3	1	MAPKAPK3	1	0.000869715	0.500173			AEN	2	AEN	2	3.89442e-05	2.32856
E2F4	1	E2F4	1	0.029724	0.496883			SIDT1	2	SIDT1	2	5.17722e-05	2.32401
TMCO6	1	TMCO6	1	0.00105868	0.495823			ERI3	2	ERI3	2	0.000115366	2.32109
CENPW	1	CENPW	1	0.00435484	0.492719			ENSSSCG00000005217	2	ENSSSCG00000005217	2	0.00105409	2.30069
UNC13B	1	UNC13B	1	0.000300279	0.49136			SIL1	2	SIL1	2	0.000179675	2.29962
TUBE1	1	TUBE1	1	0.0416108	0.489441			CDA	2	CDA	2	2.30098e-07	2.29865
BLOC1S6	1	BLOC1S6	1	0.0372948	0.489257			HSBP1	2	HSBP1	2	0.000188336	2.295
MTAP	1	MTAP	1	0.0207192	0.480754			ENSSSCG00000022401	2	ENSSSCG00000022401	2	0.00315167	2.29491
MEAF6	1	MEAF6	1	0.0479146	0.480206			HARS1	2	HARS1	2	0.00154718	2.29026
ANXA2	1	ANXA2	1	0.00157581	0.479091			ENSSSCG00000027916	2	ENSSSCG00000027916	2	9.51004e-06	2.28847
SLC35D1	1	SLC35D1	1	8.88755e-05	0.47831			IQCC	2	IQCC	2	5.75246e-08	2.27568
RBL2	1	RBL2	1	0.000375808	0.477499			P3H1	2	P3H1	2	0.000242075	2.27484
ENSSSCG00000005440	1	ENSSSCG00000005440	1	0.0107064	0.477184			MYL3	2	MYL3	2	0.000147723	2.27027
SLC25A46	1	SLC25A46	1	0.00105868	0.474927			CACNA2D3	2	CACNA2D3	2	0.0200381	2.27019
GRPEL2	1	GRPEL2	1	0.000577892	0.471641			LRRC36	2	LRRC36	2	0.000869715	2.26645
CYLD	1	CYLD	1	0.026429	0.470697			VPS4A	2	VPS4A	2	0.000114934	2.2612
ZDHHC13	1	ZDHHC13	1	0.000577892	0.46602			SLC35A4	2	SLC35A4	2	0.00023303	2.25932
ARMC8	1	ARMC8	1	0.00782819	0.464727			IP6K2	2	IP6K2	2	2.30098e-07	2.2559
TBC1D32	1	TBC1D32	1	0.00222085	0.462562			ENSSSCG00000002790	2	ENSSSCG00000002790	2	9.04614e-05	2.25325
YTHDC2	1	YTHDC2	1	5.17722e-05	0.460636			GRAMD1A	2	GRAMD1A	2	5.29006e-06	2.24669
C18orf63	1	C18orf63	1	8.88755e-05	0.45873			TFDP2	2	TFDP2	2	0.000114934	2.24125
ME2	1	ME2	1	0.00370211	0.457357			CLN6	2	CLN6	2	2.90499e-05	2.24041
VAPA	1	VAPA	1	0.0234332	0.456414			RALGPS1	2	RALGPS1	2	0.00758365	2.23837
NUP93	1	NUP93	1	0.029724	0.454917			ENSSSCG00000023691	2	ENSSSCG00000023691	2	4.02672e-07	2.22056
MKNK1	1	MKNK1	1	0.0416108	0.453943			DNAJC11	2	DNAJC11	2	0.0180138	2.2195
CDH7	1	CDH7	1	0.00105868	0.453736			ENSSSCG00000048380	2	ENSSSCG00000048380	2	2.13992e-05	2.21824
GCNT1	1	GCNT1	1	0.00679509	0.452832			ENSSSCG00000033189	2	ENSSSCG00000033189	2	5.57989e-06	2.21643
CSNK1G3	1	CSNK1G3	1	2.90499e-05	0.452676			POLR2H	2	POLR2H	2	0.0347514	2.21526
CTTN	1	CTTN	1	5.22723e-05	0.452504			AURKAIP1	2	AURKAIP1	2	5.57989e-06	2.21267
ATP13A3	1	ATP13A3	1	0.0416108	0.451604			MTRES1	2	MTRES1	2	0.000188336	2.20446
PNISR	1	PNISR	1	0.00510422	0.451254			RPL28	2	RPL28	2	8.88755e-05	2.20008
TRNAU1AP	1	TRNAU1AP	1	0.00222085	0.450539			XXYLT1	2	XXYLT1	2	0.0142557	2.19896
WTAP	1	WTAP	1	0.0372948	0.446685			EEFSEC	2	EEFSEC	2	5.75246e-08	2.19696
PSMD5	1	PSMD5	1	3.85415e-06	0.445971			CIDEA	2	CIDEA	2	3.71612e-05	2.18448
CDCP1	1	CDCP1	1	0.0112687	0.445375			DELE1	2	DELE1	2	3.89442e-05	2.18255
ZCCHC9	1	ZCCHC9	1	0.0372948	0.441184			ENSSSCG00000032916	2	ENSSSCG00000032916	2	0.00221813	2.18153
ENSSSCG00000005453	1	ENSSSCG00000005453	1	0.0182656	0.438602			C1orf174	2	C1orf174	2	0.00223883	2.17804
GPT2	1	GPT2	1	0.0463051	0.437267			PCDH12	2	PCDH12	2	2.30098e-07	2.17684
APPL1	1	APPL1	1	0.00435484	0.433293			TMA7	2	TMA7	2	5.75246e-08	2.17626
ZFP30	1	ZFP30	1	0.0299532	0.433283			ENSSSCG00000005649	2	ENSSSCG00000005649	2	2.30098e-07	2.1735
UBIAD1	1	UBIAD1	1	0.0182656	0.431913			TSPAN1	2	TSPAN1	2	2.90499e-05	2.1711
CDIN1	1	CDIN1	1	2.13992e-05	0.430631			TCEANC2	2	TCEANC2	2	0.0207192	2.17043
PEF1	1	PEF1	1	0.0161386	0.430432			C19orf67	2	C19orf67	2	0.0157671	2.16839
YES1	1	YES1	1	4.02672e-07	0.429801			ILVBL	2	ILVBL	2	5.91914e-06	2.16585
SLF1	1	SLF1	1	0.0140706	0.429201			ACP7	2	ACP7	2	4.02672e-07	2.16544
CNOT10	1	CNOT10	1	0.00929494	0.426729			ENSSSCG00000052522	2	ENSSSCG00000052522	2	1.14933e-05	2.16386
NDC1	1	NDC1	1	0.00313457	0.424837			GLT8D1	2	GLT8D1	2	1.72574e-06	2.16254
PTPN5	1	PTPN5	1	0.000810525	0.422226			DIO1	2	DIO1	2	5.57989e-06	2.16245
CLASP2	1	CLASP2	1	0.00105868	0.420351			MAP7D1	2	MAP7D1	2	6.38137e-05	2.1584
LSR	1	LSR	1	0.00693574	0.418584			NDUFAF3	2	NDUFAF3	2	2.80336e-05	2.15656
SNX14	1	SNX14	1	0.00222085	0.416092			SELENOS	2	SELENOS	2	5.91914e-06	2.15173
ANKRD12	1	ANKRD12	1	0.00128303	0.415567			ENSSSCG00000058485	2	ENSSSCG00000058485	2	6.38137e-05	2.15119
NETO2	1	NETO2	1	0.026429	0.413445			GORASP1	2	GORASP1	2	2.58861e-06	2.14598
SEC13	1	SEC13	1	0.0416108	0.412009			RPUSD2	2	RPUSD2	2	0.00634501	2.14505
PCOLCE2	1	PCOLCE2	1	0.0116246	0.407207			ENSSSCG00000031730	2	ENSSSCG00000031730	2	0.000300279	2.13977
E2F8	1	E2F8	1	0.00370211	0.407045			RPL11	2	RPL11	2	1.56467e-05	2.13881
HSD17B12	1	HSD17B12	1	0.0238956	0.40686			ENSSSCG00000045343	2	ENSSSCG00000045343	2	8.88755e-05	2.13801
HNRNPH1	1	HNRNPH1	1	0.000300279	0.405844			ENSSSCG00000005006	2	ENSSSCG00000005006	2	1.56467e-05	2.13576
ATG5	1	ATG5	1	2.90499e-05	0.404234			ENSSSCG00000056323	2	ENSSSCG00000056323	2	1.15049e-07	2.13473
ELOVL4	1	ELOVL4	1	0.026429	0.402726			GLYCTK	2	GLYCTK	2	0.0045148	2.12811
PIK3C2A	1	PIK3C2A	1	3.89442e-05	0.402058			ZNRF1	2	ZNRF1	2	2.30098e-07	2.12582
UFD1	1	UFD1	1	0.0160561	0.400174			GBA2	2	GBA2	2	7.61167e-05	2.12377
STT3B	1	STT3B	1	0.00185787	0.395508			WNT7A	2	WNT7A	2	0.000330324	2.12061
INTS14	1	INTS14	1	6.80516e-05	0.394522			NUCB1	2	NUCB1	2	0.000300279	2.12051
MORC3	1	MORC3	1	0.0463051	0.394325			FHIT	2	FHIT	2	1.28767e-05	2.11634
AFF4	1	AFF4	1	0.014042	0.393343			COQ3	2	COQ3	2	5.75246e-08	2.11516
PCMT1	1	PCMT1	1	0.00105868	0.392723			CCDC61	2	CCDC61	2	0.000412155	2.1074
ZNF793	1	ZNF793	1	0.00128303	0.38945			CCDC12	2	CCDC12	2	2.13992e-05	2.10568
MYSM1	1	MYSM1	1	0.0372948	0.387627			ENSSSCG00000059558	2	ENSSSCG00000059558	2	0.024003	2.09771
FUBP1	1	FUBP1	1	0.00105868	0.386851			ASB6	2	ASB6	2	0.0221433	2.08131
ZFP1	1	ZFP1	1	0.000710659	0.385917			APOD	2	APOD	2	0.000114934	2.08048
RTTN	1	RTTN	1	0.0182656	0.384778			CHCHD4	2	CHCHD4	2	5.91914e-06	2.08037
NUDT21	1	NUDT21	1	3.89442e-05	0.3834			CDK5RAP2	2	CDK5RAP2	2	5.91914e-06	2.07442
SESN1	1	SESN1	1	5.75246e-08	0.383033			IRGQ	2	IRGQ	2	0.00336642	2.05214
MELK	1	MELK	1	8.88755e-05	0.381121			NOC2L	2	NOC2L	2	0.00423003	2.05072
DCP1A	1	DCP1A	1	0.000467215	0.380462			TAF1C	2	TAF1C	2	0.0120147	2.04995
PTPN2	1	PTPN2	1	0.000577892	0.377338			DMAC2	2	DMAC2	2	0.00672354	2.04019
TRAFD1	1	TRAFD1	1	0.00222085	0.376216			FBXO17	2	FBXO17	2	3.89442e-05	2.03958
USP48	1	USP48	1	0.000467215	0.37471			ABCF3	2	ABCF3	2	0.000375808	2.0287
BANP	1	BANP	1	0.0416108	0.374222			ENSSSCG00000062784	2	ENSSSCG00000062784	2	6.90295e-07	2.02065
PIGN	1	PIGN	1	0.0207192	0.372412			CDH15	2	CDH15	2	0.0200381	2.01921
NAALADL2	1	NAALADL2	1	0.000375808	0.370227			DYNC1LI1	2	DYNC1LI1	2	0.000188336	2.00643
TFG	1	TFG	1	0.000467215	0.367656			PDCD5	2	PDCD5	2	1.15049e-07	2.00131
RNF13	1	RNF13	1	0.0107064	0.364866			HARS2	2	HARS2	2	5.75246e-08	1.99772
CMTM4	1	CMTM4	1	0.000710659	0.363941			UBE2J1	2	UBE2J1	2	3.85415e-06	1.99578
DPF2	1	DPF2	1	0.00185787	0.36126			PNRC1	2	PNRC1	2	0.029724	1.99464
ZNF283	1	ZNF283	1	0.00185787	0.35917			YJU2B	2	YJU2B	2	4.02672e-07	1.99344
TRIM36	1	TRIM36	1	0.00596018	0.358848			CD274	2	CD274	2	0.000485666	1.98787
MFSD1	1	MFSD1	1	4.02672e-07	0.358163			FBXW9	2	FBXW9	2	0.000745249	1.98463
PSIP1	1	PSIP1	1	0.029724	0.354744			KATNB1	2	KATNB1	2	5.91914e-06	1.97628
SAV1	1	SAV1	1	7.99592e-06	0.354696			ABLIM3	2	ABLIM3	2	0.00597993	1.97505
CLPX	1	CLPX	1	8.88755e-05	0.35425			PRR5L	2	PRR5L	2	0.00683818	1.95651
STX3	1	STX3	1	0.000577892	0.353759			TMEM39B	2	TMEM39B	2	0.000300279	1.95624
FERMT2	1	FERMT2	1	1.72574e-06	0.353183			CEACAM20	2	CEACAM20	2	0.00154718	1.95581
SEC24A	1	SEC24A	1	0.00804229	0.350941			C19orf47	2	C19orf47	2	5.75246e-08	1.95309
ZYG11B	1	ZYG11B	1	0.00313457	0.347373			NFAT5	2	NFAT5	2	0.000778876	1.95195
ENSSSCG00000005255	1	ENSSSCG00000005255	1	0.0140706	0.345074			TRAIP	2	TRAIP	2	0.000317541	1.95159
PHLPP2	1	PHLPP2	1	0.026429	0.344495			MAD2L2	2	MAD2L2	2	2.24583e-05	1.9498
PSMD8	1	PSMD8	1	2.13992e-05	0.344345			PIGO	2	PIGO	2	0.00337011	1.94739
WDR48	1	WDR48	1	0.0114252	0.343886			ENSSSCG00000039972	2	ENSSSCG00000039972	2	4.02672e-07	1.94214
NAA30	1	NAA30	1	2.90499e-05	0.342205			GTF2H5	2	GTF2H5	2	7.99592e-06	1.94084
ENSSSCG00000056411	1	ENSSSCG00000056411	1	6.90295e-07	0.341022			RNASEH2A	2	RNASEH2A	2	5.57989e-06	1.93959
PCYT1A	1	PCYT1A	1	0.029724	0.338185			EPHB2	2	EPHB2	2	3.89442e-05	1.93916
KDM1A	1	KDM1A	1	0.0148263	0.337908			SH3GLB2	2	SH3GLB2	2	1.84807e-05	1.93615
ENSSSCG00000013395	1	ENSSSCG00000013395	1	0.0372948	0.334332			ENSSSCG00000041170	2	ENSSSCG00000041170	2	0.00435484	1.93238
DOCK7	1	DOCK7	1	0.0269464	0.333902			EXOSC5	2	EXOSC5	2	0.000710659	1.93159
REPS1	1	REPS1	1	5.57989e-06	0.333607			FNDC5	2	FNDC5	2	0.000200216	1.92744
RSRC1	1	RSRC1	1	0.000188336	0.332999			MRPS6	2	MRPS6	2	0.000193726	1.92505
FAM13C	1	FAM13C	1	0.0301295	0.329743			PFDN1	2	PFDN1	2	0.0300707	1.92137
H1-8	1	H1-8	1	0.00185787	0.328571			DEF8	2	DEF8	2	0.00014874	1.90785
AMPD3	1	AMPD3	1	0.0161386	0.328205			ENSSSCG00000043636	2	ENSSSCG00000043636	2	0.00785204	1.90753
ENSSSCG00000002855	1	ENSSSCG00000002855	1	6.90295e-07	0.323484			CIAPIN1	2	CIAPIN1	2	0.000109805	1.90308
NUP160	1	NUP160	1	0.00128303	0.320202			E2F2	2	E2F2	2	7.99592e-06	1.89695
PDP2	1	PDP2	1	5.57989e-06	0.319842			ENSSSCG00000031299	2	ENSSSCG00000031299	2	0.0319645	1.89603
CNTLN	1	CNTLN	1	0.000300279	0.316815			RPS6	2	RPS6	2	0.000290242	1.89219
MMS22L	1	MMS22L	1	0.0182656	0.315865			IFT57	2	IFT57	2	0.00128303	1.89048
NDC80	1	NDC80	1	0.000869715	0.315852			MRPL46	2	MRPL46	2	5.57989e-06	1.88842
MCC	1	MCC	1	0.000710659	0.315556			CABLES1	2	CABLES1	2	0.00209652	1.88748
POLR2E	1	POLR2E	1	0.00693574	0.312559			ENSSSCG00000056225	2	ENSSSCG00000056225	2	6.80516e-05	1.88353
ZNF599	1	ZNF599	1	0.00929494	0.31082			OXSM	2	OXSM	2	7.99592e-06	1.88254
TTC3	1	TTC3	1	1.09297e-06	0.308905			TOE1	2	TOE1	2	0.00168296	1.88233
DPH3	1	DPH3	1	0.00693574	0.300304			PSMC4	2	PSMC4	2	0.0200381	1.88106
SPINDOC	1	SPINDOC	1	0.00222085	0.29793			TTC21A	2	TTC21A	2	7.71876e-05	1.87946
ENSSSCG00000011253	1	ENSSSCG00000011253	1	5.75246e-08	0.291771			GLIPR2	2	GLIPR2	2	2.58861e-06	1.87465
HEY2	1	HEY2	1	0.0130887	0.284933			RAB6B	2	RAB6B	2	5.75246e-08	1.87191
IQGAP2	1	IQGAP2	1	0.00804229	0.283832			MIX23	2	MIX23	2	6.27466e-06	1.86516
ADAM10	1	ADAM10	1	0.0372948	0.282589			TMC4	2	TMC4	2	0.000467215	1.86238
TP53BP1	1	TP53BP1	1	0.00510422	0.281968			ENSSSCG00000045223	2	ENSSSCG00000045223	2	0.000467215	1.85949
PSMG1	1	PSMG1	1	0.0160561	0.281895			PRPF4	2	PRPF4	2	0.0366781	1.84294
HAS3	1	HAS3	1	0.00896843	0.279719			MPPE1	2	MPPE1	2	0.00128303	1.84037
ATG12	1	ATG12	1	0.00313457	0.279571			CAPZB	2	CAPZB	2	0.00313457	1.83821
NDUFAF4	1	NDUFAF4	1	0.00929494	0.278841			AKAP12	2	AKAP12	2	5.75246e-08	1.83559
ID3	1	ID3	1	0.00435484	0.278591			MTO1	2	MTO1	2	7.99592e-06	1.82902
TOP2B	1	TOP2B	1	0.000147723	0.270949			ENSSSCG00000011569	2	ENSSSCG00000011569	2	7.99592e-06	1.82793
DCC	1	DCC	1	0.000147723	0.263537			C2CD2	2	C2CD2	2	0.00108432	1.82786
ENSSSCG00000061752	1	ENSSSCG00000061752	1	0.0107064	0.259435			MTCL1	2	MTCL1	2	0.000710659	1.82155
ENSSSCG00000062865	1	ENSSSCG00000062865	1	0.000114934	0.254887			MON1A	2	MON1A	2	0.000710659	1.81895
NEDD4L	1	NEDD4L	1	3.85415e-06	0.250323			DOLPP1	2	DOLPP1	2	0.0283305	1.81822
								PAIP2	2	PAIP2	2	1.10032e-05	1.80909
								ENSSSCG00000056205	2	ENSSSCG00000056205	2	1.09297e-06	1.80692
								B4GALT4	2	B4GALT4	2	5.75246e-08	1.80579
								ENSSSCG00000050758	2	ENSSSCG00000050758	2	3.85415e-06	1.80072
								RTN4IP1	2	RTN4IP1	2	4.75923e-05	1.79319
								ENSSSCG00000005596	2	ENSSSCG00000005596	2	1.15049e-07	1.79145
								KDM4A	2	KDM4A	2	5.57989e-06	1.78525
								MROH7	2	MROH7	2	0.00023867	1.78506
								SELENON	2	SELENON	2	6.80516e-05	1.78412
								PSME3IP1	2	PSME3IP1	2	2.90499e-05	1.78114
								MED22	2	MED22	2	0.0136361	1.77948
								QPCTL	2	QPCTL	2	0.00154718	1.77767
								ENSSSCG00000011272	2	ENSSSCG00000011272	2	0.00334125	1.77727
								ENSSSCG00000002907	2	ENSSSCG00000002907	2	6.80516e-05	1.77377
								EEF1AKMT4	2	EEF1AKMT4	2	2.83425e-05	1.77007
								IFTAP	2	IFTAP	2	1.09297e-06	1.76938
								CRAT	2	CRAT	2	0.0258843	1.75866
								LTF	2	LTF	2	0.0139119	1.75568
								ENSSSCG00000053185	2	ENSSSCG00000053185	2	2.90499e-05	1.7531
								ENSSSCG00000003286	2	ENSSSCG00000003286	2	3.89442e-05	1.75134
								APOE	2	APOE	2	0.00596018	1.74956
								ENSSSCG00000035904	2	ENSSSCG00000035904	2	9.23379e-06	1.74802
								PRDX1	2	PRDX1	2	0.00212787	1.74711
								NDUFAF1	2	NDUFAF1	2	7.40147e-06	1.74392
								SEC11C	2	SEC11C	2	2.58861e-06	1.73998
								TFB1M	2	TFB1M	2	6.90295e-07	1.7394
								AHSG	2	AHSG	2	0.00209652	1.73898
								PADI4	2	PADI4	2	2.59097e-05	1.73663
								ENSSSCG00000059847	2	ENSSSCG00000059847	2	0.0254336	1.73423
								HAUS1	2	HAUS1	2	5.57989e-06	1.73325
								ATRIP	2	ATRIP	2	0.0122824	1.72874
								NDUFV2	2	NDUFV2	2	5.75246e-08	1.72827
								PDCD1LG2	2	PDCD1LG2	2	1.2035e-05	1.72626
								CFAP298	2	CFAP298	2	0.000577892	1.72251
								PTAR1	2	PTAR1	2	0.0221433	1.72042
								PAK4	2	PAK4	2	0.00614661	1.71919
								ENSSSCG00000037514	2	ENSSSCG00000037514	2	5.18914e-05	1.7163
								SRARP	2	SRARP	2	0.0147017	1.71629
								NIPAL3	2	NIPAL3	2	8.60161e-05	1.71338
								DNAAF4	2	DNAAF4	2	9.76425e-06	1.71012
								POLE3	2	POLE3	2	0.00104866	1.70884
								ENSSSCG00000058562	2	ENSSSCG00000058562	2	0.000577367	1.70406
								ZNF235	2	ZNF235	2	4.02672e-07	1.70109
								ENSSSCG00000061086	2	ENSSSCG00000061086	2	0.000869715	1.70098
								ARHGEF1	2	ARHGEF1	2	5.57989e-06	1.70035
								RBPMS2	2	RBPMS2	2	0.00435484	1.69722
								SRPRB	2	SRPRB	2	6.90295e-07	1.69526
								IQCG	2	IQCG	2	0.0195501	1.68508
								CALM3	2	CALM3	2	5.91914e-06	1.68155
								GEMIN2	2	GEMIN2	2	2.58861e-06	1.67965
								PARVA	2	PARVA	2	0.000493572	1.67734
								ZNF584	2	ZNF584	2	3.85415e-06	1.67665
								CROCC	2	CROCC	2	6.82696e-05	1.67341
								ENSSSCG00000054830	2	ENSSSCG00000054830	2	0.0225535	1.67299
								LIG1	2	LIG1	2	0.0009192	1.67231
								ENSSSCG00000055918	2	ENSSSCG00000055918	2	5.75246e-08	1.67074
								CIAO2B	2	CIAO2B	2	0.0142557	1.66976
								ENSSSCG00000035776	2	ENSSSCG00000035776	2	0.00113831	1.66587
								CKM	2	CKM	2	2.58861e-06	1.66383
								DUT	2	DUT	2	5.57989e-06	1.65889
								C18orf54	2	C18orf54	2	2.13992e-05	1.63979
								PKD1L2	2	PKD1L2	2	0.0149013	1.63959
								SPOCK1	2	SPOCK1	2	0.000114934	1.63697
								ELP6	2	ELP6	2	5.75246e-08	1.63615
								ENSSSCG00000062612	2	ENSSSCG00000062612	2	0.00123548	1.63574
								ALPK2	2	ALPK2	2	5.57989e-06	1.63287
								LYPD3	2	LYPD3	2	9.76425e-06	1.62954
								CD72	2	CD72	2	1.84807e-05	1.62471
								DHCR24	2	DHCR24	2	5.75246e-08	1.6242
								GPR32	2	GPR32	2	3.92145e-05	1.6231
								NAPA	2	NAPA	2	1.15049e-07	1.61917
								MCEE	2	MCEE	2	0.0134739	1.61879
								ENSSSCG00000029257	2	ENSSSCG00000029257	2	0.00023303	1.61649
								FHAD1	2	FHAD1	2	2.13992e-05	1.61125
								GNA14	2	GNA14	2	0.000300279	1.61107
								PNLDC1	2	PNLDC1	2	0.000638806	1.61012
								KCNN4	2	KCNN4	2	0.00537066	1.6017
								ENSSSCG00000026229	2	ENSSSCG00000026229	2	0.00249695	1.59895
								DOK6	2	DOK6	2	0.00423003	1.59712
								CDKN2AIPNL	2	CDKN2AIPNL	2	0.00399675	1.59619
								ENSSSCG00000028717	2	ENSSSCG00000028717	2	0.0324711	1.59476
								NLRC5	2	NLRC5	2	0.00382109	1.59067
								HECTD3	2	HECTD3	2	6.21741e-06	1.58802
								NCCRP1	2	NCCRP1	2	1.09297e-06	1.58438
								BTF3L4	2	BTF3L4	2	0.0101351	1.57902
								GNL3	2	GNL3	2	7.99592e-06	1.57759
								CFDP1	2	CFDP1	2	0.00100228	1.57631
								RAB7A	2	RAB7A	2	0.00849214	1.57498
								VAC14	2	VAC14	2	0.00435484	1.55223
								RBM15B	2	RBM15B	2	4.02672e-07	1.55156
								CA5A	2	CA5A	2	1.15049e-07	1.5474
								DHDDS	2	DHDDS	2	0.00910266	1.54673
								ENSSSCG00000029696	2	ENSSSCG00000029696	2	0.00518408	1.54486
								ARMC2	2	ARMC2	2	0.00313457	1.54386
								ENSSSCG00000034393	2	ENSSSCG00000034393	2	0.0147017	1.53751
								MYL12A	2	MYL12A	2	7.7663e-06	1.53205
								RNF220	2	RNF220	2	0.00222085	1.53201
								ENSSSCG00000061446	2	ENSSSCG00000061446	2	3.19119e-05	1.53151
								SCG5	2	SCG5	2	0.00336642	1.53064
								ENSSSCG00000004573	2	ENSSSCG00000004573	2	5.75246e-08	1.53049
								SKOR1	2	SKOR1	2	0.0333401	1.52928
								ENSSSCG00000061116	2	ENSSSCG00000061116	2	0.000425076	1.50934
								ATP2C2	2	ATP2C2	2	0.000288555	1.50858
								HAUS2	2	HAUS2	2	6.21741e-06	1.50683
								PLCG2	2	PLCG2	2	0.0278108	1.50602
								ENSSSCG00000053570	2	ENSSSCG00000053570	2	0.0122935	1.4966
								SESN2	2	SESN2	2	0.000147723	1.49435
								LYSMD2	2	LYSMD2	2	0.000288555	1.49076
								MKRN2	2	MKRN2	2	9.51004e-06	1.48988
								ENSSSCG00000022773	2	ENSSSCG00000022773	2	0.00672354	1.48959
								PAFAH2	2	PAFAH2	2	5.17722e-05	1.48844
								TWSG1	2	TWSG1	2	0.00518408	1.48651
								SYT5	2	SYT5	2	0.00782819	1.48453
								ENSSSCG00000011875	2	ENSSSCG00000011875	2	1.15049e-07	1.48157
								MRPL37	2	MRPL37	2	1.12173e-05	1.47905
								DDX28	2	DDX28	2	0.0205254	1.47357
								ENTREP1	2	ENTREP1	2	0.00154718	1.47222
								ENSSSCG00000060152	2	ENSSSCG00000060152	2	0.00596018	1.47213
								ENSSSCG00000056638	2	ENSSSCG00000056638	2	5.57989e-06	1.47175
								DKK3	2	DKK3	2	0.0185367	1.47031
								SNRPA	2	SNRPA	2	5.75246e-08	1.46355
								TBPL2	2	TBPL2	2	0.0372948	1.46244
								ENSSSCG00000003903	2	ENSSSCG00000003903	2	0.000188336	1.46044
								MRPL50	2	MRPL50	2	2.13992e-05	1.46023
								NUP62	2	NUP62	2	0.00727314	1.45961
								ENSSSCG00000052760	2	ENSSSCG00000052760	2	0.0207192	1.45848
								ENSSSCG00000057916	2	ENSSSCG00000057916	2	5.75246e-08	1.45725
								CC2D1B	2	CC2D1B	2	0.000290242	1.45351
								ALDOB	2	ALDOB	2	0.0115175	1.45305
								COQ8B	2	COQ8B	2	0.00849214	1.45047
								SEPTIN8	2	SEPTIN8	2	0.0278108	1.44969
								ATP5PO	2	ATP5PO	2	0.00804229	1.4401
								ENSSSCG00000053298	2	ENSSSCG00000053298	2	4.02672e-07	1.43832
								NLRP5	2	NLRP5	2	1.18296e-05	1.43497
								ENSSSCG00000028892	2	ENSSSCG00000028892	2	0.000330324	1.43156
								ENSSSCG00000046083	2	ENSSSCG00000046083	2	5.75246e-08	1.42106
								GSK3B	2	GSK3B	2	0.00128303	1.41841
								EIF2B3	2	EIF2B3	2	0.00290246	1.41757
								SYTL3	2	SYTL3	2	0.0114252	1.41729
								EFCAB12	2	EFCAB12	2	3.71612e-05	1.41597
								FBXO34	2	FBXO34	2	0.00693574	1.41328
								ZMAT2	2	ZMAT2	2	0.0440567	1.4062
								EAF1	2	EAF1	2	0.00672354	1.40523
								RRP1B	2	RRP1B	2	6.09797e-05	1.40441
								ENSSSCG00000062804	2	ENSSSCG00000062804	2	4.83907e-06	1.40386
								CACNA2D2	2	CACNA2D2	2	0.00117669	1.40056
								EIF1B	2	EIF1B	2	0.00232346	1.39662
								LYPLA2	2	LYPLA2	2	0.0269464	1.39551
								SLC2A8	2	SLC2A8	2	0.0045273	1.39035
								CCL22	2	CCL22	2	1.72574e-06	1.38877
								ANAPC13	2	ANAPC13	2	0.00536605	1.38788
								SKI	2	SKI	2	1.12173e-05	1.38683
								CCR5	2	CCR5	2	0.0045148	1.38575
								PRDX2	2	PRDX2	2	0.000279674	1.37617
								ENSSSCG00000045922	2	ENSSSCG00000045922	2	1.15049e-07	1.37573
								ALDH4A1	2	ALDH4A1	2	0.0431604	1.373
								LSAMP	2	LSAMP	2	0.000114934	1.37237
								NEGR1	2	NEGR1	2	0.0239979	1.36868
								RIMKLA	2	RIMKLA	2	6.27466e-06	1.36828
								MAP1LC3B	2	MAP1LC3B	2	7.99592e-06	1.36578
								STMN1	2	STMN1	2	0.000147723	1.3629
								TGM7	2	TGM7	2	1.72574e-06	1.36021
								WDR53	2	WDR53	2	0.000714435	1.355
								QARS1	2	QARS1	2	7.83628e-06	1.35468
								ENSSSCG00000058326	2	ENSSSCG00000058326	2	9.67892e-06	1.35383
								ARPP19	2	ARPP19	2	0.010813	1.35293
								TCP1	2	TCP1	2	0.0101927	1.34967
								ZBTB24	2	ZBTB24	2	0.0440567	1.34662
								SARS2	2	SARS2	2	0.0029137	1.34267
								LIMD1	2	LIMD1	2	7.99592e-06	1.341
								SLC25A26	2	SLC25A26	2	9.51004e-06	1.33869
								ENSSSCG00000003612	2	ENSSSCG00000003612	2	0.026429	1.33834
								CNDP2	2	CNDP2	2	0.00382109	1.33661
								RPL4	2	RPL4	2	0.0045148	1.33638
								LMOD3	2	LMOD3	2	0.00131617	1.33201
								ENSSSCG00000062560	2	ENSSSCG00000062560	2	1.15049e-07	1.32998
								MSANTD3	2	MSANTD3	2	0.000197764	1.32921
								TXNL4A	2	TXNL4A	2	1.21388e-05	1.32407
								CDKN3	2	CDKN3	2	0.00693574	1.32394
								ELOVL1	2	ELOVL1	2	1.8633e-05	1.32287
								COTL1	2	COTL1	2	0.00128303	1.32225
								ENSSSCG00000062439	2	ENSSSCG00000062439	2	0.0301295	1.31298
								NLRP8	2	NLRP8	2	0.013791	1.30398
								COG8	2	COG8	2	0.0160561	1.30213
								SIM2	2	SIM2	2	0.0094357	1.30136
								MRAP2	2	MRAP2	2	5.17722e-05	1.29269
								COX7C	2	COX7C	2	5.75246e-08	1.29025
								ENSSSCG00000032978	2	ENSSSCG00000032978	2	0.00435484	1.28897
								RBM42	2	RBM42	2	0.0140706	1.28149
								RSL24D1	2	RSL24D1	2	0.00150864	1.27861
								KPNA1	2	KPNA1	2	0.000300279	1.26957
								OOEP	2	OOEP	2	0.000881027	1.26946
								YIPF1	2	YIPF1	2	8.88755e-05	1.26914
								KIAA1143	2	KIAA1143	2	3.85415e-06	1.26181
								ENSSSCG00000056768	2	ENSSSCG00000056768	2	0.000224278	1.25983
								STIMATE	2	STIMATE	2	1.72574e-06	1.2585
								CPT2	2	CPT2	2	4.8078e-05	1.25615
								FBXO38	2	FBXO38	2	0.00896843	1.255
								TIMMDC1	2	TIMMDC1	2	0.00103693	1.25487
								UBE2B	2	UBE2B	2	0.00420275	1.25398
								DYNLT2B	2	DYNLT2B	2	2.90499e-05	1.25184
								ATP6V0D1	2	ATP6V0D1	2	0.0145153	1.24914
								LDHA	2	LDHA	2	0.000300279	1.24397
								MST1R	2	MST1R	2	6.90295e-07	1.2422
								ENSSSCG00000054140	2	ENSSSCG00000054140	2	0.00023867	1.24154
								ENSSSCG00000042842	2	ENSSSCG00000042842	2	3.85415e-06	1.23952
								ENSSSCG00000028572	2	ENSSSCG00000028572	2	0.00055248	1.23833
								GAP43	2	GAP43	2	6.80516e-05	1.23237
								LDLRAP1	2	LDLRAP1	2	2.26917e-05	1.22889
								ENSSSCG00000061564	2	ENSSSCG00000061564	2	4.02672e-07	1.22837
								PTCH2	2	PTCH2	2	3.40431e-05	1.22342
								ENSSSCG00000003348	2	ENSSSCG00000003348	2	5.57989e-06	1.22175
								LSG1	2	LSG1	2	4.02672e-07	1.22026
								SNX3	2	SNX3	2	8.88755e-05	1.21783
								MLH1	2	MLH1	2	1.72574e-06	1.21153
								SLC1A2	2	SLC1A2	2	0.00317692	1.21117
								PRR19	2	PRR19	2	0.00271136	1.20779
								HSPA4	2	HSPA4	2	4.02672e-07	1.20741
								LMCD1	2	LMCD1	2	0.00223883	1.20418
								TMEM69	2	TMEM69	2	7.99592e-06	1.20092
								TTLL3	2	TTLL3	2	1.12173e-05	1.19955
								OXTR	2	OXTR	2	0.00415803	1.19245
								C19orf54	2	C19orf54	2	2.58861e-06	1.19125
								NECAP2	2	NECAP2	2	5.57989e-06	1.19093
								TRIP4	2	TRIP4	2	0.0354833	1.18746
								ABRACL	2	ABRACL	2	7.99592e-06	1.18643
								ENSSSCG00000062072	2	ENSSSCG00000062072	2	0.00249695	1.18108
								EXOSC2	2	EXOSC2	2	0.00693574	1.17945
								BRPF1	2	BRPF1	2	0.000586505	1.17647
								ETF1	2	ETF1	2	3.85415e-06	1.17372
								CHSY3	2	CHSY3	2	6.80516e-05	1.17267
								PCDHGA4	2	PCDHGA4	2	0.00023867	1.17043
								INVS	2	INVS	2	0.0220354	1.16996
								ENSSSCG00000032216	2	ENSSSCG00000032216	2	5.75246e-08	1.1692
								FKBP3	2	FKBP3	2	0.00157581	1.16487
								DCAF10	2	DCAF10	2	3.02023e-05	1.15857
								YARS1	2	YARS1	2	5.65009e-06	1.15809
								ENSSSCG00000002709	2	ENSSSCG00000002709	2	0.000347213	1.15614
								RUVBL1	2	RUVBL1	2	6.90295e-07	1.15253
								CALHM6	2	CALHM6	2	0.0464089	1.15201
								TGFBI	2	TGFBI	2	0.0122935	1.15092
								ENSSSCG00000059138	2	ENSSSCG00000059138	2	2.30098e-07	1.1508
								ENSSSCG00000042524	2	ENSSSCG00000042524	2	0.00250694	1.14877
								CAMTA1	2	CAMTA1	2	0.000188336	1.14617
								FTL	2	FTL	2	1.8633e-05	1.14092
								GNL2	2	GNL2	2	0.000577892	1.14049
								TRIM32	2	TRIM32	2	1.12173e-05	1.13956
								EHD4	2	EHD4	2	5.17722e-05	1.13739
								SSR3	2	SSR3	2	0.000869715	1.13564
								ATP5F1A	2	ATP5F1A	2	5.75246e-08	1.13516
								ENSSSCG00000057950	2	ENSSSCG00000057950	2	6.90295e-07	1.12949
								ATG3	2	ATG3	2	0.0189386	1.12833
								PRRC2B	2	PRRC2B	2	7.83628e-06	1.12817
								STX17	2	STX17	2	0.00929494	1.12782
								CTH	2	CTH	2	5.75246e-08	1.12775
								HINT1	2	HINT1	2	2.30098e-07	1.12547
								SCAP	2	SCAP	2	6.27466e-06	1.12338
								PWP2	2	PWP2	2	0.00646879	1.1209
								PINK1	2	PINK1	2	0.00370211	1.11194
								ENSSSCG00000026454	2	ENSSSCG00000026454	2	0.000288555	1.1114
								LDHC	2	LDHC	2	0.000881027	1.11123
								ATP6V1G1	2	ATP6V1G1	2	3.89442e-05	1.11054
								SAR1B	2	SAR1B	2	1.21388e-05	1.10913
								ENSSSCG00000057571	2	ENSSSCG00000057571	2	0.0398414	1.10486
								CTPS1	2	CTPS1	2	1.72574e-06	1.1036
								ENSSSCG00000042603	2	ENSSSCG00000042603	2	0.0254205	1.10208
								HRH1	2	HRH1	2	6.90295e-07	1.10087
								ZNF593	2	ZNF593	2	0.000188336	1.09913
								CCDC191	2	CCDC191	2	0.00249695	1.09895
								MTHFD1L	2	MTHFD1L	2	0.00094184	1.09808
								RAB8A	2	RAB8A	2	0.0016228	1.09728
								GABBR2	2	GABBR2	2	1.72574e-06	1.09626
								HMGCL	2	HMGCL	2	0.0213706	1.09532
								MAP1A	2	MAP1A	2	0.00199328	1.09479
								PHF24	2	PHF24	2	1.72574e-06	1.09441
								KAZN	2	KAZN	2	7.99592e-06	1.09252
								TRMT10C	2	TRMT10C	2	0.00014156	1.09159
								ENSSSCG00000028677	2	ENSSSCG00000028677	2	4.02672e-07	1.0871
								ZNF529	2	ZNF529	2	0.00154718	1.08654
								MVB12B	2	MVB12B	2	0.000147723	1.08489
								NFYC	2	NFYC	2	3.89442e-05	1.08256
								CATSPER2	2	CATSPER2	2	0.000290242	1.07771
								ENSSSCG00000044155	2	ENSSSCG00000044155	2	0.000147723	1.0777
								GREB1L	2	GREB1L	2	1.10032e-05	1.07558
								PSKH1	2	PSKH1	2	0.000132983	1.0711
								SH3GL2	2	SH3GL2	2	0.00433766	1.06745
								RPSA	2	RPSA	2	9.23379e-06	1.065
								SNX30	2	SNX30	2	0.0122935	1.06114
								ATG7	2	ATG7	2	4.02672e-07	1.05588
								PLOD1	2	PLOD1	2	0.00339476	1.05474
								PDIA3	2	PDIA3	2	0.000317541	1.05378
								PIGV	2	PIGV	2	0.000300279	1.05127
								TXNL4B	2	TXNL4B	2	0.000506537	1.05003
								CDKL1	2	CDKL1	2	2.90499e-05	1.04579
								DNAJB11	2	DNAJB11	2	0.00693054	1.04368
								TMEM231	2	TMEM231	2	0.0100395	1.04354
								RSRP1	2	RSRP1	2	5.75246e-08	1.03825
								KLF2	2	KLF2	2	0.0139119	1.03781
								ZNF45	2	ZNF45	2	0.00270342	1.03427
								ENSSSCG00000054543	2	ENSSSCG00000054543	2	0.00804229	1.03357
								IK	2	IK	2	0.00334125	1.03165
								ENSSSCG00000011307	2	ENSSSCG00000011307	2	6.80516e-05	1.03152
								SCG3	2	SCG3	2	2.90499e-05	1.02596
								HEG1	2	HEG1	2	5.17722e-05	1.01826
								TPM1	2	TPM1	2	0.0128032	1.0115
								FOXJ3	2	FOXJ3	2	2.58861e-06	1.00663
								CCBE1	2	CCBE1	2	2.90499e-05	1.00513
								SYMPK	2	SYMPK	2	0.000347213	1.00387
								MAPK1IP1L	2	MAPK1IP1L	2	2.30098e-07	1.00377
								MRPL47	2	MRPL47	2	0.00336642	1.00316
								NKIRAS1	2	NKIRAS1	2	0.00156892	1.00167
								HSPA5	2	HSPA5	2	2.54243e-05	0.99703
								TLN2	2	TLN2	2	5.57989e-06	0.994647
								MYCBP	2	MYCBP	2	0.000167265	0.993451
								TCEA3	2	TCEA3	2	0.0028429	0.992764
								TPGS2	2	TPGS2	2	2.58861e-06	0.992707
								COQ9	2	COQ9	2	8.73936e-05	0.983922
								AFG3L2	2	AFG3L2	2	4.02672e-07	0.982448
								C9orf78	2	C9orf78	2	0.00510422	0.980134
								PSMD7	2	PSMD7	2	7.92217e-05	0.974222
								DOK4	2	DOK4	2	0.000147723	0.969402
								ENSSSCG00000027374	2	ENSSSCG00000027374	2	0.000577892	0.965493
								CHAC1	2	CHAC1	2	0.0019676	0.964193
								PPIE	2	PPIE	2	2.30098e-07	0.958394
								HMGXB3	2	HMGXB3	2	0.00459579	0.957718
								ENSSSCG00000027041	2	ENSSSCG00000027041	2	6.80516e-05	0.955265
								GMPPB	2	GMPPB	2	1.72574e-06	0.949569
								ENSSSCG00000048914	2	ENSSSCG00000048914	2	8.88755e-05	0.946314
								CCIN	2	CCIN	2	0.000577892	0.94494
								RBM22	2	RBM22	2	0.0467301	0.943988
								SURF4	2	SURF4	2	0.000467215	0.94263
								CLTA	2	CLTA	2	2.28228e-05	0.940614
								NUDT16	2	NUDT16	2	0.00250694	0.937351
								SSBP3	2	SSBP3	2	1.56467e-05	0.933171
								ENSSSCG00000011447	2	ENSSSCG00000011447	2	5.75246e-08	0.929179
								CCNDBP1	2	CCNDBP1	2	0.000189312	0.925201
								ENSSSCG00000063245	2	ENSSSCG00000063245	2	0.000167265	0.925091
								GET1	2	GET1	2	2.58861e-06	0.921047
								ECH1	2	ECH1	2	0.00128303	0.917766
								PRKN	2	PRKN	2	0.0254205	0.909056
								CCDC113	2	CCDC113	2	1.15049e-07	0.9089
								RASGRP1	2	RASGRP1	2	0.0182656	0.907311
								HYPK	2	HYPK	2	5.75246e-08	0.903926
								MTRF1L	2	MTRF1L	2	5.17722e-05	0.900009
								CENPS	2	CENPS	2	0.0168401	0.897266
								ENSSSCG00000032016	2	ENSSSCG00000032016	2	0.000467215	0.896161
								ENSSSCG00000027270	2	ENSSSCG00000027270	2	0.000188336	0.895684
								PTPRU	2	PTPRU	2	2.30098e-07	0.890857
								ENSSSCG00000058051	2	ENSSSCG00000058051	2	0.010763	0.889225
								PRELID2	2	PRELID2	2	0.000529683	0.884317
								DALRD3	2	DALRD3	2	0.00138341	0.875216
								ODF2	2	ODF2	2	6.90295e-07	0.87374
								NAT10	2	NAT10	2	2.90499e-05	0.869787
								TMEM245	2	TMEM245	2	0.0094357	0.868941
								MFAP1	2	MFAP1	2	0.0290772	0.868561
								ENSSSCG00000047735	2	ENSSSCG00000047735	2	0.000114538	0.861229
								RPL35A	2	RPL35A	2	4.02672e-07	0.858692
								AFAP1L1	2	AFAP1L1	2	4.02672e-07	0.857234
								LAMA3	2	LAMA3	2	0.000188336	0.85679
								TRIM44	2	TRIM44	2	0.00023867	0.856026
								ZCCHC17	2	ZCCHC17	2	0.000467215	0.856008
								CAPN12	2	CAPN12	2	1.72574e-06	0.849146
								DND1	2	DND1	2	0.0140706	0.845736
								ENSSSCG00000043568	2	ENSSSCG00000043568	2	1.15049e-07	0.845
								CDH8	2	CDH8	2	0.00403509	0.843781
								PTPN23	2	PTPN23	2	0.00758365	0.837891
								GSK3A	2	GSK3A	2	6.10418e-06	0.837008
								UBE3D	2	UBE3D	2	3.85415e-06	0.832448
								PCCB	2	PCCB	2	7.61167e-05	0.830774
								FAAP24	2	FAAP24	2	1.56467e-05	0.829347
								SLC24A1	2	SLC24A1	2	0.0122935	0.822662
								ENSSSCG00000005101	2	ENSSSCG00000005101	2	0.000656469	0.814079
								PPP1R8	2	PPP1R8	2	0.000446586	0.813221
								IP6K1	2	IP6K1	2	0.00352904	0.811404
								ENSSSCG00000059837	2	ENSSSCG00000059837	2	0.0229902	0.811115
								FNDC1	2	FNDC1	2	2.8121e-05	0.804518
								ENSSSCG00000050083	2	ENSSSCG00000050083	2	0.000135902	0.802568
								SLC37A1	2	SLC37A1	2	5.57989e-06	0.790125
								WDTC1	2	WDTC1	2	0.00337011	0.783735
								SMIM8	2	SMIM8	2	0.00128303	0.778699
								KIAA2013	2	KIAA2013	2	0.00154718	0.776261
								ZNF574	2	ZNF574	2	0.0370108	0.773401
								RER1	2	RER1	2	0.0318343	0.753008
								ENSSSCG00000014242	2	ENSSSCG00000014242	2	1.09297e-06	0.738555
								ENSSSCG00000024791	2	ENSSSCG00000024791	2	2.58861e-06	0.726808
								TMEM268	2	TMEM268	2	2.90499e-05	0.718319
								BOC	2	BOC	2	7.83628e-06	0.704664
								PAX5	2	PAX5	2	5.75246e-08	0.688171
								CENPT	2	CENPT	2	0.0336181	0.675176
								DFFA	2	DFFA	2	0.000710659	0.660111
								PLEKHM2	2	PLEKHM2	2	0.0269464	0.61455
								ENSSSCG00000003825	2	ENSSSCG00000003825	2	0.0195501	0.547782

## Sheet: Supple Table S16 - DNA markers
Loci	factors	features	pvalues	log2FC			Loci	factors	features	pvalues	log2FC
chr12.1990952.1991729_.C.	1	chr12.1990952.1991729_.C.	0.0463051	1.71906			chr2.149531920.149535260_.V.	2	chr2.149531920.149535260_.V.	0.0372948	1.37056
chr11.5042384.5044586_.C.	1	chr11.5042384.5044586_.C.	0.026429	1.65696			chr1.1727106.1729876_.V.	2	chr1.1727106.1729876_.V.	0.026429	1.20721
chr1.207173457.207174369_.C.	1	chr1.207173457.207174369_.C.	0.026429	1.62278			chr10.66844399.66847999_.V.	2	chr10.66844399.66847999_.V.	0.029724	1.09408
chr11.9912809.9913316_.C.	1	chr11.9912809.9913316_.C.	0.00435484	1.61292			chr9.136753582.136756492_.V.	2	chr9.136753582.136756492_.V.	0.045649	1.07546
chr1.75169857.75170800_.C.	1	chr1.75169857.75170800_.C.	0.0335554	1.54877			chr16.55458699.55460509_.V.	2	chr16.55458699.55460509_.V.	0.0416108	1.06044
chr11.4879361.4880102_.C.	1	chr11.4879361.4880102_.C.	0.000188336	1.5434			chrX.121752258.121755268_.V.	2	chrX.121752258.121755268_.V.	0.0416108	0.9704
chr1.8243705.8244469_.C.	1	chr1.8243705.8244469_.C.	0.00313457	1.52351			chr1.970705.972819_.C.	2	chr1.970705.972819_.C.	0.0207192	0.960806
chr12.56329633.56330718_.C.	1	chr12.56329633.56330718_.C.	0.00105868	1.46694			chr10.52445273.52447376_.C.	2	chr10.52445273.52447376_.C.	0.00313457	0.957912
chr1.130389264.130390128_.C.	1	chr1.130389264.130390128_.C.	0.00804229	1.46001			chr12.3166999.3170069_.V.	2	chr12.3166999.3170069_.V.	0.029724	0.952816
chr1.220952750.220953643_.C.	1	chr1.220952750.220953643_.C.	0.00370211	1.44628			chr4.32680749.32684029_.V.	2	chr4.32680749.32684029_.V.	0.0160561	0.940771
chr1.271103816.271104402_.C.	1	chr1.271103816.271104402_.C.	0.026429	1.44408			chr15.139048928.139052328_.V.	2	chr15.139048928.139052328_.V.	0.0207192	0.929315
chr10.14183392.14184638_.C.	1	chr10.14183392.14184638_.C.	0.00185787	1.43843			chr13.200128785.200129482_.C.	2	chr13.200128785.200129482_.C.	0.0140706	0.91657
chr12.16254662.16256264_.C.	1	chr12.16254662.16256264_.C.	0.0182656	1.41307			chr1.119948447.119948891_.C.	2	chr1.119948447.119948891_.C.	0.029724	0.908284
chr13.22124847.22125444_.C.	1	chr13.22124847.22125444_.C.	0.026429	1.38807			chr2.3694300.3695680_.V.	2	chr2.3694300.3695680_.V.	0.00023867	0.902489
chr1.128641100.128642036_.C.	1	chr1.128641100.128642036_.C.	0.029724	1.37698			chr1.200792376.200792811_.C.	2	chr1.200792376.200792811_.C.	0.00693574	0.902115
chr1.239492188.239493251_.C.	1	chr1.239492188.239493251_.C.	0.000467215	1.37316			chr14.141098189.141104699_.V.	2	chr14.141098189.141104699_.V.	0.029724	0.889016
chr13.27647771.27648483_.C.	1	chr13.27647771.27648483_.C.	0.029724	1.36509			chr2.76277430.76279160_.V.	2	chr2.76277430.76279160_.V.	0.000300279	0.887894
chr13.31308410.31309009_.C.	1	chr13.31308410.31309009_.C.	0.0122935	1.36373			chr3.25891176.25896476_.V.	2	chr3.25891176.25896476_.V.	0.0333401	0.884053
chr13.22883055.22883603_.C.	1	chr13.22883055.22883603_.C.	0.00929494	1.34906			chr5.3952758.3955988_.V.	2	chr5.3952758.3955988_.V.	0.00596018	0.879282
chr1.81996855.81997907_.C.	1	chr1.81996855.81997907_.C.	0.00154718	1.34574			chr6.162378686.162382916_.V.	2	chr6.162378686.162382916_.V.	0.0227016	0.877003
chr11.64308939.64309682_.C.	1	chr11.64308939.64309682_.C.	0.0463051	1.34092			chr10.39874289.39876849_.V.	2	chr10.39874289.39876849_.V.	0.00128303	0.858052
chr1.239285331.239286111_.C.	1	chr1.239285331.239286111_.C.	0.00804229	1.31807			chr16.54267269.54269829_.V.	2	chr16.54267269.54269829_.V.	0.0416108	0.857263
chr1.185397819.185398991_.C.	1	chr1.185397819.185398991_.C.	0.00596018	1.30162			chr4.59549079.59551499_.V.	2	chr4.59549079.59551499_.V.	0.000467215	0.85051
chr10.38889028.38889711_.C.	1	chr10.38889028.38889711_.C.	0.00693574	1.27881			chr4.76065169.76068979_.V.	2	chr4.76065169.76068979_.V.	0.00154718	0.849756
chr1.17136658.17138462_.C.	1	chr1.17136658.17138462_.C.	0.00313457	1.27634			chr4.128935039.128939899_.V.	2	chr4.128935039.128939899_.V.	0.00154718	0.844748
chr13.31627106.31627958_.C.	1	chr13.31627106.31627958_.C.	0.00435484	1.2546			chr9.258992.261072_.V.	2	chr9.258992.261072_.V.	0.000312399	0.842445
chr1.255168342.255169051_.C.	1	chr1.255168342.255169051_.C.	0.026429	1.25419			chr16.79741769.79744539_.V.	2	chr16.79741769.79744539_.V.	0.00105868	0.832567
chr12.42849222.42850200_.C.	1	chr12.42849222.42850200_.C.	0.00370211	1.25256			chr18.52624905.52628135_.V.	2	chr18.52624905.52628135_.V.	0.0140706	0.829696
chr1.267964175.267965046_.C.	1	chr1.267964175.267965046_.C.	0.00804229	1.24203			chr13.206843554.206847737_.C.	2	chr13.206843554.206847737_.C.	0.00313457	0.826546
chr10.31416365.31417437_.C.	1	chr10.31416365.31417437_.C.	0.00435484	1.22367			chr9.10731572.10734082_.V.	2	chr9.10731572.10734082_.V.	0.0488608	0.819788
chr1.98568735.98569606_.C.	1	chr1.98568735.98569606_.C.	0.00510422	1.22073			chr18.840575.842495_.V.	2	chr18.840575.842495_.V.	0.000710659	0.818342
chr1.217236861.217237767_.C.	1	chr1.217236861.217237767_.C.	0.00105868	1.21667			chr18.815975.818965_.V.	2	chr18.815975.818965_.V.	0.00222085	0.81772
chr11.67710536.67711157_.C.	1	chr11.67710536.67711157_.C.	0.00222085	1.21416			chr7.41816429.41818709_.V.	2	chr7.41816429.41818709_.V.	0.0485294	0.816344
chr1.57128007.57129548_.C.	1	chr1.57128007.57129548_.C.	0.0463051	1.21297			chr15.138868278.138870448_.V.	2	chr15.138868278.138870448_.V.	0.0182656	0.812163
chr10.53602092.53603913_.C.	1	chr10.53602092.53603913_.C.	0.0463051	1.20323			chr1.363396.374996_.V.	2	chr1.363396.374996_.V.	0.00023867	0.808816
chr12.24679720.24680359_.C.	1	chr12.24679720.24680359_.C.	0.00929494	1.19653			chr14.140303169.140305619_.V.	2	chr14.140303169.140305619_.V.	0.00313457	0.804869
chr1.27247922.27250919_.C.	1	chr1.27247922.27250919_.C.	0.00596018	1.19295			chr1.1921361.1921991_.C.	2	chr1.1921361.1921991_.C.	0.0413817	0.789268
chr10.27953468.27954613_.C.	1	chr10.27953468.27954613_.C.	0.000114934	1.18979			chr1.1776886.1789336_.V.	2	chr1.1776886.1789336_.V.	0.00222085	0.788745
chr11.77354566.77356438_.C.	1	chr11.77354566.77356438_.C.	0.0372948	1.1755			chr6.89558216.89560016_.V.	2	chr6.89558216.89560016_.V.	0.00264406	0.787265
chr12.37693741.37694252_.C.	1	chr12.37693741.37694252_.C.	0.0463051	1.16548			chr12.2141178.2144859_.C.	2	chr12.2141178.2144859_.C.	0.000300279	0.782667
chr12.18257274.18258147_.C.	1	chr12.18257274.18258147_.C.	0.00510422	1.16471			chr2.4256940.4259620_.V.	2	chr2.4256940.4259620_.V.	0.00222085	0.770423
chr1.181681232.181681657_.C.	1	chr1.181681232.181681657_.C.	0.0160561	1.15836			chr14.141392439.141394999_.V.	2	chr14.141392439.141394999_.V.	0.0234332	0.763108
chr10.10156482.10157235_.C.	1	chr10.10156482.10157235_.C.	0.00370211	1.15724			chr3.89803706.89805516_.V.	2	chr3.89803706.89805516_.V.	0.00929494	0.758363
chr1.186025525.186026828_.C.	1	chr1.186025525.186026828_.C.	8.88755e-05	1.14674			chr4.4245539.4248379_.V.	2	chr4.4245539.4248379_.V.	0.0107064	0.757792
chr1.142566853.142567341_.C.	1	chr1.142566853.142567341_.C.	0.00693574	1.12151			chr7.882149.884899_.V.	2	chr7.882149.884899_.V.	0.00435484	0.757492
chr11.9737631.9738333_.C.	1	chr11.9737631.9738333_.C.	0.00693574	1.11078			chr12.18868719.18875189_.V.	2	chr12.18868719.18875189_.V.	0.00804229	0.757208
chr1.31796141.31797056_.C.	1	chr1.31796141.31797056_.C.	0.0238956	1.11018			chr16.78729349.78736299_.V.	2	chr16.78729349.78736299_.V.	0.0333401	0.756452
chr11.6762590.6763775_.C.	1	chr11.6762590.6763775_.C.	0.00313457	1.10663			chr18.1701815.1705065_.V.	2	chr18.1701815.1705065_.V.	0.00510422	0.755201
chr13.27320290.27324941_.C.	1	chr13.27320290.27324941_.C.	0.00596018	1.10091			chr11.25643532.25644840_.C.	2	chr11.25643532.25644840_.C.	0.000869715	0.755011
chr1.268465007.268466088_.C.	1	chr1.268465007.268466088_.C.	0.00222085	1.10061			chr9.139054472.139056352_.V.	2	chr9.139054472.139056352_.V.	0.00929494	0.750737
chr12.52426498.52428609_.C.	1	chr12.52426498.52428609_.C.	0.000869715	1.09657			chr3.23198926.23200886_.V.	2	chr3.23198926.23200886_.V.	0.0207192	0.748197
chr11.52157608.52160831_.C.	1	chr11.52157608.52160831_.C.	0.00313457	1.08798			chr10.24458712.24459669_.C.	2	chr10.24458712.24459669_.C.	0.0415229	0.746758
chr11.68838249.68842592_.C.	1	chr11.68838249.68842592_.C.	0.0122935	1.08715			chr3.49441556.49445936_.V.	2	chr3.49441556.49445936_.V.	0.00264406	0.744495
chr11.21928915.21930059_.C.	1	chr11.21928915.21930059_.C.	0.0254633	1.08355			chr14.140087869.140090589_.V.	2	chr14.140087869.140090589_.V.	0.0416108	0.739074
chr12.52627516.52629243_.C.	1	chr12.52627516.52629243_.C.	0.000869715	1.08085			chr6.166829006.166831646_.V.	2	chr6.166829006.166831646_.V.	0.0333401	0.738412
chr1.242682071.242683303_.C.	1	chr1.242682071.242683303_.C.	0.00154718	1.08052			chr11.5241105.5241689_.C.	2	chr11.5241105.5241689_.C.	0.00804229	0.737481
chr11.17947617.17948835_.C.	1	chr11.17947617.17948835_.C.	2.90499e-05	1.06889			chr5.1771438.1776178_.V.	2	chr5.1771438.1776178_.V.	0.0463051	0.737115
chr11.66678135.66679652_.C.	1	chr11.66678135.66679652_.C.	0.00370211	1.06386			chr9.138947412.138952722_.V.	2	chr9.138947412.138952722_.V.	0.00435484	0.734962
chr1.120398506.120399196_.C.	1	chr1.120398506.120399196_.C.	0.0333401	1.05675			chr7.161119.166329_.V.	2	chr7.161119.166329_.V.	0.0259423	0.732904
chr12.39739482.39740013_.C.	1	chr12.39739482.39740013_.C.	0.0207192	1.0539			chr12.7581599.7584879_.V.	2	chr12.7581599.7584879_.V.	0.0122935	0.730735
chr1.187718846.187720384_.C.	1	chr1.187718846.187720384_.C.	0.0207192	1.05219			chr7.79413829.79415779_.V.	2	chr7.79413829.79415779_.V.	0.00370211	0.730643
chr1.270179344.270180174_.C.	1	chr1.270179344.270180174_.C.	0.026429	1.04967			chr18.5873195.5876335_.V.	2	chr18.5873195.5876335_.V.	0.0182656	0.730515
chr11.15734905.15735621_.C.	1	chr11.15734905.15735621_.C.	0.00128303	1.04394			chrX.125184248.125185808_.V.	2	chrX.125184248.125185808_.V.	0.0140706	0.726659
chr1.123461438.123462218_.C.	1	chr1.123461438.123462218_.C.	0.000710659	1.04206			chr8.55570718.55572198_.V.	2	chr8.55570718.55572198_.V.	0.0269349	0.726201
chr1.121067661.121068085_.C.	1	chr1.121067661.121068085_.C.	0.00804229	1.0366			chr14.92224439.92226169_.V.	2	chr14.92224439.92226169_.V.	0.00370211	0.725738
chr13.23279037.23279516_.C.	1	chr13.23279037.23279516_.C.	0.0140706	1.03255			chr13.206865565.206869585_.V.	2	chr13.206865565.206869585_.V.	0.0182656	0.724777
chr10.46934776.46936137_.C.	1	chr10.46934776.46936137_.C.	0.0234332	1.02675			chr7.7795369.7798579_.V.	2	chr7.7795369.7798579_.V.	0.0160561	0.724601
chr1.239918638.239919296_.C.	1	chr1.239918638.239919296_.C.	0.0140706	1.02634			chr12.33861199.33867119_.V.	2	chr12.33861199.33867119_.V.	0.00693574	0.721525
chr1.252323217.252324977_.C.	1	chr1.252323217.252324977_.C.	0.0160561	1.02326			chr2.2723860.2733450_.V.	2	chr2.2723860.2733450_.V.	0.00693574	0.717131
chr1.7650678.7652010_.C.	1	chr1.7650678.7652010_.C.	0.0140706	1.00405			chr10.8917679.8921219_.V.	2	chr10.8917679.8921219_.V.	0.000577892	0.715805
chr11.65229604.65230677_.C.	1	chr11.65229604.65230677_.C.	0.00105868	1.00289			chr7.4273899.4274969_.V.	2	chr7.4273899.4274969_.V.	0.0149887	0.715516
chr1.267391415.267392150_.C.	1	chr1.267391415.267392150_.C.	0.0122935	0.999956			chr6.167656186.167665426_.V.	2	chr6.167656186.167665426_.V.	0.0333401	0.714291
chr1.166465252.166466453_.C.	1	chr1.166465252.166466453_.C.	3.89442e-05	0.999062			chr1.400186.404786_.V.	2	chr1.400186.404786_.V.	0.000375808	0.711982
chr1.15328656.15330141_.C.	1	chr1.15328656.15330141_.C.	0.000869715	0.997978			chr1.731516.740006_.V.	2	chr1.731516.740006_.V.	0.00510422	0.711934
chr12.36831969.36832389_.C.	1	chr12.36831969.36832389_.C.	0.00105868	0.996916			chr3.131726366.131731426_.V.	2	chr3.131726366.131731426_.V.	0.0182656	0.711736
chr1.144787214.144788783_.C.	1	chr1.144787214.144788783_.C.	0.0182656	0.9938			chr11.2602205.2603499_.C.	2	chr11.2602205.2603499_.C.	0.0463051	0.707974
chr1.268641282.268643052_.C.	1	chr1.268641282.268643052_.C.	0.0463051	0.990316			chr12.448754.450833_.C.	2	chr12.448754.450833_.C.	0.0122935	0.707642
chr10.53314006.53315553_.C.	1	chr10.53314006.53315553_.C.	0.00264406	0.98221			chr1.1717576.1722746_.V.	2	chr1.1717576.1722746_.V.	0.000375808	0.70668
chr1.240494463.240496777_.C.	1	chr1.240494463.240496777_.C.	0.000710659	0.978679			chr2.2705840.2713480_.V.	2	chr2.2705840.2713480_.V.	0.0182656	0.703617
chr1.249905208.249905824_.C.	1	chr1.249905208.249905824_.C.	0.0227016	0.957526			chr5.75448848.75450858_.V.	2	chr5.75448848.75450858_.V.	0.026429	0.703416
chr12.7637681.7639269_.C.	1	chr12.7637681.7639269_.C.	0.00313457	0.94164			chr12.6336839.6340259_.V.	2	chr12.6336839.6340259_.V.	0.0416108	0.70133
chr1.215806690.215808328_.C.	1	chr1.215806690.215808328_.C.	0.000188336	0.941476			chr9.11174532.11178572_.V.	2	chr9.11174532.11178572_.V.	0.0182656	0.693568
chr10.31276259.31277324_.C.	1	chr10.31276259.31277324_.C.	0.00510422	0.939831			chr1.379816.389776_.V.	2	chr1.379816.389776_.V.	0.000869715	0.693261
chr1.147781309.147782595_.C.	1	chr1.147781309.147782595_.C.	0.026429	0.927869			chr18.3040845.3044465_.V.	2	chr18.3040845.3044465_.V.	0.00128303	0.692378
chr1.272961037.272962500_.C.	1	chr1.272961037.272962500_.C.	0.00222085	0.927261			chr12.1760259.1764969_.V.	2	chr12.1760259.1764969_.V.	0.026429	0.690673
chr13.9213718.9214343_.C.	1	chr13.9213718.9214343_.C.	5.57989e-06	0.922418			chr4.1900849.1906229_.V.	2	chr4.1900849.1906229_.V.	0.0122935	0.688596
chr11.12864358.12865079_.C.	1	chr11.12864358.12865079_.C.	0.0107064	0.92064			chr10.66708949.66710689_.V.	2	chr10.66708949.66710689_.V.	0.026429	0.688019
chr1.7679156.7680433_.C.	1	chr1.7679156.7680433_.C.	0.00510422	0.919573			chr18.472955.475115_.V.	2	chr18.472955.475115_.V.	0.029724	0.686396
chr13.32329740.32330722_.C.	1	chr13.32329740.32330722_.C.	0.0140706	0.906035			chr4.128389539.128391119_.V.	2	chr4.128389539.128391119_.V.	0.00313457	0.685939
chr11.3835568.3836152_.C.	1	chr11.3835568.3836152_.C.	0.0234332	0.901181			chrX.88048758.88052718_.V.	2	chrX.88048758.88052718_.V.	0.0226407	0.68396
chr12.8243844.8245010_.C.	1	chr12.8243844.8245010_.C.	0.00929494	0.900733			chr15.139822668.139834538_.V.	2	chr15.139822668.139834538_.V.	0.000710659	0.682222
chr11.16911110.16912081_.C.	1	chr11.16911110.16912081_.C.	0.00105868	0.897915			chr18.3716145.3718925_.V.	2	chr18.3716145.3718925_.V.	0.000467215	0.680689
chr1.239109878.239110333_.C.	1	chr1.239109878.239110333_.C.	0.0182656	0.895114			chr7.802119.805159_.V.	2	chr7.802119.805159_.V.	0.000147723	0.680283
chr12.27439282.27440471_.C.	1	chr12.27439282.27440471_.C.	0.0182656	0.894757			chr7.867759.873679_.V.	2	chr7.867759.873679_.V.	0.0140706	0.679539
chr1.271462633.271464147_.C.	1	chr1.271462633.271464147_.C.	0.0372948	0.887395			chr11.74017450.74021200_.V.	2	chr11.74017450.74021200_.V.	0.00435484	0.678381
chr11.15408631.15411432_.C.	1	chr11.15408631.15411432_.C.	0.00154718	0.884626			chr17.61321802.61328422_.V.	2	chr17.61321802.61328422_.V.	0.00929494	0.677262
chr10.33865976.33868184_.C.	1	chr10.33865976.33868184_.C.	0.026429	0.878376			chr1.66515495.66516311_.C.	2	chr1.66515495.66516311_.C.	0.000467215	0.677254
chr11.5332263.5334043_.C.	1	chr11.5332263.5334043_.C.	0.0463051	0.873934			chr12.1743839.1753369_.V.	2	chr12.1743839.1753369_.V.	0.0416108	0.673333
chr1.237785173.237786908_.C.	1	chr1.237785173.237786908_.C.	0.00370211	0.872659			chr18.1154575.1159705_.V.	2	chr18.1154575.1159705_.V.	0.00929494	0.671229
chr1.268115922.268117045_.C.	1	chr1.268115922.268117045_.C.	0.0107064	0.86985			chr12.6214528.6215144_.C.	2	chr12.6214528.6215144_.C.	0.029724	0.669459
chr1.163525770.163526535_.C.	1	chr1.163525770.163526535_.C.	0.00023867	0.868055			chr12.1304812.1306458_.C.	2	chr12.1304812.1306458_.C.	0.00510422	0.66858
chr1.241569484.241573110_.C.	1	chr1.241569484.241573110_.C.	0.0160561	0.863494			chr12.43165819.43169679_.V.	2	chr12.43165819.43169679_.V.	0.026429	0.667659
chr13.6984630.6986375_.C.	1	chr13.6984630.6986375_.C.	0.00370211	0.863196			chr18.1148775.1153895_.V.	2	chr18.1148775.1153895_.V.	0.026429	0.665533
chr1.140566769.140568093_.C.	1	chr1.140566769.140568093_.C.	0.0234332	0.862286			chr12.51843603.51844550_.C.	2	chr12.51843603.51844550_.C.	0.00264406	0.66345
chr1.108514583.108515849_.C.	1	chr1.108514583.108515849_.C.	0.029724	0.861314			chr13.206034618.206037701_.C.	2	chr13.206034618.206037701_.C.	0.0463051	0.66277
chr10.14294698.14296364_.C.	1	chr10.14294698.14296364_.C.	0.0415934	0.856734			chr14.140414459.140419889_.V.	2	chr14.140414459.140419889_.V.	0.00804229	0.662615
chr1.272954630.272955607_.C.	1	chr1.272954630.272955607_.C.	0.0122935	0.846991			chr14.137927429.137930519_.V.	2	chr14.137927429.137930519_.V.	0.0372948	0.661711
chr12.41725597.41727813_.C.	1	chr12.41725597.41727813_.C.	0.0028429	0.844897			chr10.66111510.66112730_.C.	2	chr10.66111510.66112730_.C.	0.00370211	0.659656
chr1.109010167.109010965_.C.	1	chr1.109010167.109010965_.C.	0.0234332	0.843519			chr12.50728138.50729135_.C.	2	chr12.50728138.50729135_.C.	0.00128303	0.658853
chr1.268652871.268653576_.C.	1	chr1.268652871.268653576_.C.	0.0107064	0.839031			chr16.77381779.77384759_.V.	2	chr16.77381779.77384759_.V.	0.00130583	0.655841
chr10.12557515.12558552_.C.	1	chr10.12557515.12558552_.C.	0.00370211	0.829116			chr6.65005436.65012316_.V.	2	chr6.65005436.65012316_.V.	0.0122935	0.655608
chr1.228044376.228045374_.C.	1	chr1.228044376.228045374_.C.	0.00929494	0.824978			chr1.286656.289836_.V.	2	chr1.286656.289836_.V.	0.00105868	0.6547
chr12.47124265.47125516_.C.	1	chr12.47124265.47125516_.C.	0.000577892	0.819254			chr9.138513222.138516292_.V.	2	chr9.138513222.138516292_.V.	0.0269464	0.654329
chr1.32418386.32419693_.C.	1	chr1.32418386.32419693_.C.	0.00510422	0.818858			chrX.122227078.122232108_.V.	2	chrX.122227078.122232108_.V.	0.0416108	0.652762
chr12.53553347.53554403_.C.	1	chr12.53553347.53554403_.C.	0.00370211	0.818828			chr11.5623444.5624326_.C.	2	chr11.5623444.5624326_.C.	0.00185787	0.652685
chr1.6996235.6997358_.C.	1	chr1.6996235.6997358_.C.	0.00264406	0.817868			chr4.76733289.76735109_.V.	2	chr4.76733289.76735109_.V.	0.000147723	0.652469
chr13.11358483.11360380_.C.	1	chr13.11358483.11360380_.C.	0.0372948	0.816115			chr4.7238559.7243049_.V.	2	chr4.7238559.7243049_.V.	0.026429	0.652345
chr1.3118820.3122474_.C.	1	chr1.3118820.3122474_.C.	0.0234332	0.815317			chr6.64710876.64718966_.V.	2	chr6.64710876.64718966_.V.	0.0182656	0.649796
chr1.25480793.25481989_.C.	1	chr1.25480793.25481989_.C.	0.029724	0.811456			chr15.139052628.139057078_.V.	2	chr15.139052628.139057078_.V.	0.000114934	0.647961
chr1.121413109.121414480_.C.	1	chr1.121413109.121414480_.C.	0.0463051	0.808789			chr14.140746869.140750169_.V.	2	chr14.140746869.140750169_.V.	0.0207192	0.645677
chr1.158860711.158862808_.C.	1	chr1.158860711.158862808_.C.	0.00929494	0.804916			chr1.2003255.2004766_.C.	2	chr1.2003255.2004766_.C.	0.0109034	0.64399
chr1.128305408.128305965_.C.	1	chr1.128305408.128305965_.C.	0.026429	0.790129			chr1.273651376.273656236_.V.	2	chr1.273651376.273656236_.V.	0.0372948	0.643751
chr11.23237035.23238925_.C.	1	chr11.23237035.23238925_.C.	0.00105868	0.789167			chr7.121088159.121093409_.V.	2	chr7.121088159.121093409_.V.	0.0107064	0.64365
chr11.19106367.19107200_.C.	1	chr11.19106367.19107200_.C.	0.0234332	0.785483			chr3.126148606.126153916_.V.	2	chr3.126148606.126153916_.V.	0.026429	0.643076
chr1.264195399.264196413_.C.	1	chr1.264195399.264196413_.C.	0.0333401	0.784877			chr15.137692318.137698258_.V.	2	chr15.137692318.137698258_.V.	0.000300279	0.642331
chr13.21877378.21878749_.C.	1	chr13.21877378.21878749_.C.	0.0122935	0.784319			chr1.986216.988616_.V.	2	chr1.986216.988616_.V.	0.000577892	0.641882
chr1.265934267.265935360_.C.	1	chr1.265934267.265935360_.C.	0.000467215	0.778012			chr12.32816299.32818319_.V.	2	chr12.32816299.32818319_.V.	0.00510422	0.640226
chr1.26254832.26255836_.C.	1	chr1.26254832.26255836_.C.	0.0107064	0.776113			chr6.64663816.64666816_.V.	2	chr6.64663816.64666816_.V.	0.0115931	0.640111
chr11.17689461.17691697_.C.	1	chr11.17689461.17691697_.C.	0.00185787	0.76973			chr8.4901688.4905898_.V.	2	chr8.4901688.4905898_.V.	0.0372948	0.6379
chr1.118913210.118914612_.C.	1	chr1.118913210.118914612_.C.	0.029724	0.765764			chr5.5025318.5031868_.V.	2	chr5.5025318.5031868_.V.	0.026429	0.637295
chr13.12574830.12575751_.C.	1	chr13.12574830.12575751_.C.	0.00804229	0.75986			chr16.78552969.78556889_.V.	2	chr16.78552969.78556889_.V.	0.0122935	0.636406
chr13.18371847.18373032_.C.	1	chr13.18371847.18373032_.C.	0.0463051	0.759224			chr14.140038389.140042669_.V.	2	chr14.140038389.140042669_.V.	0.000710659	0.636223
chr11.49807826.49808981_.C.	1	chr11.49807826.49808981_.C.	0.000147723	0.758953			chr7.1463629.1466979_.V.	2	chr7.1463629.1466979_.V.	0.00189937	0.635388
chr10.65471676.65472178_.C.	1	chr10.65471676.65472178_.C.	0.00370211	0.757012			chr11.77426533.77428310_.C.	2	chr11.77426533.77428310_.C.	0.029724	0.633263
chr1.109921476.109922526_.C.	1	chr1.109921476.109922526_.C.	0.00510422	0.753569			chr18.1416435.1421805_.V.	2	chr18.1416435.1421805_.V.	0.00596018	0.631942
chr15.76991098.76995238_.V.	1	chr15.76991098.76995238_.V.	0.00929494	0.751132			chr18.3673835.3675515_.V.	2	chr18.3673835.3675515_.V.	0.00804229	0.630596
chr1.236340984.236341976_.C.	1	chr1.236340984.236341976_.C.	0.0122935	0.746515			chr11.78891930.78896300_.V.	2	chr11.78891930.78896300_.V.	0.029724	0.62914
chr1.251570577.251571193_.C.	1	chr1.251570577.251571193_.C.	0.0207192	0.745688			chr17.61222882.61224592_.V.	2	chr17.61222882.61224592_.V.	0.0207192	0.6273
chr1.97734395.97735500_.C.	1	chr1.97734395.97735500_.C.	0.00264406	0.745625			chr1.3066316.3070096_.V.	2	chr1.3066316.3070096_.V.	0.00510422	0.625129
chr1.119758703.119759757_.C.	1	chr1.119758703.119759757_.C.	0.0372948	0.73881			chr8.131031428.131035218_.V.	2	chr8.131031428.131035218_.V.	0.0234332	0.624795
chr1.230906557.230908239_.C.	1	chr1.230906557.230908239_.C.	0.00929494	0.738017			chr1.969496.973026_.V.	2	chr1.969496.973026_.V.	0.00023867	0.624395
chr1.57423069.57424350_.C.	1	chr1.57423069.57424350_.C.	0.00596018	0.737438			chr14.139651639.139655749_.V.	2	chr14.139651639.139655749_.V.	0.029724	0.624343
chr13.40768236.40768750_.C.	1	chr13.40768236.40768750_.C.	0.00154718	0.733541			chr10.66654679.66661289_.V.	2	chr10.66654679.66661289_.V.	0.00264406	0.624327
chr11.13959329.13960821_.C.	1	chr11.13959329.13960821_.C.	0.0333401	0.730088			chr13.206321005.206328245_.V.	2	chr13.206321005.206328245_.V.	0.000375808	0.623689
chr1.25735449.25736948_.C.	1	chr1.25735449.25736948_.C.	0.00596018	0.727145			chr16.76625789.76633749_.V.	2	chr16.76625789.76633749_.V.	0.0416108	0.622129
chr1.242169220.242169827_.C.	1	chr1.242169220.242169827_.C.	0.000375808	0.715782			chr18.2235895.2238315_.V.	2	chr18.2235895.2238315_.V.	0.00370211	0.621828
chr1.250680302.250681256_.C.	1	chr1.250680302.250681256_.C.	0.0160561	0.704921			chr3.132616516.132619386_.V.	2	chr3.132616516.132619386_.V.	0.0182656	0.619515
chr1.137855508.137856731_.C.	1	chr1.137855508.137856731_.C.	0.0372948	0.699075			chr11.76710950.76713460_.V.	2	chr11.76710950.76713460_.V.	0.029724	0.619063
chr1.221581373.221582232_.C.	1	chr1.221581373.221582232_.C.	0.0140706	0.692801			chr14.21009729.21013389_.V.	2	chr14.21009729.21013389_.V.	0.00804229	0.618542
chr13.35179148.35181193_.C.	1	chr13.35179148.35181193_.C.	0.0333401	0.689889			chr17.60916312.60920102_.V.	2	chr17.60916312.60920102_.V.	0.00693574	0.618461
chr10.19888436.19889542_.C.	1	chr10.19888436.19889542_.C.	0.000467215	0.685831			chr1.90466.92736_.V.	2	chr1.90466.92736_.V.	0.000710659	0.616962
chr1.228854463.228855381_.C.	1	chr1.228854463.228855381_.C.	0.000577892	0.678235			chr18.48989585.48995365_.V.	2	chr18.48989585.48995365_.V.	0.000300279	0.61689
chr1.270363751.270364715_.C.	1	chr1.270363751.270364715_.C.	0.0160561	0.67777			chr1.188729585.188729940_.C.	2	chr1.188729585.188729940_.C.	0.00370211	0.616419
chr11.75544552.75545320_.C.	1	chr11.75544552.75545320_.C.	0.00804229	0.676221			chr13.206309755.206315565_.V.	2	chr13.206309755.206315565_.V.	0.00435484	0.614056
chr1.145707133.145707900_.C.	1	chr1.145707133.145707900_.C.	0.00804229	0.670609			chr14.137175889.137179879_.V.	2	chr14.137175889.137179879_.V.	6.80516e-05	0.613227
chr11.5793860.5797121_.C.	1	chr11.5793860.5797121_.C.	0.00435484	0.663488			chr1.2044406.2047956_.V.	2	chr1.2044406.2047956_.V.	0.0234332	0.6117
chr11.77979282.77981624_.C.	1	chr11.77979282.77981624_.C.	0.00154718	0.661049			chr18.50064445.50066235_.V.	2	chr18.50064445.50066235_.V.	0.00313457	0.610791
chr1.115219826.115220413_.C.	1	chr1.115219826.115220413_.C.	0.00693574	0.655399			chr9.10448262.10452072_.V.	2	chr9.10448262.10452072_.V.	0.000467215	0.608419
chr1.262203524.262204368_.C.	1	chr1.262203524.262204368_.C.	0.00370211	0.651354			chr9.135368712.135371122_.V.	2	chr9.135368712.135371122_.V.	0.0372948	0.606712
chr10.68769934.68770936_.C.	1	chr10.68769934.68770936_.C.	0.000869715	0.640997			chr11.65200901.65201681_.C.	2	chr11.65200901.65201681_.C.	0.00154718	0.606218
chr1.96839460.96842049_.C.	1	chr1.96839460.96842049_.C.	0.0207192	0.640214			chr18.52549975.52553555_.V.	2	chr18.52549975.52553555_.V.	0.000300279	0.605886
chr1.130384819.130388088_.C.	1	chr1.130384819.130388088_.C.	0.00264406	0.632083			chr5.3279228.3281228_.V.	2	chr5.3279228.3281228_.V.	0.026429	0.604944
chr1.180591892.180593286_.C.	1	chr1.180591892.180593286_.C.	0.00154718	0.631061			chr4.7447329.7451569_.V.	2	chr4.7447329.7451569_.V.	0.0182656	0.604904
chr1.52997619.52998959_.C.	1	chr1.52997619.52998959_.C.	0.00222085	0.623851			chrX.35573888.35577558_.V.	2	chrX.35573888.35577558_.V.	0.0207192	0.604115
chr10.54675617.54677199_.C.	1	chr10.54675617.54677199_.C.	0.00185787	0.620539			chr10.64054469.64079119_.V.	2	chr10.64054469.64079119_.V.	0.0234332	0.603689
chr1.4882178.4885075_.C.	1	chr1.4882178.4885075_.C.	0.00804229	0.616823			chr17.60939522.60943472_.V.	2	chr17.60939522.60943472_.V.	0.00370211	0.603573
chr1.238825022.238826808_.C.	1	chr1.238825022.238826808_.C.	0.000147723	0.615658			chr5.26146488.26152818_.V.	2	chr5.26146488.26152818_.V.	0.000710659	0.602868
chr12.52440268.52442734_.C.	1	chr12.52440268.52442734_.C.	0.00185787	0.615207			chr18.50056015.50059125_.V.	2	chr18.50056015.50059125_.V.	0.0234332	0.602027
chr1.95727119.95728266_.C.	1	chr1.95727119.95728266_.C.	0.00023867	0.610731			chr17.57631282.57634562_.V.	2	chr17.57631282.57634562_.V.	0.00510422	0.600731
chr1.188597843.188598626_.C.	1	chr1.188597843.188598626_.C.	2.90499e-05	0.605733			chr13.208214115.208217535_.V.	2	chr13.208214115.208217535_.V.	0.00023867	0.600464
chr13.22706057.22708111_.C.	1	chr13.22706057.22708111_.C.	0.0234332	0.602382			chr3.126639236.126644176_.V.	2	chr3.126639236.126644176_.V.	0.000710659	0.600328
chr13.5415652.5417586_.C.	1	chr13.5415652.5417586_.C.	0.0140706	0.600817			chr13.206031271.206032506_.C.	2	chr13.206031271.206032506_.C.	0.0463051	0.598966
chr13.1127397.1128336_.C.	1	chr13.1127397.1128336_.C.	0.00154718	0.600743			chr14.138182749.138186599_.V.	2	chr14.138182749.138186599_.V.	0.00370211	0.597655
chr15.48693778.48695388_.V.	1	chr15.48693778.48695388_.V.	0.0182656	0.592559			chr12.18864249.18866079_.V.	2	chr12.18864249.18866079_.V.	0.00804229	0.597649
chr1.72815404.72815846_.C.	1	chr1.72815404.72815846_.C.	0.0122935	0.586027			chr18.50062425.50064345_.V.	2	chr18.50062425.50064345_.V.	0.00128303	0.59745
chr10.68528038.68529249_.C.	1	chr10.68528038.68529249_.C.	0.00154718	0.583695			chr5.3321948.3323428_.V.	2	chr5.3321948.3323428_.V.	0.000869715	0.595579
chr11.46459363.46461173_.C.	1	chr11.46459363.46461173_.C.	0.0207192	0.575649			chr3.15937626.15941906_.V.	2	chr3.15937626.15941906_.V.	0.00596018	0.595565
chr1.83849134.83850970_.C.	1	chr1.83849134.83850970_.C.	0.00264406	0.573742			chr11.1673848.1674791_.C.	2	chr11.1673848.1674791_.C.	0.000869715	0.594428
chr13.30601700.30602411_.C.	1	chr13.30601700.30602411_.C.	0.00128303	0.569726			chr10.1075259.1078819_.V.	2	chr10.1075259.1078819_.V.	0.0234332	0.594017
chr13.31990619.31991906_.C.	1	chr13.31990619.31991906_.C.	2.90499e-05	0.56654			chr14.28802819.28808389_.V.	2	chr14.28802819.28808389_.V.	0.00693574	0.593961
chr10.68621049.68622278_.C.	1	chr10.68621049.68622278_.C.	0.00693574	0.56296			chr3.125782346.125785516_.V.	2	chr3.125782346.125785516_.V.	0.0122935	0.59383
chr10.34001454.34002137_.C.	1	chr10.34001454.34002137_.C.	0.00435484	0.560136			chr9.136453712.136457442_.V.	2	chr9.136453712.136457442_.V.	0.0140706	0.591559
chr1.198992230.198993785_.C.	1	chr1.198992230.198993785_.C.	0.000147723	0.556567			chr3.126125186.126128636_.V.	2	chr3.126125186.126128636_.V.	0.0416108	0.590984
chr1.14866348.14867856_.C.	1	chr1.14866348.14867856_.C.	0.00105868	0.552564			chr12.26745423.26746618_.C.	2	chr12.26745423.26746618_.C.	0.0234332	0.590883
chr1.164997476.164999127_.C.	1	chr1.164997476.164999127_.C.	0.00313457	0.551613			chr11.78263210.78271840_.V.	2	chr11.78263210.78271840_.V.	0.00023867	0.590625
chr1.138340690.138342678_.C.	1	chr1.138340690.138342678_.C.	0.0485294	0.544761			chr5.837998.842798_.V.	2	chr5.837998.842798_.V.	0.00154718	0.590569
chr1.181771496.181773290_.C.	1	chr1.181771496.181773290_.C.	0.0416108	0.540083			chr5.5176438.5181598_.V.	2	chr5.5176438.5181598_.V.	0.029724	0.589962
chr1.150709729.150712378_.C.	1	chr1.150709729.150712378_.C.	0.0182656	0.538716			chr7.1440269.1447389_.V.	2	chr7.1440269.1447389_.V.	0.018756	0.589499
chr10.51453624.51455597_.C.	1	chr10.51453624.51455597_.C.	0.00435484	0.538111			chr14.7359889.7361529_.V.	2	chr14.7359889.7361529_.V.	0.0207192	0.585986
chr12.1317683.1322503_.C.	1	chr12.1317683.1322503_.C.	0.0416108	0.529998			chr3.125787726.125792026_.V.	2	chr3.125787726.125792026_.V.	0.00023867	0.585071
chr11.49029946.49031917_.C.	1	chr11.49029946.49031917_.C.	0.0372948	0.526889			chr18.851535.853675_.V.	2	chr18.851535.853675_.V.	0.000869715	0.584567
chr1.37911315.37912718_.C.	1	chr1.37911315.37912718_.C.	0.00804229	0.526536			chr12.40492457.40493372_.C.	2	chr12.40492457.40493372_.C.	0.0160561	0.583673
chr9.68507352.68510302_.V.	1	chr9.68507352.68510302_.V.	0.0182656	0.524917			chr14.136710069.136717369_.V.	2	chr14.136710069.136717369_.V.	5.17722e-05	0.58273
chr12.45760921.45763958_.C.	1	chr12.45760921.45763958_.C.	0.0182656	0.524885			chr10.67517009.67525249_.V.	2	chr10.67517009.67525249_.V.	0.000375808	0.581356
chr1.31184928.31185414_.C.	1	chr1.31184928.31185414_.C.	0.0372948	0.521855			chr16.76567329.76569229_.V.	2	chr16.76567329.76569229_.V.	0.00804229	0.580426
chr11.12576418.12577666_.C.	1	chr11.12576418.12577666_.C.	0.00693574	0.518825			chr2.1598720.1611190_.V.	2	chr2.1598720.1611190_.V.	0.026429	0.579208
chr10.20732446.20733451_.C.	1	chr10.20732446.20733451_.C.	0.0207192	0.510803			chr14.136545109.136548939_.V.	2	chr14.136545109.136548939_.V.	0.000147723	0.578981
chr7.13377029.13380019_.V.	1	chr7.13377029.13380019_.V.	0.00154718	0.504047			chr16.77903549.77906319_.V.	2	chr16.77903549.77906319_.V.	0.000710659	0.578512
chr13.18030794.18031998_.C.	1	chr13.18030794.18031998_.C.	0.00222085	0.478392			chr14.141175729.141179889_.V.	2	chr14.141175729.141179889_.V.	0.0107064	0.577349
chr11.862370.863216_.C.	1	chr11.862370.863216_.C.	0.0107064	0.47387			chr4.129774569.129779739_.V.	2	chr4.129774569.129779739_.V.	0.0107064	0.576222
chr1.16139115.16140322_.C.	1	chr1.16139115.16140322_.C.	0.026429	0.471213			chr1.807820.809441_.C.	2	chr1.807820.809441_.C.	0.0147017	0.575439
chr8.120370758.120373218_.V.	1	chr8.120370758.120373218_.V.	0.00596018	0.454172			chr15.139604568.139621818_.V.	2	chr15.139604568.139621818_.V.	0.00185787	0.57536
chr11.60731373.60733345_.C.	1	chr11.60731373.60733345_.C.	0.0372948	0.449859			chr13.206209785.206213475_.V.	2	chr13.206209785.206213475_.V.	0.000114934	0.573736
chr1.181995066.181995661_.C.	1	chr1.181995066.181995661_.C.	0.00313457	0.448161			chr12.3215499.3219479_.V.	2	chr12.3215499.3219479_.V.	0.0463051	0.573646
chr1.237777497.237779049_.C.	1	chr1.237777497.237779049_.C.	0.0372948	0.447267			chr10.5725169.5727699_.V.	2	chr10.5725169.5727699_.V.	0.026429	0.573088
chr11.64042445.64043710_.C.	1	chr11.64042445.64043710_.C.	0.00693574	0.445494			chr15.109247828.109253198_.V.	2	chr15.109247828.109253198_.V.	0.000577892	0.573032
chr1.147461608.147463377_.C.	1	chr1.147461608.147463377_.C.	0.029724	0.433705			chr16.78852469.78857009_.V.	2	chr16.78852469.78857009_.V.	0.00510422	0.572677
chr11.51494201.51494648_.C.	1	chr11.51494201.51494648_.C.	0.026429	0.422193			chr4.76888489.76894389_.V.	2	chr4.76888489.76894389_.V.	0.0182656	0.570862
chr1.256544838.256545500_.C.	1	chr1.256544838.256545500_.C.	0.0372948	0.40916			chr18.1516805.1521415_.V.	2	chr18.1516805.1521415_.V.	0.00804229	0.570632
chr2.66344600.66347110_.V.	1	chr2.66344600.66347110_.V.	0.00596018	0.408738			chr15.132128328.132133218_.V.	2	chr15.132128328.132133218_.V.	0.000577892	0.570574
chr16.52819079.52825559_.V.	1	chr16.52819079.52825559_.V.	0.00250694	0.387089			chr3.125810976.125812866_.V.	2	chr3.125810976.125812866_.V.	0.026429	0.570439
chr6.31746036.31749326_.V.	1	chr6.31746036.31749326_.V.	0.0240491	0.385302			chrX.42955808.42959908_.V.	2	chrX.42955808.42959908_.V.	0.0207192	0.569786
chr10.53065708.53067189_.C.	1	chr10.53065708.53067189_.C.	0.0207192	0.378933			chr14.138976219.138981529_.V.	2	chr14.138976219.138981529_.V.	0.0234332	0.568565
chr18.18978175.18981285_.V.	1	chr18.18978175.18981285_.V.	0.00264406	0.377202			chr14.141119109.141125409_.V.	2	chr14.141119109.141125409_.V.	0.00435484	0.568465
chrX.118824848.118830998_.V.	1	chrX.118824848.118830998_.V.	0.00557874	0.372547			chr1.7364266.7367856_.V.	2	chr1.7364266.7367856_.V.	0.029724	0.567193
chr1.261898896.261900556_.V.	1	chr1.261898896.261900556_.V.	0.0416108	0.35472			chr1.267741236.267743686_.V.	2	chr1.267741236.267743686_.V.	6.80516e-05	0.566772
chr14.105010519.105014699_.V.	1	chr14.105010519.105014699_.V.	0.0207192	0.353649			chr4.79393579.79401379_.V.	2	chr4.79393579.79401379_.V.	0.0140706	0.566436
chr2.142577020.142579530_.V.	1	chr2.142577020.142579530_.V.	0.0207192	0.351036			chr9.10001892.10004452_.V.	2	chr9.10001892.10004452_.V.	0.0160561	0.566113
chr6.137522376.137525646_.V.	1	chr6.137522376.137525646_.V.	0.0416108	0.337273			chr1.1017936.1021376_.V.	2	chr1.1017936.1021376_.V.	0.00128303	0.565522
chr10.11334439.11336379_.V.	1	chr10.11334439.11336379_.V.	0.00128303	0.334345			chr18.52395835.52398155_.V.	2	chr18.52395835.52398155_.V.	0.000467215	0.565287
chr4.130422279.130428829_.V.	1	chr4.130422279.130428829_.V.	0.0415934	0.332886			chr13.205508615.205514475_.V.	2	chr13.205508615.205514475_.V.	0.0140706	0.564584
chrX.10217608.10219668_.V.	1	chrX.10217608.10219668_.V.	0.00105868	0.330129			chr14.139000749.139004889_.V.	2	chr14.139000749.139004889_.V.	0.00313457	0.564294
chr2.137765440.137768060_.V.	1	chr2.137765440.137768060_.V.	2.13992e-05	0.328836			chr5.39884708.39889348_.V.	2	chr5.39884708.39889348_.V.	0.000869715	0.562354
chr4.122826159.122828559_.V.	1	chr4.122826159.122828559_.V.	0.00105868	0.318898			chr1.228205316.228208576_.V.	2	chr1.228205316.228208576_.V.	0.026429	0.562272
chr13.65994525.65997625_.V.	1	chr13.65994525.65997625_.V.	0.0438102	0.317031			chr14.141145779.141148769_.V.	2	chr14.141145779.141148769_.V.	0.0372948	0.560063
chr9.133385662.133389422_.V.	1	chr9.133385662.133389422_.V.	0.0415934	0.304796			chr18.55603325.55605505_.V.	2	chr18.55603325.55605505_.V.	0.0122935	0.559347
chr6.55198826.55201756_.V.	1	chr6.55198826.55201756_.V.	0.026429	0.303817			chr1.1712876.1715666_.V.	2	chr1.1712876.1715666_.V.	2.13992e-05	0.558756
chr2.142639970.142642910_.V.	1	chr2.142639970.142642910_.V.	0.0182656	0.302832			chr2.4377340.4383010_.V.	2	chr2.4377340.4383010_.V.	0.0107064	0.556637
chr3.30269976.30274766_.V.	1	chr3.30269976.30274766_.V.	0.026429	0.301575			chr15.139858888.139868418_.V.	2	chr15.139858888.139868418_.V.	0.0140706	0.556361
chr7.17694559.17696599_.V.	1	chr7.17694559.17696599_.V.	0.00222085	0.289051			chr11.5415520.5417840_.V.	2	chr11.5415520.5417840_.V.	0.00105868	0.556277
chr2.8410290.8416580_.V.	1	chr2.8410290.8416580_.V.	0.00693574	0.277744			chr14.141151169.141169699_.V.	2	chr14.141151169.141169699_.V.	0.000300279	0.556079
chr18.14065305.14068395_.V.	1	chr18.14065305.14068395_.V.	0.0160561	0.277558			chr16.78837739.78842699_.V.	2	chr16.78837739.78842699_.V.	0.0416108	0.556028
chr9.107744692.107748482_.V.	1	chr9.107744692.107748482_.V.	0.0107064	0.273898			chr17.30801572.30807492_.V.	2	chr17.30801572.30807492_.V.	0.00510422	0.55549
chr6.56225666.56227716_.V.	1	chr6.56225666.56227716_.V.	0.0234332	0.272074			chr16.77740359.77743999_.V.	2	chr16.77740359.77743999_.V.	0.0207192	0.555411
chr12.1120907.1129651_.C.	1	chr12.1120907.1129651_.C.	0.00222085	0.267398			chr9.10408852.10411382_.V.	2	chr9.10408852.10411382_.V.	0.00023867	0.554729
chr18.51493135.51495445_.V.	1	chr18.51493135.51495445_.V.	0.000375808	0.258387			chr1.975216.986006_.V.	2	chr1.975216.986006_.V.	0.0122935	0.554517
							chr10.66739959.66744679_.V.	2	chr10.66739959.66744679_.V.	0.000300279	0.554104
							chr9.136285762.136289922_.V.	2	chr9.136285762.136289922_.V.	0.017307	0.553641
							chr18.52610855.52613855_.V.	2	chr18.52610855.52613855_.V.	0.0463051	0.552874
							chr1.1805526.1808086_.V.	2	chr1.1805526.1808086_.V.	0.00435484	0.552299
							chr15.135898088.135904648_.V.	2	chr15.135898088.135904648_.V.	0.00154718	0.551266
							chr1.274078796.274082926_.V.	2	chr1.274078796.274082926_.V.	0.026429	0.548819
							chr17.60443102.60447102_.V.	2	chr17.60443102.60447102_.V.	0.000710659	0.547909
							chr14.139834989.139836949_.V.	2	chr14.139834989.139836949_.V.	0.00596018	0.547307
							chr17.62489512.62496852_.V.	2	chr17.62489512.62496852_.V.	0.0160561	0.546755
							chr12.54676329.54677869_.V.	2	chr12.54676329.54677869_.V.	0.00128303	0.546001
							chr8.135203218.135209618_.V.	2	chr8.135203218.135209618_.V.	0.0416108	0.545222
							chr17.61208112.61211942_.V.	2	chr17.61208112.61211942_.V.	0.0333401	0.544598
							chr12.31277011.31277760_.C.	2	chr12.31277011.31277760_.C.	2.13992e-05	0.544361
							chr16.79746909.79748689_.V.	2	chr16.79746909.79748689_.V.	0.00337904	0.54351
							chr7.57099289.57103789_.V.	2	chr7.57099289.57103789_.V.	0.00264406	0.54332
							chrX.122392378.122394028_.V.	2	chrX.122392378.122394028_.V.	0.0029137	0.543114
							chr18.53310715.53313395_.V.	2	chr18.53310715.53313395_.V.	0.00596018	0.542609
							chr14.140288349.140293009_.V.	2	chr14.140288349.140293009_.V.	0.0234332	0.541684
							chrX.89994848.89998308_.V.	2	chrX.89994848.89998308_.V.	0.00439723	0.541277
							chr3.125110276.125116666_.V.	2	chr3.125110276.125116666_.V.	0.0207192	0.541182
							chr11.77160680.77173220_.V.	2	chr11.77160680.77173220_.V.	0.00596018	0.540989
							chr6.68107426.68110016_.V.	2	chr6.68107426.68110016_.V.	0.0140706	0.540184
							chr3.132151636.132158906_.V.	2	chr3.132151636.132158906_.V.	0.029724	0.538924
							chr6.40152416.40156126_.V.	2	chr6.40152416.40156126_.V.	0.00128303	0.538048
							chr1.100288868.100289605_.C.	2	chr1.100288868.100289605_.C.	0.0182656	0.537138
							chr4.4638639.4643039_.V.	2	chr4.4638639.4643039_.V.	0.0416108	0.536384
							chr7.121486789.121489109_.V.	2	chr7.121486789.121489109_.V.	0.000869715	0.536231
							chr15.139477888.139482538_.V.	2	chr15.139477888.139482538_.V.	5.17722e-05	0.536191
							chr6.65312326.65316126_.V.	2	chr6.65312326.65316126_.V.	0.00804229	0.535389
							chr1.267569346.267574476_.V.	2	chr1.267569346.267574476_.V.	0.0160561	0.535018
							chr7.112479109.112481399_.V.	2	chr7.112479109.112481399_.V.	0.000710659	0.533207
							chr8.39675128.39679828_.V.	2	chr8.39675128.39679828_.V.	0.0394684	0.530331
							chr12.53006559.53008829_.V.	2	chr12.53006559.53008829_.V.	0.000147723	0.530109
							chr3.127539586.127542766_.V.	2	chr3.127539586.127542766_.V.	0.0234332	0.529768
							chr15.138509228.138517658_.V.	2	chr15.138509228.138517658_.V.	0.0182656	0.529426
							chr14.113597569.113600209_.V.	2	chr14.113597569.113600209_.V.	0.0372948	0.528004
							chr1.460776.465756_.V.	2	chr1.460776.465756_.V.	0.0333401	0.526785
							chr14.138425199.138429809_.V.	2	chr14.138425199.138429809_.V.	8.88755e-05	0.52634
							chrX.35662488.35666898_.V.	2	chrX.35662488.35666898_.V.	0.0461213	0.525931
							chr1.1528376.1534766_.V.	2	chr1.1528376.1534766_.V.	2.90499e-05	0.525883
							chr14.141184479.141191799_.V.	2	chr14.141184479.141191799_.V.	2.13992e-05	0.524625
							chr18.899435.902215_.V.	2	chr18.899435.902215_.V.	0.0234332	0.524452
							chr5.10811288.10814498_.V.	2	chr5.10811288.10814498_.V.	0.000300279	0.523858
							chr13.207882785.207886425_.V.	2	chr13.207882785.207886425_.V.	0.00693574	0.523858
							chr4.129795209.129797689_.V.	2	chr4.129795209.129797689_.V.	0.000869715	0.523623
							chr3.26464566.26466636_.V.	2	chr3.26464566.26466636_.V.	0.029724	0.52305
							chr12.7934529.7938329_.V.	2	chr12.7934529.7938329_.V.	0.0234332	0.523041
							chr1.1277966.1282036_.V.	2	chr1.1277966.1282036_.V.	0.00222085	0.522657
							chr13.206033565.206037935_.V.	2	chr13.206033565.206037935_.V.	0.00023867	0.522456
							chr12.453099.460989_.V.	2	chr12.453099.460989_.V.	0.0372948	0.521511
							chr10.64015149.64023309_.V.	2	chr10.64015149.64023309_.V.	0.000577892	0.521067
							chr6.1017706.1025116_.V.	2	chr6.1017706.1025116_.V.	0.0207192	0.520695
							chr14.109581859.109584609_.V.	2	chr14.109581859.109584609_.V.	0.0182656	0.52032
							chr12.10353259.10356689_.V.	2	chr12.10353259.10356689_.V.	0.0160561	0.519854
							chr5.590338.593108_.V.	2	chr5.590338.593108_.V.	0.0463051	0.518649
							chr12.51975989.51978009_.V.	2	chr12.51975989.51978009_.V.	0.0207192	0.517664
							chr4.76143499.76145939_.V.	2	chr4.76143499.76145939_.V.	0.0416108	0.515436
							chr5.953598.957878_.V.	2	chr5.953598.957878_.V.	0.0234332	0.515281
							chr9.136622922.136626462_.V.	2	chr9.136622922.136626462_.V.	0.0336181	0.513186
							chr15.138292798.138294848_.V.	2	chr15.138292798.138294848_.V.	0.0207192	0.512891
							chr5.991728.995108_.V.	2	chr5.991728.995108_.V.	0.000114934	0.512094
							chr14.141114989.141118819_.V.	2	chr14.141114989.141118819_.V.	0.0372948	0.511945
							chr6.170242316.170248076_.V.	2	chr6.170242316.170248076_.V.	0.00441537	0.511807
							chr17.60471462.60473942_.V.	2	chr17.60471462.60473942_.V.	0.00185787	0.510587
							chr6.71017576.71021076_.V.	2	chr6.71017576.71021076_.V.	0.0248632	0.510569
							chr18.13503165.13506645_.V.	2	chr18.13503165.13506645_.V.	0.0416108	0.510219
							chr7.987719.991469_.V.	2	chr7.987719.991469_.V.	0.00222085	0.509791
							chr11.76631880.76635410_.V.	2	chr11.76631880.76635410_.V.	0.00264406	0.508441
							chr9.137555712.137557602_.V.	2	chr9.137555712.137557602_.V.	0.0140706	0.507393
							chr12.45504906.45505816_.C.	2	chr12.45504906.45505816_.C.	0.000467215	0.506841
							chr1.2414426.2422746_.V.	2	chr1.2414426.2422746_.V.	0.000375808	0.50607
							chr12.57609809.57612209_.V.	2	chr12.57609809.57612209_.V.	0.00222085	0.50591
							chr11.77808350.77813860_.V.	2	chr11.77808350.77813860_.V.	0.0416108	0.505108
							chr2.143486850.143494100_.V.	2	chr2.143486850.143494100_.V.	0.00023867	0.503634
							chr9.133306452.133308672_.V.	2	chr9.133306452.133308672_.V.	0.0207192	0.503468
							chr1.1112056.1117736_.V.	2	chr1.1112056.1117736_.V.	3.89442e-05	0.503142
							chr1.427666.430856_.V.	2	chr1.427666.430856_.V.	0.00596018	0.502891
							chr12.18036976.18040754_.C.	2	chr12.18036976.18040754_.C.	0.0240491	0.502792
							chr12.42492019.42494339_.V.	2	chr12.42492019.42494339_.V.	0.0160561	0.502349
							chr6.69507746.69511246_.V.	2	chr6.69507746.69511246_.V.	0.0416108	0.502244
							chr14.140075189.140077539_.V.	2	chr14.140075189.140077539_.V.	0.00105868	0.501604
							chr1.231142443.231143232_.C.	2	chr1.231142443.231143232_.C.	0.0463051	0.501063
							chr17.46638022.46640212_.V.	2	chr17.46638022.46640212_.V.	0.000114934	0.500914
							chr11.66330220.66335220_.V.	2	chr11.66330220.66335220_.V.	0.00264406	0.498931
							chr1.217287626.217288039_.C.	2	chr1.217287626.217288039_.C.	0.00510422	0.49818
							chr16.78255669.78257569_.V.	2	chr16.78255669.78257569_.V.	0.0160561	0.497811
							chr10.66532856.66534574_.C.	2	chr10.66532856.66534574_.C.	0.000869715	0.496682
							chr1.270259836.270264736_.V.	2	chr1.270259836.270264736_.V.	0.029724	0.496145
							chr1.270558716.270565436_.V.	2	chr1.270558716.270565436_.V.	0.00023867	0.495349
							chr5.588968.590088_.V.	2	chr5.588968.590088_.V.	0.00264406	0.495309
							chrX.35621628.35625368_.V.	2	chrX.35621628.35625368_.V.	0.0333401	0.495023
							chr7.74957429.74959919_.V.	2	chr7.74957429.74959919_.V.	0.0107064	0.493841
							chr1.96302626.96303169_.C.	2	chr1.96302626.96303169_.C.	0.026429	0.493438
							chr17.62701912.62704932_.V.	2	chr17.62701912.62704932_.V.	0.00185787	0.49273
							chr7.771569.775979_.V.	2	chr7.771569.775979_.V.	0.00370211	0.49024
							chr18.53162845.53165055_.V.	2	chr18.53162845.53165055_.V.	0.0182656	0.489973
							chr10.66695569.66700939_.V.	2	chr10.66695569.66700939_.V.	0.000710659	0.489056
							chr1.2030956.2036246_.V.	2	chr1.2030956.2036246_.V.	0.0107064	0.488718
							chr13.206030935.206033335_.V.	2	chr13.206030935.206033335_.V.	0.0160561	0.488564
							chr5.809138.813688_.V.	2	chr5.809138.813688_.V.	0.000375808	0.488137
							chr6.1409866.1413016_.V.	2	chr6.1409866.1413016_.V.	0.00154718	0.487845
							chr16.76432009.76435519_.V.	2	chr16.76432009.76435519_.V.	0.0160561	0.487449
							chr13.206853755.206856525_.V.	2	chr13.206853755.206856525_.V.	0.00264406	0.485875
							chr13.206214145.206223085_.V.	2	chr13.206214145.206223085_.V.	0.0140706	0.485739
							chr1.1268876.1273716_.V.	2	chr1.1268876.1273716_.V.	0.00596018	0.485282
							chr3.17803416.17807526_.V.	2	chr3.17803416.17807526_.V.	0.0140706	0.483186
							chr1.249876176.249878826_.V.	2	chr1.249876176.249878826_.V.	0.00804229	0.483127
							chr1.1027006.1030186_.V.	2	chr1.1027006.1030186_.V.	0.00264406	0.482897
							chr15.136299588.136302168_.V.	2	chr15.136299588.136302168_.V.	0.029724	0.482729
							chr16.79544639.79547779_.V.	2	chr16.79544639.79547779_.V.	0.00693574	0.48184
							chr11.76898450.76905200_.V.	2	chr11.76898450.76905200_.V.	0.00023867	0.481708
							chr11.2467950.2471110_.V.	2	chr11.2467950.2471110_.V.	0.000375808	0.480799
							chr6.1563686.1569256_.V.	2	chr6.1563686.1569256_.V.	0.00264406	0.480665
							chr5.1238268.1243888_.V.	2	chr5.1238268.1243888_.V.	0.0140706	0.479447
							chr14.140407549.140410609_.V.	2	chr14.140407549.140410609_.V.	0.00185787	0.479395
							chr8.3279248.3282578_.V.	2	chr8.3279248.3282578_.V.	0.00105868	0.479167
							chr15.139284398.139289478_.V.	2	chr15.139284398.139289478_.V.	6.80516e-05	0.479019
							chr13.207836074.207837600_.C.	2	chr13.207836074.207837600_.C.	0.00804229	0.478937
							chr16.79653319.79662869_.V.	2	chr16.79653319.79662869_.V.	0.0207192	0.478065
							chr5.3395198.3407528_.V.	2	chr5.3395198.3407528_.V.	0.0463051	0.477039
							chr9.139070772.139077652_.V.	2	chr9.139070772.139077652_.V.	0.00313457	0.476582
							chr6.169777346.169781966_.V.	2	chr6.169777346.169781966_.V.	0.0140706	0.476461
							chr5.902058.909388_.V.	2	chr5.902058.909388_.V.	0.00313457	0.476323
							chr9.134787102.134794662_.V.	2	chr9.134787102.134794662_.V.	0.0203735	0.476188
							chr5.1412758.1419198_.V.	2	chr5.1412758.1419198_.V.	0.029724	0.475762
							chr14.109576279.109579779_.V.	2	chr14.109576279.109579779_.V.	0.0107064	0.47435
							chr6.48150486.48153526_.V.	2	chr6.48150486.48153526_.V.	0.029724	0.474023
							chr2.1534830.1536310_.V.	2	chr2.1534830.1536310_.V.	0.00264406	0.474017
							chr17.46566172.46571562_.V.	2	chr17.46566172.46571562_.V.	0.000869715	0.472889
							chr1.933856.938486_.V.	2	chr1.933856.938486_.V.	0.00435484	0.471627
							chr15.137259558.137263238_.V.	2	chr15.137259558.137263238_.V.	0.000467215	0.471481
							chr9.138855342.138860072_.V.	2	chr9.138855342.138860072_.V.	0.000375808	0.470649
							chr5.3908018.3915028_.V.	2	chr5.3908018.3915028_.V.	0.000375808	0.470254
							chr18.49181915.49186015_.V.	2	chr18.49181915.49186015_.V.	0.029724	0.469605
							chr18.1185005.1195565_.V.	2	chr18.1185005.1195565_.V.	0.000375808	0.469485
							chr11.76880640.76886850_.V.	2	chr11.76880640.76886850_.V.	0.0140706	0.468998
							chr12.50736832.50738032_.C.	2	chr12.50736832.50738032_.C.	0.026429	0.467786
							chr16.79064329.79067429_.V.	2	chr16.79064329.79067429_.V.	0.0234332	0.466996
							chr1.266084036.266090246_.V.	2	chr1.266084036.266090246_.V.	0.0416108	0.466745
							chr16.79552959.79554459_.V.	2	chr16.79552959.79554459_.V.	0.00435484	0.464915
							chr9.135169882.135172302_.V.	2	chr9.135169882.135172302_.V.	0.000300279	0.463846
							chr6.53428926.53431616_.V.	2	chr6.53428926.53431616_.V.	0.0460468	0.463175
							chr9.7690052.7697432_.V.	2	chr9.7690052.7697432_.V.	2.90499e-05	0.462656
							chr12.40489799.40494329_.V.	2	chr12.40489799.40494329_.V.	0.00596018	0.462325
							chr9.3473252.3475242_.V.	2	chr9.3473252.3475242_.V.	0.0122935	0.461259
							chr12.57766699.57770849_.V.	2	chr12.57766699.57770849_.V.	0.00596018	0.460621
							chr12.8447539.8451929_.V.	2	chr12.8447539.8451929_.V.	0.00435484	0.459893
							chr12.59454279.59457869_.V.	2	chr12.59454279.59457869_.V.	0.000147723	0.459504
							chr9.138319262.138322222_.V.	2	chr9.138319262.138322222_.V.	0.00804229	0.458968
							chr5.39771978.39802708_.V.	2	chr5.39771978.39802708_.V.	0.0372948	0.458571
							chr11.2606080.2608500_.V.	2	chr11.2606080.2608500_.V.	0.000147723	0.458038
							chr9.10752072.10753202_.V.	2	chr9.10752072.10753202_.V.	0.0234332	0.455482
							chr13.200641940.200643216_.C.	2	chr13.200641940.200643216_.C.	0.00693574	0.454343
							chr11.77568280.77572640_.V.	2	chr11.77568280.77572640_.V.	0.0140706	0.453132
							chr17.46302122.46309462_.V.	2	chr17.46302122.46309462_.V.	0.00370211	0.45264
							chr9.139254192.139257322_.V.	2	chr9.139254192.139257322_.V.	0.0416108	0.452634
							chr2.130230.133660_.V.	2	chr2.130230.133660_.V.	0.0140706	0.452439
							chrX.121948228.121951038_.V.	2	chrX.121948228.121951038_.V.	0.00264406	0.45161
							chr10.58075410.58076488_.C.	2	chr10.58075410.58076488_.C.	0.029724	0.450963
							chr12.59899359.59903719_.V.	2	chr12.59899359.59903719_.V.	0.00929494	0.449969
							chr16.77099889.77104129_.V.	2	chr16.77099889.77104129_.V.	0.000375808	0.449748
							chr9.139341082.139344902_.V.	2	chr9.139341082.139344902_.V.	0.00929494	0.449148
							chr10.63368609.63375269_.V.	2	chr10.63368609.63375269_.V.	0.000869715	0.444761
							chr16.79537609.79543449_.V.	2	chr16.79537609.79543449_.V.	0.000114934	0.444388
							chr13.203618615.203628075_.V.	2	chr13.203618615.203628075_.V.	0.000710659	0.444157
							chr14.138986709.138990689_.V.	2	chr14.138986709.138990689_.V.	0.026429	0.444116
							chr2.151555380.151563830_.V.	2	chr2.151555380.151563830_.V.	0.0416108	0.443082
							chr11.16514780.16518890_.V.	2	chr11.16514780.16518890_.V.	0.0463051	0.442357
							chr12.57589829.57593429_.V.	2	chr12.57589829.57593429_.V.	0.00596018	0.440711
							chr2.1030190.1033250_.V.	2	chr2.1030190.1033250_.V.	0.029724	0.440407
							chr1.2504186.2516876_.V.	2	chr1.2504186.2516876_.V.	0.000869715	0.439714
							chr11.76463940.76465870_.V.	2	chr11.76463940.76465870_.V.	0.00264406	0.439476
							chr11.845120.847250_.V.	2	chr11.845120.847250_.V.	0.0372948	0.439193
							chr13.203800275.203802845_.V.	2	chr13.203800275.203802845_.V.	0.00804229	0.439191
							chr18.2191015.2194725_.V.	2	chr18.2191015.2194725_.V.	0.00804229	0.439161
							chr13.205687055.205689635_.V.	2	chr13.205687055.205689635_.V.	0.0160561	0.439046
							chr13.206831545.206840435_.V.	2	chr13.206831545.206840435_.V.	0.0333401	0.437932
							chr13.208227875.208231895_.V.	2	chr13.208227875.208231895_.V.	0.000467215	0.436859
							chr1.1283336.1285656_.V.	2	chr1.1283336.1285656_.V.	0.00264406	0.435268
							chr5.4656128.4660808_.V.	2	chr5.4656128.4660808_.V.	0.0107064	0.434547
							chr1.1905726.1911696_.V.	2	chr1.1905726.1911696_.V.	0.000188336	0.433998
							chr1.2423266.2427186_.V.	2	chr1.2423266.2427186_.V.	0.00154718	0.432799
							chr9.139078692.139082692_.V.	2	chr9.139078692.139082692_.V.	0.00185787	0.432353
							chr15.138150828.138155938_.V.	2	chr15.138150828.138155938_.V.	0.00804229	0.432213
							chr7.896039.903859_.V.	2	chr7.896039.903859_.V.	0.000577892	0.432106
							chr7.117463509.117468069_.V.	2	chr7.117463509.117468069_.V.	0.00804229	0.432055
							chr13.206519035.206525405_.V.	2	chr13.206519035.206525405_.V.	0.026429	0.430798
							chr3.1066576.1070166_.V.	2	chr3.1066576.1070166_.V.	0.000300279	0.430717
							chr4.104218519.104225309_.V.	2	chr4.104218519.104225309_.V.	0.00804229	0.430401
							chr7.55363709.55366089_.V.	2	chr7.55363709.55366089_.V.	0.000710659	0.429754
							chr15.137398238.137401498_.V.	2	chr15.137398238.137401498_.V.	0.00105868	0.429654
							chr4.7275539.7280759_.V.	2	chr4.7275539.7280759_.V.	0.00510422	0.429331
							chr6.67759306.67762556_.V.	2	chr6.67759306.67762556_.V.	0.00023867	0.429314
							chr11.78179830.78183890_.V.	2	chr11.78179830.78183890_.V.	0.00929494	0.429288
							chr1.1444436.1454966_.V.	2	chr1.1444436.1454966_.V.	0.00154718	0.429132
							chr16.75575719.75578049_.V.	2	chr16.75575719.75578049_.V.	0.00313457	0.428412
							chr14.138275659.138279459_.V.	2	chr14.138275659.138279459_.V.	0.0207192	0.427824
							chr7.739009.745339_.V.	2	chr7.739009.745339_.V.	0.026429	0.426989
							chr3.25495726.25499196_.V.	2	chr3.25495726.25499196_.V.	0.0140706	0.426943
							chr17.55527122.55531472_.V.	2	chr17.55527122.55531472_.V.	0.00313457	0.426713
							chr8.129867778.129871438_.V.	2	chr8.129867778.129871438_.V.	0.00313457	0.426634
							chr4.12230849.12234179_.V.	2	chr4.12230849.12234179_.V.	0.000577892	0.425544
							chr18.50125275.50128495_.V.	2	chr18.50125275.50128495_.V.	0.00215222	0.425183
							chr13.196955955.196959185_.V.	2	chr13.196955955.196959185_.V.	0.00804229	0.42472
							chr14.141133839.141138489_.V.	2	chr14.141133839.141138489_.V.	0.0416108	0.424223
							chr15.138676278.138679518_.V.	2	chr15.138676278.138679518_.V.	0.0416108	0.424215
							chr12.34584909.34591689_.V.	2	chr12.34584909.34591689_.V.	0.000188336	0.42326
							chr2.6895080.6899700_.V.	2	chr2.6895080.6899700_.V.	0.00370211	0.423057
							chr12.18875419.18877149_.V.	2	chr12.18875419.18877149_.V.	0.00128303	0.422754
							chr1.9350656.9354186_.V.	2	chr1.9350656.9354186_.V.	0.0333401	0.422316
							chr16.79511609.79518859_.V.	2	chr16.79511609.79518859_.V.	0.00313457	0.42223
							chr16.74548109.74550049_.V.	2	chr16.74548109.74550049_.V.	8.88755e-05	0.422052
							chr16.79495219.79497289_.V.	2	chr16.79495219.79497289_.V.	0.00313457	0.420551
							chr15.137290218.137298818_.V.	2	chr15.137290218.137298818_.V.	0.00128303	0.419502
							chr7.49445909.49448319_.V.	2	chr7.49445909.49448319_.V.	0.0140706	0.418693
							chr10.9861359.9866989_.V.	2	chr10.9861359.9866989_.V.	0.00510422	0.418379
							chr11.77835410.77839800_.V.	2	chr11.77835410.77839800_.V.	0.000467215	0.417627
							chr13.202561255.202564075_.V.	2	chr13.202561255.202564075_.V.	0.00510422	0.417432
							chr9.138424712.138428072_.V.	2	chr9.138424712.138428072_.V.	0.000375808	0.4172
							chr1.1457826.1464396_.V.	2	chr1.1457826.1464396_.V.	0.000188336	0.416692
							chr16.75617129.75620139_.V.	2	chr16.75617129.75620139_.V.	0.0160561	0.416282
							chr7.3064599.3070619_.V.	2	chr7.3064599.3070619_.V.	0.0333401	0.415766
							chr13.206403635.206406165_.V.	2	chr13.206403635.206406165_.V.	0.00804229	0.415254
							chr1.1262166.1268546_.V.	2	chr1.1262166.1268546_.V.	0.0182656	0.415057
							chr10.66317839.66322719_.V.	2	chr10.66317839.66322719_.V.	0.0160561	0.414683
							chr4.782159.793879_.V.	2	chr4.782159.793879_.V.	0.00929494	0.412893
							chr1.149625936.149627336_.V.	2	chr1.149625936.149627336_.V.	0.00510422	0.412605
							chr13.206018845.206024715_.V.	2	chr13.206018845.206024715_.V.	0.0207192	0.412333
							chr5.66303788.66315038_.V.	2	chr5.66303788.66315038_.V.	5.17722e-05	0.412247
							chr1.187726376.187728896_.V.	2	chr1.187726376.187728896_.V.	0.00510422	0.411898
							chr3.131724226.131726126_.V.	2	chr3.131724226.131726126_.V.	0.00510422	0.411816
							chr14.137241859.137244129_.V.	2	chr14.137241859.137244129_.V.	0.00222085	0.411426
							chr8.2189548.2191558_.V.	2	chr8.2189548.2191558_.V.	0.0045148	0.411307
							chr9.137768342.137770952_.V.	2	chr9.137768342.137770952_.V.	0.029724	0.410601
							chr12.2560207.2562838_.C.	2	chr12.2560207.2562838_.C.	0.0160561	0.410453
							chr13.206428405.206434395_.V.	2	chr13.206428405.206434395_.V.	0.000300279	0.41019
							chr17.58667572.58669912_.V.	2	chr17.58667572.58669912_.V.	0.00435484	0.409945
							chr2.9195750.9198850_.V.	2	chr2.9195750.9198850_.V.	0.00264406	0.409336
							chr18.1691365.1694665_.V.	2	chr18.1691365.1694665_.V.	0.000188336	0.409093
							chr16.79436079.79447039_.V.	2	chr16.79436079.79447039_.V.	0.0122935	0.408028
							chr15.127185678.127188448_.V.	2	chr15.127185678.127188448_.V.	0.029724	0.40802
							chr7.120897229.120900569_.V.	2	chr7.120897229.120900569_.V.	0.000710659	0.40776
							chr15.133473548.133476628_.V.	2	chr15.133473548.133476628_.V.	8.88755e-05	0.40688
							chr1.4939266.4942916_.V.	2	chr1.4939266.4942916_.V.	0.0207192	0.406489
							chr7.2489439.2492099_.V.	2	chr7.2489439.2492099_.V.	0.0207192	0.406318
							chr2.9293700.9298410_.V.	2	chr2.9293700.9298410_.V.	0.000710659	0.405596
							chr7.2669839.2672659_.V.	2	chr7.2669839.2672659_.V.	0.000467215	0.405432
							chr6.66883866.66887526_.V.	2	chr6.66883866.66887526_.V.	5.17722e-05	0.405383
							chr1.147683576.147685686_.V.	2	chr1.147683576.147685686_.V.	0.00105868	0.405375
							chr10.66891569.66904269_.V.	2	chr10.66891569.66904269_.V.	0.0234332	0.404615
							chr13.205667665.205671515_.V.	2	chr13.205667665.205671515_.V.	0.000375808	0.404403
							chr13.208182365.208185485_.V.	2	chr13.208182365.208185485_.V.	0.0416108	0.404299
							chr11.6410690.6413660_.V.	2	chr11.6410690.6413660_.V.	0.00804229	0.404284
							chr13.34088194.34089168_.C.	2	chr13.34088194.34089168_.C.	0.0416108	0.40374
							chr2.143041670.143043540_.V.	2	chr2.143041670.143043540_.V.	0.026429	0.403345
							chr13.203619487.203620128_.C.	2	chr13.203619487.203620128_.C.	0.0160561	0.402593
							chr14.137108879.137114009_.V.	2	chr14.137108879.137114009_.V.	0.0333401	0.402575
							chr3.22414746.22421516_.V.	2	chr3.22414746.22421516_.V.	0.00222085	0.401776
							chr12.15360359.15364249_.V.	2	chr12.15360359.15364249_.V.	0.029724	0.400173
							chr11.1559030.1562300_.V.	2	chr11.1559030.1562300_.V.	0.0234332	0.400095
							chr9.134571202.134575572_.V.	2	chr9.134571202.134575572_.V.	0.00804229	0.399304
							chr2.150981810.150986810_.V.	2	chr2.150981810.150986810_.V.	0.0122935	0.398732
							chr18.3880605.3883325_.V.	2	chr18.3880605.3883325_.V.	0.00023867	0.39868
							chr7.1727489.1732119_.V.	2	chr7.1727489.1732119_.V.	0.0234332	0.39848
							chr7.654719.658879_.V.	2	chr7.654719.658879_.V.	2.13992e-05	0.397746
							chr14.140273699.140278569_.V.	2	chr14.140273699.140278569_.V.	0.00370211	0.397069
							chr11.78901410.78910190_.V.	2	chr11.78901410.78910190_.V.	0.00264406	0.396857
							chr9.25422002.25424452_.V.	2	chr9.25422002.25424452_.V.	0.0463051	0.396715
							chr7.3528039.3537739_.V.	2	chr7.3528039.3537739_.V.	3.89442e-05	0.396362
							chr2.1016580.1019990_.V.	2	chr2.1016580.1019990_.V.	0.0122935	0.395915
							chr18.49977355.49983615_.V.	2	chr18.49977355.49983615_.V.	0.0333401	0.395571
							chr18.2415625.2424205_.V.	2	chr18.2415625.2424205_.V.	0.00313457	0.395466
							chr9.41102112.41107602_.V.	2	chr9.41102112.41107602_.V.	0.0188547	0.394736
							chr1.1474166.1483956_.V.	2	chr1.1474166.1483956_.V.	0.00435484	0.394331
							chr10.12941809.12947419_.V.	2	chr10.12941809.12947419_.V.	0.000375808	0.394204
							chr10.66760219.66770069_.V.	2	chr10.66760219.66770069_.V.	0.00435484	0.394019
							chr1.1201636.1207326_.V.	2	chr1.1201636.1207326_.V.	0.0207192	0.393479
							chr12.20957709.20961019_.V.	2	chr12.20957709.20961019_.V.	0.000467215	0.393041
							chr13.131327565.131331315_.V.	2	chr13.131327565.131331315_.V.	0.00510422	0.392567
							chr15.135905038.135911398_.V.	2	chr15.135905038.135911398_.V.	0.00929494	0.39196
							chr13.206045005.206050015_.V.	2	chr13.206045005.206050015_.V.	0.0372948	0.391556
							chr13.208115935.208121455_.V.	2	chr13.208115935.208121455_.V.	0.00435484	0.390629
							chr6.33740746.33747206_.V.	2	chr6.33740746.33747206_.V.	0.029724	0.39039
							chr1.825426.843926_.V.	2	chr1.825426.843926_.V.	0.0372948	0.390352
							chr15.138715498.138719278_.V.	2	chr15.138715498.138719278_.V.	0.0122935	0.390105
							chr10.24069239.24076199_.V.	2	chr10.24069239.24076199_.V.	0.0463051	0.389894
							chr12.3434269.3437599_.V.	2	chr12.3434269.3437599_.V.	0.000467215	0.389567
							chr13.131343175.131346375_.V.	2	chr13.131343175.131346375_.V.	0.026429	0.389535
							chr11.75991550.75995620_.V.	2	chr11.75991550.75995620_.V.	0.00313457	0.38789
							chr14.140755239.140764049_.V.	2	chr14.140755239.140764049_.V.	0.00105868	0.387706
							chr11.7214710.7217740_.V.	2	chr11.7214710.7217740_.V.	0.0160561	0.387163
							chr10.66740987.66741547_.C.	2	chr10.66740987.66741547_.C.	0.00105868	0.387057
							chr15.137538308.137541858_.V.	2	chr15.137538308.137541858_.V.	6.80516e-05	0.386887
							chr16.79604119.79606079_.V.	2	chr16.79604119.79606079_.V.	0.0207192	0.386796
							chr6.1505426.1510766_.V.	2	chr6.1505426.1510766_.V.	0.0416108	0.386415
							chr13.206690975.206698715_.V.	2	chr13.206690975.206698715_.V.	0.0372948	0.385933
							chr17.59125342.59128692_.V.	2	chr17.59125342.59128692_.V.	0.000467215	0.385891
							chr3.131714146.131717146_.V.	2	chr3.131714146.131717146_.V.	0.0463051	0.38585
							chr15.139705558.139712278_.V.	2	chr15.139705558.139712278_.V.	0.000147723	0.385685
							chr3.114933746.114935236_.V.	2	chr3.114933746.114935236_.V.	0.0234332	0.385072
							chr14.138102289.138110389_.V.	2	chr14.138102289.138110389_.V.	0.00313457	0.384942
							chr1.804766.814136_.V.	2	chr1.804766.814136_.V.	0.00929494	0.38489
							chr11.78912650.78918030_.V.	2	chr11.78912650.78918030_.V.	0.00510422	0.384712
							chr7.121706089.121709769_.V.	2	chr7.121706089.121709769_.V.	0.00435484	0.383798
							chr12.7561259.7563859_.V.	2	chr12.7561259.7563859_.V.	0.00435484	0.3836
							chr3.34564836.34572766_.V.	2	chr3.34564836.34572766_.V.	0.000188336	0.382515
							chr18.1936845.1942035_.V.	2	chr18.1936845.1942035_.V.	0.026429	0.381617
							chr15.136720368.136729028_.V.	2	chr15.136720368.136729028_.V.	0.00264406	0.379869
							chr14.138088909.138095629_.V.	2	chr14.138088909.138095629_.V.	0.0207192	0.379565
							chr6.66859326.66863106_.V.	2	chr6.66859326.66863106_.V.	0.00313457	0.379486
							chr11.5844260.5847130_.V.	2	chr11.5844260.5847130_.V.	0.0372948	0.378699
							chr5.1324428.1331418_.V.	2	chr5.1324428.1331418_.V.	0.00510422	0.378409
							chr12.5432569.5435759_.V.	2	chr12.5432569.5435759_.V.	0.00128303	0.37757
							chr17.60929292.60934082_.V.	2	chr17.60929292.60934082_.V.	0.0182656	0.377548
							chr7.1736929.1740429_.V.	2	chr7.1736929.1740429_.V.	0.0213706	0.377502
							chr6.41320436.41326606_.V.	2	chr6.41320436.41326606_.V.	0.0372948	0.377423
							chr15.136304968.136307978_.V.	2	chr15.136304968.136307978_.V.	0.00929494	0.377377
							chr1.1237976.1243796_.V.	2	chr1.1237976.1243796_.V.	0.00435484	0.37734
							chr10.68757659.68760869_.V.	2	chr10.68757659.68760869_.V.	0.0463051	0.376548
							chr13.205782805.205785835_.V.	2	chr13.205782805.205785835_.V.	0.000114934	0.375736
							chr16.79898299.79904919_.V.	2	chr16.79898299.79904919_.V.	0.00693574	0.375503
							chr10.66461799.66469199_.V.	2	chr10.66461799.66469199_.V.	0.00370211	0.375397
							chr16.73950759.73954099_.V.	2	chr16.73950759.73954099_.V.	0.0122935	0.374947
							chrX.6047358.6051308_.V.	2	chrX.6047358.6051308_.V.	0.000710659	0.374857
							chr18.1082315.1084085_.V.	2	chr18.1082315.1084085_.V.	0.00510422	0.374629
							chr18.1138935.1142095_.V.	2	chr18.1138935.1142095_.V.	0.0333401	0.374144
							chr6.40231656.40233506_.V.	2	chr6.40231656.40233506_.V.	0.0248632	0.373457
							chr4.128568059.128570239_.V.	2	chr4.128568059.128570239_.V.	0.0207192	0.37344
							chr17.60849952.60853722_.V.	2	chr17.60849952.60853722_.V.	0.026429	0.373289
							chrX.120778.124128_.V.	2	chrX.120778.124128_.V.	0.0140706	0.373162
							chr4.1476009.1485859_.V.	2	chr4.1476009.1485859_.V.	0.0107064	0.372936
							chr10.56527899.56531299_.V.	2	chr10.56527899.56531299_.V.	0.0463051	0.372758
							chr7.1028279.1030329_.V.	2	chr7.1028279.1030329_.V.	0.00154718	0.371645
							chr1.270552826.270555986_.V.	2	chr1.270552826.270555986_.V.	0.00222085	0.371088
							chr18.55614125.55615445_.V.	2	chr18.55614125.55615445_.V.	0.000577892	0.370708
							chr12.56278059.56280549_.V.	2	chr12.56278059.56280549_.V.	6.80516e-05	0.369418
							chr9.138614132.138616202_.V.	2	chr9.138614132.138616202_.V.	0.00370211	0.369147
							chr10.66882359.66885469_.V.	2	chr10.66882359.66885469_.V.	0.00370211	0.368599
							chr14.138075609.138081359_.V.	2	chr14.138075609.138081359_.V.	0.000710659	0.367247
							chr6.79866836.79874666_.V.	2	chr6.79866836.79874666_.V.	0.026429	0.367065
							chr2.2449990.2453940_.V.	2	chr2.2449990.2453940_.V.	0.00510422	0.366279
							chr1.148077526.148080116_.V.	2	chr1.148077526.148080116_.V.	0.000869715	0.365304
							chr8.11108868.11113758_.V.	2	chr8.11108868.11113758_.V.	0.000467215	0.365258
							chrX.111740818.111745788_.V.	2	chrX.111740818.111745788_.V.	0.00929494	0.364627
							chr12.509229.513189_.V.	2	chr12.509229.513189_.V.	0.0207192	0.364523
							chr11.811360.813820_.V.	2	chr11.811360.813820_.V.	0.0207192	0.363197
							chr13.205896555.205903535_.V.	2	chr13.205896555.205903535_.V.	0.00596018	0.363018
							chr10.24047609.24053319_.V.	2	chr10.24047609.24053319_.V.	0.00370211	0.362993
							chr16.78603069.78605119_.V.	2	chr16.78603069.78605119_.V.	0.000710659	0.362499
							chr2.2743030.2750430_.V.	2	chr2.2743030.2750430_.V.	0.00596018	0.362455
							chr17.58657742.58667192_.V.	2	chr17.58657742.58667192_.V.	0.00105868	0.361851
							chr14.141458889.141460269_.V.	2	chr14.141458889.141460269_.V.	0.0234332	0.361846
							chr18.1237085.1239895_.V.	2	chr18.1237085.1239895_.V.	0.0333401	0.361558
							chr4.72945129.72947739_.V.	2	chr4.72945129.72947739_.V.	0.0234332	0.361497
							chrX.122073748.122076198_.V.	2	chrX.122073748.122076198_.V.	0.00313457	0.360509
							chr11.78253260.78255430_.V.	2	chr11.78253260.78255430_.V.	0.026429	0.359295
							chr9.134830922.134834712_.V.	2	chr9.134830922.134834712_.V.	0.00446757	0.358681
							chr9.137104532.137107162_.V.	2	chr9.137104532.137107162_.V.	0.0463051	0.358104
							chr6.51276966.51282366_.V.	2	chr6.51276966.51282366_.V.	0.0107064	0.358061
							chr6.170187216.170189606_.V.	2	chr6.170187216.170189606_.V.	0.0107064	0.358
							chr6.54761096.54766246_.V.	2	chr6.54761096.54766246_.V.	0.0234332	0.357748
							chr6.1783616.1785936_.V.	2	chr6.1783616.1785936_.V.	0.0333401	0.357632
							chr8.135663648.135670928_.V.	2	chr8.135663648.135670928_.V.	0.00435484	0.357404
							chr14.139346949.139351589_.V.	2	chr14.139346949.139351589_.V.	0.00435484	0.356936
							chr15.139380268.139387828_.V.	2	chr15.139380268.139387828_.V.	6.80516e-05	0.356182
							chr3.127889316.127891806_.V.	2	chr3.127889316.127891806_.V.	5.17722e-05	0.35459
							chr12.2095212.2099139_.C.	2	chr12.2095212.2099139_.C.	0.000188336	0.354585
							chr16.78148089.78155199_.V.	2	chr16.78148089.78155199_.V.	0.00370211	0.354403
							chr8.76308.78318_.V.	2	chr8.76308.78318_.V.	0.00370211	0.354326
							chr5.626048.631888_.V.	2	chr5.626048.631888_.V.	0.00264406	0.353814
							chr14.140466979.140475139_.V.	2	chr14.140466979.140475139_.V.	0.00222085	0.353156
							chr14.140817589.140835029_.V.	2	chr14.140817589.140835029_.V.	0.00222085	0.352749
							chr16.79037029.79040119_.V.	2	chr16.79037029.79040119_.V.	7.99592e-06	0.352701
							chr16.75648289.75652069_.V.	2	chr16.75648289.75652069_.V.	0.000869715	0.352472
							chr15.135078578.135083508_.V.	2	chr15.135078578.135083508_.V.	0.000869715	0.352215
							chr12.58732849.58735679_.V.	2	chr12.58732849.58735679_.V.	0.00435484	0.352209
							chr10.23813989.23817179_.V.	2	chr10.23813989.23817179_.V.	0.00313457	0.352024
							chr18.1071575.1077335_.V.	2	chr18.1071575.1077335_.V.	0.0234332	0.351399
							chr11.77154080.77160330_.V.	2	chr11.77154080.77160330_.V.	0.0207192	0.351031
							chr2.5070700.5072860_.V.	2	chr2.5070700.5072860_.V.	0.00023867	0.349712
							chr9.138932632.138938622_.V.	2	chr9.138932632.138938622_.V.	0.00435484	0.349695
							chr2.143317870.143325360_.V.	2	chr2.143317870.143325360_.V.	0.00435484	0.349572
							chr3.3231956.3244946_.V.	2	chr3.3231956.3244946_.V.	0.000869715	0.349433
							chr9.136707472.136712522_.V.	2	chr9.136707472.136712522_.V.	0.000300279	0.348063
							chr11.73941850.73946820_.V.	2	chr11.73941850.73946820_.V.	0.00804229	0.347792
							chr9.136471012.136473532_.V.	2	chr9.136471012.136473532_.V.	0.000710659	0.346814
							chr8.11288408.11292708_.V.	2	chr8.11288408.11292708_.V.	0.00222085	0.346566
							chrX.6057518.6067148_.V.	2	chrX.6057518.6067148_.V.	6.80516e-05	0.345761
							chr13.204802515.204805145_.V.	2	chr13.204802515.204805145_.V.	0.00596018	0.345455
							chr17.60364542.60368132_.V.	2	chr17.60364542.60368132_.V.	0.000467215	0.34496
							chr18.3331635.3335665_.V.	2	chr18.3331635.3335665_.V.	0.00105868	0.344909
							chr12.15396499.15400959_.V.	2	chr12.15396499.15400959_.V.	0.000710659	0.344704
							chr5.1560988.1565728_.V.	2	chr5.1560988.1565728_.V.	0.0122935	0.343814
							chr13.207369155.207370835_.V.	2	chr13.207369155.207370835_.V.	0.00185787	0.343652
							chr10.64038209.64045349_.V.	2	chr10.64038209.64045349_.V.	0.029724	0.343449
							chr12.56728579.56731699_.V.	2	chr12.56728579.56731699_.V.	0.00693574	0.343424
							chr7.1618809.1622759_.V.	2	chr7.1618809.1622759_.V.	0.0372948	0.343378
							chr13.204314425.204317845_.V.	2	chr13.204314425.204317845_.V.	6.80516e-05	0.343367
							chr3.131304376.131310136_.V.	2	chr3.131304376.131310136_.V.	0.00023867	0.342
							chr15.138476328.138484028_.V.	2	chr15.138476328.138484028_.V.	0.00596018	0.341567
							chr1.272559146.272562386_.V.	2	chr1.272559146.272562386_.V.	0.000467215	0.341547
							chr5.4826248.4832618_.V.	2	chr5.4826248.4832618_.V.	0.00435484	0.341493
							chr13.206885775.206888865_.V.	2	chr13.206885775.206888865_.V.	0.0107064	0.341399
							chr18.2154505.2156285_.V.	2	chr18.2154505.2156285_.V.	0.0234332	0.340982
							chr7.9189169.9194929_.V.	2	chr7.9189169.9194929_.V.	0.00507745	0.340544
							chr17.30109252.30112132_.V.	2	chr17.30109252.30112132_.V.	0.00693574	0.340362
							chr18.410315.414525_.V.	2	chr18.410315.414525_.V.	0.0207192	0.340084
							chr17.36232622.36235622_.V.	2	chr17.36232622.36235622_.V.	0.000467215	0.339954
							chr2.150286910.150293060_.V.	2	chr2.150286910.150293060_.V.	0.000869715	0.339847
							chr11.68334910.68338470_.V.	2	chr11.68334910.68338470_.V.	0.00105868	0.339355
							chr6.80503476.80507176_.V.	2	chr6.80503476.80507176_.V.	0.000577892	0.33907
							chr7.3052479.3057429_.V.	2	chr7.3052479.3057429_.V.	0.0122935	0.339012
							chr15.71705338.71707328_.V.	2	chr15.71705338.71707328_.V.	0.00435484	0.338934
							chr12.8281079.8284709_.V.	2	chr12.8281079.8284709_.V.	0.000188336	0.338853
							chr9.133422932.133427412_.V.	2	chr9.133422932.133427412_.V.	0.0463051	0.338782
							chr11.1606840.1609800_.V.	2	chr11.1606840.1609800_.V.	0.00222085	0.33796
							chr9.25375202.25380322_.V.	2	chr9.25375202.25380322_.V.	0.000869715	0.337688
							chr15.135013718.135019108_.V.	2	chr15.135013718.135019108_.V.	0.0333401	0.337078
							chr12.56539319.56542159_.V.	2	chr12.56539319.56542159_.V.	0.00264406	0.337058
							chr1.269901146.269907206_.V.	2	chr1.269901146.269907206_.V.	0.000114934	0.337032
							chr11.826930.828910_.V.	2	chr11.826930.828910_.V.	0.0463051	0.33692
							chr12.27097716.27099057_.C.	2	chr12.27097716.27099057_.C.	0.026429	0.33636
							chr17.30237192.30243162_.V.	2	chr17.30237192.30243162_.V.	0.0463051	0.335886
							chr5.814468.818758_.V.	2	chr5.814468.818758_.V.	0.0416108	0.335875
							chr14.28107019.28115119_.V.	2	chr14.28107019.28115119_.V.	0.00128303	0.335388
							chr4.12235139.12242019_.V.	2	chr4.12235139.12242019_.V.	0.0160561	0.33527
							chr6.168524156.168530576_.V.	2	chr6.168524156.168530576_.V.	0.00596018	0.335144
							chr5.10586208.10589518_.V.	2	chr5.10586208.10589518_.V.	0.0234332	0.335058
							chr8.54586638.54587668_.V.	2	chr8.54586638.54587668_.V.	0.013192	0.334868
							chr11.1661120.1663910_.V.	2	chr11.1661120.1663910_.V.	0.0160561	0.333385
							chr5.40197598.40200348_.V.	2	chr5.40197598.40200348_.V.	0.0207192	0.333125
							chr18.48737495.48741355_.V.	2	chr18.48737495.48741355_.V.	0.0140706	0.332955
							chr15.138862548.138866848_.V.	2	chr15.138862548.138866848_.V.	0.0160561	0.331292
							chr15.138240648.138243538_.V.	2	chr15.138240648.138243538_.V.	0.0416108	0.331223
							chr2.6526990.6534360_.V.	2	chr2.6526990.6534360_.V.	0.0333401	0.330276
							chr14.136293439.136297589_.V.	2	chr14.136293439.136297589_.V.	0.0122935	0.330099
							chr14.139120929.139123949_.V.	2	chr14.139120929.139123949_.V.	0.0463051	0.32968
							chr6.88049896.88059876_.V.	2	chr6.88049896.88059876_.V.	0.00596018	0.329348
							chrX.124234838.124236418_.V.	2	chrX.124234838.124236418_.V.	0.0335554	0.329011
							chr2.151552720.151555320_.V.	2	chr2.151552720.151555320_.V.	0.026429	0.328839
							chr9.138909332.138913472_.V.	2	chr9.138909332.138913472_.V.	0.0160561	0.32823
							chr17.57662942.57667932_.V.	2	chr17.57662942.57667932_.V.	0.0207192	0.328205
							chr18.3151255.3153755_.V.	2	chr18.3151255.3153755_.V.	0.00435484	0.327741
							chr17.60866642.60878492_.V.	2	chr17.60866642.60878492_.V.	0.0333401	0.327429
							chr18.857695.860645_.V.	2	chr18.857695.860645_.V.	0.000188336	0.326733
							chr14.132330909.132335069_.V.	2	chr14.132330909.132335069_.V.	0.0333401	0.325916
							chr13.206205555.206209275_.V.	2	chr13.206205555.206209275_.V.	0.00929494	0.325831
							chr5.2580368.2583668_.V.	2	chr5.2580368.2583668_.V.	0.00693574	0.324746
							chr6.82550096.82554946_.V.	2	chr6.82550096.82554946_.V.	0.00154718	0.324435
							chr1.1530866.1535259_.C.	2	chr1.1530866.1535259_.C.	0.000710659	0.324002
							chrY.5151990.5158280_.V.	2	chrY.5151990.5158280_.V.	0.045649	0.32317
							chr15.126444208.126453028_.V.	2	chr15.126444208.126453028_.V.	0.0160561	0.32107
							chr13.201976615.201980625_.V.	2	chr13.201976615.201980625_.V.	0.0107064	0.320885
							chr6.89908806.89912726_.V.	2	chr6.89908806.89912726_.V.	0.0333401	0.320835
							chr15.121565378.121578088_.V.	2	chr15.121565378.121578088_.V.	5.17722e-05	0.320687
							chr14.140130749.140134879_.V.	2	chr14.140130749.140134879_.V.	0.00128303	0.320503
							chr3.31796726.31803986_.V.	2	chr3.31796726.31803986_.V.	0.0333401	0.319965
							chr15.138739508.138741938_.V.	2	chr15.138739508.138741938_.V.	0.000869715	0.319619
							chrX.97102018.97105678_.V.	2	chrX.97102018.97105678_.V.	0.00435484	0.319181
							chr13.201935711.201936265_.C.	2	chr13.201935711.201936265_.C.	0.00596018	0.318983
							chr5.197378.203528_.V.	2	chr5.197378.203528_.V.	0.000375808	0.318869
							chr14.51195729.51198409_.V.	2	chr14.51195729.51198409_.V.	0.00222085	0.318717
							chr9.53389332.53391822_.V.	2	chr9.53389332.53391822_.V.	5.17722e-05	0.318413
							chr14.133028839.133031539_.V.	2	chr14.133028839.133031539_.V.	0.0333401	0.318158
							chr1.245176.249636_.V.	2	chr1.245176.249636_.V.	0.026429	0.317897
							chr3.33496746.33499166_.V.	2	chr3.33496746.33499166_.V.	0.000467215	0.317664
							chr4.1291569.1292569_.V.	2	chr4.1291569.1292569_.V.	0.0234332	0.317607
							chr6.163921196.163925556_.V.	2	chr6.163921196.163925556_.V.	0.0234332	0.316715
							chr5.2571708.2576618_.V.	2	chr5.2571708.2576618_.V.	0.00264406	0.316589
							chr4.125366989.125370459_.V.	2	chr4.125366989.125370459_.V.	0.00105868	0.315982
							chr14.74883799.74887899_.V.	2	chr14.74883799.74887899_.V.	0.00510422	0.31595
							chr9.135272762.135281422_.V.	2	chr9.135272762.135281422_.V.	0.0160561	0.31559
							chr1.205976.211656_.V.	2	chr1.205976.211656_.V.	0.0207192	0.314969
							chr1.2616166.2621206_.V.	2	chr1.2616166.2621206_.V.	0.0333401	0.314114
							chr18.17987535.17989915_.V.	2	chr18.17987535.17989915_.V.	0.0333401	0.313889
							chr18.50233045.50234445_.V.	2	chr18.50233045.50234445_.V.	0.000577892	0.313751
							chr11.76212570.76214054_.C.	2	chr11.76212570.76214054_.C.	0.026429	0.313638
							chr11.806250.810370_.V.	2	chr11.806250.810370_.V.	0.00023867	0.313208
							chr16.74667349.74670539_.V.	2	chr16.74667349.74670539_.V.	0.00693574	0.313118
							chr5.729828.732748_.V.	2	chr5.729828.732748_.V.	0.00105868	0.312974
							chr4.110584109.110585339_.V.	2	chr4.110584109.110585339_.V.	0.000577892	0.312924
							chr4.103092789.103096679_.V.	2	chr4.103092789.103096679_.V.	0.0372948	0.312754
							chr1.9513086.9516486_.V.	2	chr1.9513086.9516486_.V.	0.00313457	0.312482
							chr11.76748420.76752040_.V.	2	chr11.76748420.76752040_.V.	0.0182656	0.311031
							chr18.2272575.2275685_.V.	2	chr18.2272575.2275685_.V.	0.0107064	0.310205
							chr18.1095905.1098925_.V.	2	chr18.1095905.1098925_.V.	0.000300279	0.310128
							chr12.47291739.47297129_.V.	2	chr12.47291739.47297129_.V.	0.00435484	0.309927
							chr12.33896719.33901049_.V.	2	chr12.33896719.33901049_.V.	0.0300707	0.309516
							chr7.3101659.3103669_.V.	2	chr7.3101659.3103669_.V.	0.026429	0.309103
							chr10.66374829.66380089_.V.	2	chr10.66374829.66380089_.V.	0.0107064	0.30896
							chr4.801299.805749_.V.	2	chr4.801299.805749_.V.	0.0160561	0.30893
							chr3.11050706.11053846_.V.	2	chr3.11050706.11053846_.V.	0.00510422	0.308471
							chr4.108614479.108617509_.V.	2	chr4.108614479.108617509_.V.	0.00370211	0.308432
							chr7.2614139.2616239_.V.	2	chr7.2614139.2616239_.V.	0.0333401	0.307252
							chr13.207851085.207852185_.C.	2	chr13.207851085.207852185_.C.	0.000869715	0.307093
							chr8.138963068.138964698_.V.	2	chr8.138963068.138964698_.V.	0.00596018	0.306755
							chr11.4043250.4045240_.V.	2	chr11.4043250.4045240_.V.	0.00596018	0.306493
							chr4.1395609.1398549_.V.	2	chr4.1395609.1398549_.V.	0.0160561	0.30492
							chr15.134599548.134604448_.V.	2	chr15.134599548.134604448_.V.	0.000577892	0.304841
							chr13.137917235.137921315_.V.	2	chr13.137917235.137921315_.V.	0.00222085	0.304333
							chr9.7757462.7760202_.V.	2	chr9.7757462.7760202_.V.	0.00693574	0.303297
							chr12.53957499.53961049_.V.	2	chr12.53957499.53961049_.V.	0.0463051	0.303231
							chr13.122482235.122484295_.V.	2	chr13.122482235.122484295_.V.	0.00313457	0.302815
							chr12.9250039.9255929_.V.	2	chr12.9250039.9255929_.V.	0.00313457	0.302688
							chr10.66270579.66275109_.V.	2	chr10.66270579.66275109_.V.	0.0333401	0.302669
							chr11.78167005.78170890_.C.	2	chr11.78167005.78170890_.C.	0.00222085	0.302641
							chr11.78799490.78805060_.V.	2	chr11.78799490.78805060_.V.	0.029724	0.302551
							chr9.133343502.133348402_.V.	2	chr9.133343502.133348402_.V.	0.00185787	0.302126
							chr6.64597076.64601866_.V.	2	chr6.64597076.64601866_.V.	0.000869715	0.301873
							chrX.110961228.110965038_.V.	2	chrX.110961228.110965038_.V.	0.029724	0.301772
							chr13.207920015.207924845_.V.	2	chr13.207920015.207924845_.V.	0.00105868	0.301207
							chrX.15086758.15090018_.V.	2	chrX.15086758.15090018_.V.	0.0171385	0.301106
							chr1.779396.791206_.V.	2	chr1.779396.791206_.V.	0.0333401	0.30018
							chr13.207334585.207337535_.V.	2	chr13.207334585.207337535_.V.	0.00154718	0.300051
							chr3.9597376.9609166_.V.	2	chr3.9597376.9609166_.V.	0.0107064	0.299496
							chr12.1733187.1756485_.C.	2	chr12.1733187.1756485_.C.	0.00105868	0.299445
							chr6.164089606.164094406_.V.	2	chr6.164089606.164094406_.V.	0.0372948	0.299168
							chr2.70657400.70660160_.V.	2	chr2.70657400.70660160_.V.	0.00510422	0.29879
							chr2.2420990.2422920_.V.	2	chr2.2420990.2422920_.V.	0.0333401	0.298699
							chr18.4943185.4946905_.V.	2	chr18.4943185.4946905_.V.	0.026429	0.298417
							chr8.11799898.11805648_.V.	2	chr8.11799898.11805648_.V.	0.0443348	0.29816
							chr6.12871866.12878766_.V.	2	chr6.12871866.12878766_.V.	0.0336986	0.298025
							chr15.135928008.135935298_.V.	2	chr15.135928008.135935298_.V.	0.0333401	0.298017
							chr1.1338296.1346816_.V.	2	chr1.1338296.1346816_.V.	0.0207192	0.297896
							chr7.116584369.116587509_.V.	2	chr7.116584369.116587509_.V.	0.0107064	0.297587
							chr12.17970399.17973599_.V.	2	chr12.17970399.17973599_.V.	0.0140706	0.297558
							chr2.71110600.71114230_.V.	2	chr2.71110600.71114230_.V.	0.0122935	0.297048
							chr1.4913236.4916166_.V.	2	chr1.4913236.4916166_.V.	0.0107064	0.296538
							chr6.66851756.66855146_.V.	2	chr6.66851756.66855146_.V.	0.0234332	0.295974
							chr9.131817522.131821372_.V.	2	chr9.131817522.131821372_.V.	0.00222085	0.295621
							chr17.61283952.61295862_.V.	2	chr17.61283952.61295862_.V.	0.00929494	0.295317
							chr18.48938595.48941875_.V.	2	chr18.48938595.48941875_.V.	0.0372948	0.294981
							chr11.78138900.78143630_.V.	2	chr11.78138900.78143630_.V.	0.0107064	0.294925
							chr3.113718876.113725716_.V.	2	chr3.113718876.113725716_.V.	0.0207192	0.294546
							chr4.96775389.96779099_.V.	2	chr4.96775389.96779099_.V.	0.00123548	0.293624
							chr3.113473226.113476906_.V.	2	chr3.113473226.113476906_.V.	5.17722e-05	0.292913
							chr7.2794199.2797759_.V.	2	chr7.2794199.2797759_.V.	0.000467215	0.292848
							chr3.113513086.113521056_.V.	2	chr3.113513086.113521056_.V.	0.0463051	0.292605
							chr9.136680792.136687932_.V.	2	chr9.136680792.136687932_.V.	0.00804229	0.292359
							chr12.58106109.58112419_.V.	2	chr12.58106109.58112419_.V.	0.029724	0.292129
							chr17.60235822.60239962_.V.	2	chr17.60235822.60239962_.V.	0.00370211	0.292014
							chr5.880898.887848_.V.	2	chr5.880898.887848_.V.	0.000710659	0.291752
							chr2.69172580.69174080_.V.	2	chr2.69172580.69174080_.V.	0.00105868	0.290212
							chr5.4929778.4944218_.V.	2	chr5.4929778.4944218_.V.	1.56467e-05	0.29021
							chr1.266090536.266096266_.V.	2	chr1.266090536.266096266_.V.	0.0207192	0.290135
							chr12.3887149.3894119_.V.	2	chr12.3887149.3894119_.V.	0.00693574	0.289782
							chr18.39828045.39831105_.V.	2	chr18.39828045.39831105_.V.	0.000467215	0.289755
							chr6.1574996.1579556_.V.	2	chr6.1574996.1579556_.V.	0.00154718	0.289503
							chr13.207825375.207830235_.V.	2	chr13.207825375.207830235_.V.	0.000375808	0.289456
							chr5.1267908.1273458_.V.	2	chr5.1267908.1273458_.V.	0.000188336	0.289222
							chr5.4775208.4785358_.V.	2	chr5.4775208.4785358_.V.	0.00105868	0.288594
							chr11.7706050.7708880_.V.	2	chr11.7706050.7708880_.V.	0.0234332	0.28853
							chr9.65018732.65022572_.V.	2	chr9.65018732.65022572_.V.	0.0214182	0.288052
							chr14.139444509.139447079_.V.	2	chr14.139444509.139447079_.V.	0.00510422	0.287966
							chr6.167368936.167377426_.V.	2	chr6.167368936.167377426_.V.	0.026429	0.287855
							chr1.862256.875336_.V.	2	chr1.862256.875336_.V.	0.00929494	0.287713
							chr10.66516689.66523159_.V.	2	chr10.66516689.66523159_.V.	0.00435484	0.286744
							chr4.123218039.123221889_.V.	2	chr4.123218039.123221889_.V.	0.0140706	0.286272
							chr12.56286169.56291389_.V.	2	chr12.56286169.56291389_.V.	0.000188336	0.285755
							chr17.47653472.47658062_.V.	2	chr17.47653472.47658062_.V.	0.00804229	0.285348
							chr15.135844108.135850298_.V.	2	chr15.135844108.135850298_.V.	0.029724	0.285085
							chr11.78896710.78901170_.V.	2	chr11.78896710.78901170_.V.	0.00313457	0.284532
							chr3.125602766.125605436_.V.	2	chr3.125602766.125605436_.V.	0.0140706	0.283336
							chr12.1708838.1725965_.C.	2	chr12.1708838.1725965_.C.	0.00128303	0.282272
							chr2.1526300.1530330_.V.	2	chr2.1526300.1530330_.V.	0.0372948	0.281498
							chr12.57315389.57318049_.V.	2	chr12.57315389.57318049_.V.	0.00105868	0.28124
							chr18.2129945.2132905_.V.	2	chr18.2129945.2132905_.V.	0.00370211	0.280041
							chr4.15793249.15797329_.V.	2	chr4.15793249.15797329_.V.	0.00105868	0.279828
							chr10.67435519.67446299_.V.	2	chr10.67435519.67446299_.V.	0.000467215	0.279717
							chr1.272535826.272540916_.V.	2	chr1.272535826.272540916_.V.	0.026429	0.279578
							chr9.136634302.136640792_.V.	2	chr9.136634302.136640792_.V.	0.045649	0.2795
							chr2.17969090.17975170_.V.	2	chr2.17969090.17975170_.V.	0.000577892	0.279158
							chr11.93490.98460_.V.	2	chr11.93490.98460_.V.	0.00596018	0.278274
							chr14.139222899.139228039_.V.	2	chr14.139222899.139228039_.V.	0.0416108	0.27752
							chr3.9503526.9507376_.V.	2	chr3.9503526.9507376_.V.	0.0234332	0.277494
							chr5.1531118.1548328_.V.	2	chr5.1531118.1548328_.V.	0.0416108	0.276216
							chr12.1783879.1788199_.V.	2	chr12.1783879.1788199_.V.	0.0207192	0.275446
							chr11.78677137.78678566_.C.	2	chr11.78677137.78678566_.C.	0.00313457	0.275416
							chr5.69443068.69451418_.V.	2	chr5.69443068.69451418_.V.	0.0182656	0.275131
							chr4.753289.757889_.V.	2	chr4.753289.757889_.V.	0.0160561	0.273708
							chr11.3807702.3808665_.C.	2	chr11.3807702.3808665_.C.	0.0372948	0.273477
							chrX.122078398.122081848_.V.	2	chrX.122078398.122081848_.V.	0.0372948	0.272535
							chr9.8358382.8363692_.V.	2	chr9.8358382.8363692_.V.	0.0160561	0.272497
							chr9.2192002.2194782_.V.	2	chr9.2192002.2194782_.V.	0.00264406	0.270908
							chr14.137231709.137236249_.V.	2	chr14.137231709.137236249_.V.	0.000577892	0.270841
							chr14.140244459.140248619_.V.	2	chr14.140244459.140248619_.V.	0.00313457	0.270796
							chr12.1396069.1402069_.V.	2	chr12.1396069.1402069_.V.	0.0182656	0.270276
							chr17.46316722.46322122_.V.	2	chr17.46316722.46322122_.V.	0.0234332	0.269899
							chr2.71159280.71162450_.V.	2	chr2.71159280.71162450_.V.	0.0160561	0.269324
							chr17.10765752.10768522_.V.	2	chr17.10765752.10768522_.V.	0.0182656	0.269071
							chr12.48069459.48073839_.V.	2	chr12.48069459.48073839_.V.	0.00435484	0.268878
							chr5.1519708.1528168_.V.	2	chr5.1519708.1528168_.V.	0.0107064	0.268788
							chr12.54553579.54559169_.V.	2	chr12.54553579.54559169_.V.	0.00693574	0.26824
							chr9.134087302.134092522_.V.	2	chr9.134087302.134092522_.V.	0.0107064	0.268239
							chr3.25474506.25477466_.V.	2	chr3.25474506.25477466_.V.	0.00510422	0.267503
							chr4.74619249.74623839_.V.	2	chr4.74619249.74623839_.V.	0.00596018	0.265197
							chr10.64948929.64955329_.V.	2	chr10.64948929.64955329_.V.	0.0107064	0.264622
							chr7.805219.809829_.V.	2	chr7.805219.809829_.V.	0.000188336	0.263271
							chr3.41248196.41252396_.V.	2	chr3.41248196.41252396_.V.	0.00929494	0.262652
							chr2.2591680.2597420_.V.	2	chr2.2591680.2597420_.V.	0.026429	0.262434
							chr5.4259958.4262828_.V.	2	chr5.4259958.4262828_.V.	0.0372948	0.262206
							chr3.127556286.127558286_.V.	2	chr3.127556286.127558286_.V.	0.0416108	0.261718
							chr11.78534516.78538856_.C.	2	chr11.78534516.78538856_.C.	0.0207192	0.261636
							chr7.7807889.7811419_.V.	2	chr7.7807889.7811419_.V.	0.0461213	0.261126
							chr1.1252336.1261106_.V.	2	chr1.1252336.1261106_.V.	0.000869715	0.260801
							chr13.207881641.207883728_.C.	2	chr13.207881641.207883728_.C.	0.00435484	0.260258
							chr12.54155339.54159459_.V.	2	chr12.54155339.54159459_.V.	0.0463051	0.260074
							chr12.59630459.59633979_.V.	2	chr12.59630459.59633979_.V.	0.00929494	0.25935
							chr11.78946300.78950400_.V.	2	chr11.78946300.78950400_.V.	0.0416108	0.258641
							chr7.2747059.2750209_.V.	2	chr7.2747059.2750209_.V.	0.0482997	0.257025
							chr5.2506818.2512008_.V.	2	chr5.2506818.2512008_.V.	0.000467215	0.256117
							chr14.137556249.137557679_.V.	2	chr14.137556249.137557679_.V.	0.000375808	0.255985
							chr7.546619.550269_.V.	2	chr7.546619.550269_.V.	0.0290546	0.255259
							chr14.72869909.72873509_.V.	2	chr14.72869909.72873509_.V.	0.0107064	0.255089
							chr12.6025019.6028749_.V.	2	chr12.6025019.6028749_.V.	0.00185787	0.254359
							chr7.1388459.1392379_.V.	2	chr7.1388459.1392379_.V.	0.00313457	0.25405
							chr5.982098.986558_.V.	2	chr5.982098.986558_.V.	0.000869715	0.253135
							chr10.23622739.23625309_.V.	2	chr10.23622739.23625309_.V.	0.0160561	0.253124
							chr5.9839198.9845318_.V.	2	chr5.9839198.9845318_.V.	0.00264406	0.252515
							chr7.2693029.2695299_.V.	2	chr7.2693029.2695299_.V.	0.0182656	0.251477

## Sheet: Supple Table S17 - Cor F1
Gene	Gene-Chr	Gene-ini	Gene-end	Loci	Loci-Chr	Loci-ini	Loci-end	cor
RNASEH2A	chr2	66193197	66207697	chr2.66344600.66347110_.V.	chr2	66344600	66347110	-0.81362
PFDN6	chr7	29653679	29654945	chr7.29643130.29647130_.P.	chr7	29643130	29647130	-0.79077
RPS18	chr7	29638833	29642912	chr7.29643130.29647130_.P.	chr7	29643130	29647130	-0.7602
PRPF4	chr1	253906717	253925046	chr1.254076730.254080730_.P.	chr1	254076730	254080730	-0.757492
RNASEH2A	chr2	66193197	66207697	chr2.66345269.66346152_.C.	chr2	66345269	66346152	-0.752925
SLC46A3	chr11	5982443	6000701	chr11.5793860.5797121_.C.	chr11	5793860	5797121	-0.737683
DND1	chr2	142384532	142387199	chr2.142578003.142579756_.C.	chr2	142578003	142579756	-0.735958
POLA2	chr2	6922387	6950179	chr2.7079608.7083608_.P.	chr2	7079608	7083608	-0.721156
CDC26	chr1	253895885	253906632	chr1.254076730.254080730_.P.	chr1	254076730	254080730	-0.721002
GPR39	chr15	19557893	19799040	chr15.19520828.19524828_.P.	chr15	19520828	19524828	-0.715202
PRPF4	chr1	253906717	253925046	chr1.253569456.253571216_.V.	chr1	253569456	253571216	-0.713537
DDIT3	chr5	22785445	22789829	chr5.23056982.23060982_.P.	chr5	23056982	23060982	-0.711611
ATG2A	chr2	7262031	7282347	chr2.7079608.7083608_.P.	chr2	7079608	7083608	-0.707177
CNPY2	chr5	21707834	21711292	chr5.21557029.21561029_.P.	chr5	21557029	21561029	-0.706488
RAB7A	chr13	71777424	71852694	chr13.71558012.71562012_.P.	chr13	71558012	71562012	-0.703605
CUTA	chr7	29720094	29721769	chr7.29643130.29647130_.P.	chr7	29643130	29647130	-0.702037
MTUS2	chr11	6197740	6532924	chr11.5793860.5797121_.C.	chr11	5793860	5797121	-0.700481
MRPL20	chr6	63670755	63675839	chr6.63862113.63863570_.C.	chr6	63862113	63863570	-0.698865
GPR39	chr15	19557893	19799040	chr15.19521903.19524191_.C.	chr15	19521903	19524191	-0.698822
ILK	chr9	3145608	3159858	chr9.3376207.3380207_.P.	chr9	3376207	3380207	-0.698595
COQ4	chr1	268756685	268768343	chr1.268615087.268619087_.P.	chr1	268615087	268619087	-0.698304
POP7	chr3	8605018	8610218	chr3.8904591.8908591_.P.	chr3	8904591	8908591	-0.696298
SLC35A4	chr2	142323341	142325335	chr2.142577020.142579530_.V.	chr2	142577020	142579530	-0.693622
RPS10	chr7	30435150	30442886	chr7.30513925.30517925_.P.	chr7	30513925	30517925	-0.690698
VPS52	chr7	29624230	29639140	chr7.29643130.29647130_.P.	chr7	29643130	29647130	-0.689417
WDR55	chr2	142378462	142384677	chr2.142577020.142579530_.V.	chr2	142577020	142579530	-0.687799
ZDHHC4	chr3	4628385	4643691	chr3.4132177.4136177_.P.	chr3	4132177	4136177	-0.68761
POP7	chr3	8605018	8610218	chr3.8886506.8890506_.P.	chr3	8886506	8890506	-0.686109
ENSSSCG00000057727	chr3	68572415	68573980	chr3.68570415.68574415_.P.	chr3	68570415	68574415	-0.681549
TMEM63A	chr10	13769605	13814020	chr10.13939003.13940930_.C.	chr10	13939003	13940930	-0.680865
KXD1	chr2	59242310	59247713	chr2.58826251.58830251_.P.	chr2	58826251	58830251	-0.679399
ENSSSCG00000033697	chr3	40001326	40003107	chr3.39776754.39780754_.P.	chr3	39776754	39780754	-0.676876
NELFE	chr7	24040525	24047025	chr7.23836996.23840996_.P.	chr7	23836996	23840996	-0.674761
CDC26	chr1	253895885	253906632	chr1.253569435.253570326_.C.	chr1	253569435	253570326	-0.674548
UQCC2	chr7	29899043	29929795	chr7.29643130.29647130_.P.	chr7	29643130	29647130	-0.674101
COQ4	chr1	268756685	268768343	chr1.268614034.268618034_.P.	chr1	268614034	268618034	-0.673812
CYTH3	chr3	4900570	5002194	chr3.4992827.4994602_.C.	chr3	4992827	4994602	-0.673555
EIF4A1	chr12	52868434	52874249	chr12.52627516.52629243_.C.	chr12	52627516	52629243	-0.671696
TCP11	chr7	31007474	31114734	chr7.30513925.30517925_.P.	chr7	30513925	30517925	-0.670273
WDR55	chr2	142378462	142384677	chr2.142578003.142579756_.C.	chr2	142578003	142579756	-0.670005
CRAT	chr1	269386650	269401331	chr1.269332838.269336838_.P.	chr1	269332838	269336838	-0.669326
TRMT1	chr2	65940125	65949324	chr2.66344600.66347110_.V.	chr2	66344600	66347110	-0.66896
ENSSSCG00000010058	chr14	49585326	49598007	chr14.49792613.49793506_.C.	chr14	49792613	49793506	-0.668537
WDR55	chr2	142378462	142384677	chr2.142639970.142642910_.V.	chr2	142639970	142642910	-0.668231
PPCDC	chr7	58525143	58549430	chr7.58826727.58830727_.P.	chr7	58826727	58830727	-0.666439
ENSSSCG00000060885	chr15	120345579	120348027	chr15.120343579.120347579_.P.	chr15	120343579	120347579	-0.666296
NOP14	chr8	1716826	1737902	chr8.1386266.1390266_.P.	chr8	1386266	1390266	-0.665622
RNASEH2A	chr2	66193197	66207697	chr2.65950519.65954519_.P.	chr2	65950519	65954519	-0.665177
RPL27	chr12	19892217	19894504	chr12.20256373.20260373_.P.	chr12	20256373	20260373	-0.664923
USP5	chr5	63843745	63858716	chr5.64114150.64118150_.P.	chr5	64114150	64118150	-0.66429
TRMT1	chr2	65940125	65949324	chr2.66055483.66056550_.C.	chr2	66055483	66056550	-0.664183
ENSSSCG00000035904	chr1	272959831	272965634	chr1.272961551.272965551_.P.	chr1	272961551	272965551	-0.663529
FUT2	chr6	54034684	54047224	chr6.53809477.53810078_.C.	chr6	53809477	53810078	-0.66274
TXNL4A	chr6	127974543	127991177	chr6.127958266.127962266_.P.	chr6	127958266	127962266	-0.661947
PSMC3IP	chr12	20244304	20250159	chr12.20256373.20260373_.P.	chr12	20256373	20260373	-0.661079
SLC35A4	chr2	142323341	142325335	chr2.142578003.142579756_.C.	chr2	142578003	142579756	-0.659169
FAU	chr2	7070906	7072809	chr2.7079608.7083608_.P.	chr2	7079608	7083608	-0.6585
DND1	chr2	142384532	142387199	chr2.142577020.142579530_.V.	chr2	142577020	142579530	-0.658257
EDC3	chr7	58828727	58897919	chr7.58908967.58910668_.C.	chr7	58908967	58910668	-0.657998
AP1S1	chr3	8881107	8887566	chr3.9315140.9319140_.P.	chr3	9315140	9319140	-0.657786
ENSSSCG00000033310	chr5	21506554	21507767	chr5.21557029.21561029_.P.	chr5	21557029	21561029	-0.655134
ATP6V1D	chr7	91064396	91084913	chr7.90955179.90956189_.C.	chr7	90955179	90956189	-0.65506
WDR55	chr2	142378462	142384677	chr2.142641101.142642772_.C.	chr2	142641101	142642772	-0.65502
CALR	chr2	66098229	66102132	chr2.66344600.66347110_.V.	chr2	66344600	66347110	-0.653898
CALR	chr2	66098229	66102132	chr2.66345269.66346152_.C.	chr2	66345269	66346152	-0.653272
CIAO2B	chr6	27610470	27612592	chr6.28081955.28085955_.P.	chr6	28081955	28085955	-0.653181
PER1	chr12	53361889	53374248	chr12.53109256.53113256_.P.	chr12	53109256	53113256	-0.65286
AARSD1	chr12	19918248	19926825	chr12.20256373.20260373_.P.	chr12	20256373	20260373	-0.652732
TUFM	chr3	18521128	18524959	chr3.18118581.18122581_.P.	chr3	18118581	18122581	-0.651596
UBE2J2	chr6	63555488	63568017	chr6.63862113.63863570_.C.	chr6	63862113	63863570	-0.651458
ENSSSCG00000057727	chr3	68572415	68573980	chr3.69020319.69021858_.C.	chr3	69020319	69021858	-0.650019
YPEL1	chr14	50190798	50208256	chr14.49792613.49793506_.C.	chr14	49792613	49793506	-0.649772
MYOF	chr14	104770515	104941109	chr14.105010519.105014699_.V.	chr14	105010519	105014699	-0.649248
LSM2	chr7	23900395	23908490	chr7.23836996.23840996_.P.	chr7	23836996	23840996	-0.648595
PYGB	chr17	30940452	30995691	chr17.31194616.31195316_.C.	chr17	31194616	31195316	-0.647966
EHD1	chr2	7298208	7321576	chr2.7079608.7083608_.P.	chr2	7079608	7083608	-0.647938
PCDHGA4	chr2	142993554	143156556	chr2.143124047.143126730_.C.	chr2	143124047	143126730	-0.647511
OTUB1	chr2	8087829	8095609	chr2.8359774.8363774_.P.	chr2	8359774	8363774	-0.646974
DYNC2I2	chr1	269002261	269030719	chr1.268614034.268618034_.P.	chr1	268614034	268618034	-0.646844
DRAP1	chr2	6409655	6412395	chr2.6561091.6565091_.P.	chr2	6561091	6565091	-0.645557
IK	chr2	142361155	142376333	chr2.142578003.142579756_.C.	chr2	142578003	142579756	-0.645279
SRRT	chr3	8717785	8731201	chr3.8904591.8908591_.P.	chr3	8904591	8908591	-0.644118
CDIPT	chr3	18084549	18091798	chr3.18175737.18179737_.P.	chr3	18175737	18179737	-0.64326
GFRA4	chr17	32040235	32046105	chr17.31868517.31869375_.C.	chr17	31868517	31869375	-0.642513
DRAP1	chr2	6409655	6412395	chr2.6409833.6413833_.P.	chr2	6409833	6413833	-0.641943
CTDNEP1	chr12	52599226	52606059	chr12.52399810.52403810_.P.	chr12	52399810	52403810	-0.641498
BRMS1	chr2	6046098	6053667	chr2.6044098.6048098_.P.	chr2	6044098	6048098	-0.641497
SCAMP4	chr2	76615000	76634264	chr2.76996982.77000982_.P.	chr2	76996982	77000982	-0.640953
PSKH1	chr6	28508823	28544062	chr6.28081955.28085955_.P.	chr6	28081955	28085955	-0.640335
PRPF4	chr1	253906717	253925046	chr1.253569435.253570326_.C.	chr1	253569435	253570326	-0.640276
ENSSSCG00000027573	chr13	34119539	34121859	chr13.33663957.33666213_.C.	chr13	33663957	33666213	-0.640185
DNAJB2	chr15	121319982	121335991	chr15.121210881.121214881_.P.	chr15	121210881	121214881	-0.639216
FAM219B	chr7	58650754	58659479	chr7.58826727.58830727_.P.	chr7	58826727	58830727	-0.637818
TNNT1	chr6	59347582	59365284	chr6.58850751.58854751_.P.	chr6	58850751	58854751	-0.637508
PRDX2	chr2	66207828	66212009	chr2.66344600.66347110_.V.	chr2	66344600	66347110	-0.637314
IDH2	chr7	55651609	55675554	chr7.55237411.55238015_.C.	chr7	55237411	55238015	-0.636403
FSD2	chr7	52144506	52194133	chr7.52254159.52258159_.P.	chr7	52254159	52258159	-0.634802
GRK4	chr8	1738333	1792374	chr8.1386266.1390266_.P.	chr8	1386266	1390266	-0.63444
NOTO	chr3	69567449	69571100	chr3.69234351.69238351_.P.	chr3	69234351	69238351	-0.634258
ENSSSCG00000044567	chr17	31217462	31238052	chr17.31194616.31195316_.C.	chr17	31194616	31195316	-0.634161
DYNLL1	chr14	40455985	40459104	chr14.40217722.40218386_.C.	chr14	40217722	40218386	-0.633401
SPDYC	chr2	7030733	7058967	chr2.6561091.6565091_.P.	chr2	6561091	6565091	-0.632104
DDX39B	chr7	23658088	23670031	chr7.23836996.23840996_.P.	chr7	23836996	23840996	-0.631689
POLE3	chr1	254033385	254035978	chr1.254076730.254080730_.P.	chr1	254076730	254080730	-0.631627
PPCDC	chr7	58525143	58549430	chr7.58908967.58910668_.C.	chr7	58908967	58910668	-0.631535
OTUB1	chr2	8087829	8095609	chr2.8410290.8416580_.V.	chr2	8410290	8416580	-0.631237
ZKSCAN5	chr3	6442391	6466430	chr3.6141962.6142972_.C.	chr3	6141962	6142972	-0.630105
TRMT1	chr2	65940125	65949324	chr2.66345269.66346152_.C.	chr2	66345269	66346152	-0.629927
DRAP1	chr2	6409655	6412395	chr2.6428153.6432153_.P.	chr2	6428153	6432153	-0.62969
SDHA	chr16	79834044	79862524	chr16.79471745.79475745_.P.	chr16	79471745	79475745	-0.629494
MYOF	chr14	104770515	104941109	chr14.105011963.105012625_.C.	chr14	105011963	105012625	-0.629188
EIF4A1	chr12	52868434	52874249	chr12.52399810.52403810_.P.	chr12	52399810	52403810	-0.628687
POLA2	chr2	6922387	6950179	chr2.6537993.6539697_.C.	chr2	6537993	6539697	-0.62855
C6orf136	chr7	23185599	23190299	chr7.23062338.23066338_.P.	chr7	23062338	23066338	-0.628281
CREB3	chr1	236450573	236456375	chr1.236378019.236382019_.P.	chr1	236378019	236382019	-0.627388
IFT22	chr3	8976306	8981510	chr3.9315140.9319140_.P.	chr3	9315140	9319140	-0.626371
ENSSSCG00000057727	chr3	68572415	68573980	chr3.68496471.68497933_.C.	chr3	68496471	68497933	-0.625159
RNF4	chr8	1353658	1380634	chr8.1386266.1390266_.P.	chr8	1386266	1390266	-0.624833
ENSSSCG00000009374	chr11	15550286	15628604	chr11.15734905.15735621_.C.	chr11	15734905	15735621	-0.624154
RPL7L1	chr7	37940834	37951324	chr7.38388035.38389283_.C.	chr7	38388035	38389283	-0.6231
DRAP1	chr2	6409655	6412395	chr2.6044098.6048098_.P.	chr2	6044098	6048098	-0.622466
DNAJC14	chr5	21264664	21272646	chr5.21557029.21561029_.P.	chr5	21557029	21561029	-0.622281
IMP3	chr7	58023368	58024496	chr7.57702066.57703313_.C.	chr7	57702066	57703313	-0.621759
ZNF410	chr7	97195975	97243614	chr7.97123873.97124625_.C.	chr7	97123873	97124625	-0.621453
PCDHGA4	chr2	142993554	143156556	chr2.142578003.142579756_.C.	chr2	142578003	142579756	-0.620935
ENSSSCG00000010888	chr10	19585162	19586394	chr10.19286367.19290367_.P.	chr10	19286367	19290367	-0.620657
MTMR14	chr13	65948544	65994820	chr13.65994525.65997625_.V.	chr13	65994525	65997625	-0.620573
MYL6	chr5	21559029	21562413	chr5.21557029.21561029_.P.	chr5	21557029	21561029	-0.619079
DEF8	chr6	140908	160692	chr6.63387.64608_.C.	chr6	63387	64608	-0.618472
SPDYC	chr2	7030733	7058967	chr2.7079608.7083608_.P.	chr2	7079608	7083608	-0.617691
ENSSSCG00000034927	chr3	18468001	18489099	chr3.18175737.18179737_.P.	chr3	18175737	18179737	-0.61764
DYNLL1	chr14	40455985	40459104	chr14.40561159.40565159_.P.	chr14	40561159	40565159	-0.61724
COX8A	chr2	8101613	8103285	chr2.8410290.8416580_.V.	chr2	8410290	8416580	-0.616725
ATG4B	chr15	140223904	140246321	chr15.140131918.140133932_.C.	chr15	140131918	140133932	-0.616481
ESYT1	chr5	21514510	21535929	chr5.21557029.21561029_.P.	chr5	21557029	21561029	-0.616459
ENSSSCG00000017907	chr12	51961952	51965464	chr12.52399810.52403810_.P.	chr12	52399810	52403810	-0.616415
POLE3	chr1	254033385	254035978	chr1.253569435.253570326_.C.	chr1	253569435	253570326	-0.616376
COPS3	chr12	60994310	61024846	chr12.61029157.61033157_.P.	chr12	61029157	61033157	-0.616279
FXR2	chr12	52882870	52903450	chr12.52399810.52403810_.P.	chr12	52399810	52403810	-0.616076
RNF4	chr8	1353658	1380634	chr8.1038195.1039688_.C.	chr8	1038195	1039688	-0.616023
ARHGAP22	chr14	89113768	89331274	chr14.89192374.89193566_.C.	chr14	89192374	89193566	-0.615966
STK16	chr15	121284920	121288473	chr15.121210881.121214881_.P.	chr15	121210881	121214881	-0.615795
MEPCE	chr3	8357289	8364661	chr3.8356207.8358016_.C.	chr3	8356207	8358016	-0.615767
ANKRD39	chr3	56762386	56775004	chr3.56810364.56812121_.C.	chr3	56810364	56812121	-0.614553
PCDH12	chr2	143550849	143565033	chr2.143124047.143126730_.C.	chr2	143124047	143126730	-0.614223
ENSSSCG00000057727	chr3	68572415	68573980	chr3.68519015.68520573_.C.	chr3	68519015	68520573	-0.613742
PRPF4	chr1	253906717	253925046	chr1.253973973.253977973_.P.	chr1	253973973	253977973	-0.613424
RNF4	chr8	1353658	1380634	chr8.1053894.1057212_.C.	chr8	1053894	1057212	-0.613408
CD63	chr5	21172283	21176232	chr5.21272511.21276511_.P.	chr5	21272511	21276511	-0.613395
ZNRD2	chr2	6683057	6684494	chr2.7079608.7083608_.P.	chr2	7079608	7083608	-0.613059
ENSSSCG00000035909	chr15	76958516	76972527	chr15.76991098.76995238_.V.	chr15	76991098	76995238	-0.612456
SLC35A4	chr2	142323341	142325335	chr2.141882155.141886155_.P.	chr2	141882155	141886155	-0.611598
HAX1	chr4	95467632	95470290	chr4.95903054.95907054_.P.	chr4	95903054	95907054	-0.610626
ENSSSCG00000013064	chr2	9163317	9174468	chr2.8979963.8983963_.P.	chr2	8979963	8983963	-0.610397
STX18	chr8	5890765	6004399	chr8.5888765.5892765_.P.	chr8	5888765	5892765	-0.610342
CDIPT	chr3	18084549	18091798	chr3.18118581.18122581_.P.	chr3	18118581	18122581	-0.609581
HIGD2A	chr2	81486890	81488045	chr2.81285759.81289759_.P.	chr2	81285759	81289759	-0.609422
MVP	chr3	18057177	18081155	chr3.18175737.18179737_.P.	chr3	18175737	18179737	-0.609144
TMEM219	chr3	18167923	18176563	chr3.18118581.18122581_.P.	chr3	18118581	18122581	-0.608817
POMP	chr11	5953743	5974060	chr11.6000360.6001074_.C.	chr11	6000360	6001074	-0.608574
ZNF584	chr6	62992506	63005691	chr6.62690463.62691254_.C.	chr6	62690463	62691254	-0.608484
TTLL4	chr15	120773185	120793194	chr15.120343579.120347579_.P.	chr15	120343579	120347579	-0.60843
UBE2J2	chr6	63555488	63568017	chr6.63654119.63658119_.P.	chr6	63654119	63658119	-0.608225
USP5	chr5	63843745	63858716	chr5.64116264.64117021_.C.	chr5	64116264	64117021	-0.607498
EMG1	chr5	63745476	63751469	chr5.64114150.64118150_.P.	chr5	64114150	64118150	-0.607248
CCBE1	chr1	161321273	161556537	chr1.161720590.161721936_.C.	chr1	161720590	161721936	-0.60694
CD40	chr17	48286029	48298528	chr17.48081366.48082939_.C.	chr17	48081366	48082939	-0.606472
PRPSAP1	chr12	5144069	5174382	chr12.5521113.5525113_.P.	chr12	5521113	5525113	-0.606123
SLC25A11	chr12	51970806	51975548	chr12.52399810.52403810_.P.	chr12	52399810	52403810	-0.605656
MRPL20	chr6	63670755	63675839	chr6.63654119.63658119_.P.	chr6	63654119	63658119	-0.605491
CFL1	chr2	6469254	6475035	chr2.6409833.6413833_.P.	chr2	6409833	6413833	-0.605424
NSG1	chr8	6000057	6024769	chr8.5888765.5892765_.P.	chr8	5888765	5892765	-0.605151
SEZ6L2	chr3	18098102	18119558	chr3.18118581.18122581_.P.	chr3	18118581	18122581	-0.604835
SNAPC2	chr2	71291257	71294006	chr2.71519081.71523081_.P.	chr2	71519081	71523081	-0.604432
SNX30	chr1	253428508	253550375	chr1.253569456.253571216_.V.	chr1	253569456	253571216	-0.604034
TTLL4	chr15	120773185	120793194	chr15.121024245.121028245_.P.	chr15	121024245	121028245	-0.603985
RECQL5	chr12	5732348	5770133	chr12.5938647.5942647_.P.	chr12	5938647	5942647	-0.602802
PRPF6	chr17	62815085	62858382	chr17.62754250.62755455_.C.	chr17	62754250	62755455	-0.602265
HARS1	chr2	142385872	142401208	chr2.142577020.142579530_.V.	chr2	142577020	142579530	-0.602194
C9orf78	chr1	269986391	269995395	chr1.270190175.270190671_.C.	chr1	270190175	270190671	-0.601844
C9orf78	chr1	269986391	269995395	chr1.270363751.270364715_.C.	chr1	270363751	270364715	-0.60164
FTL	chr6	54231172	54232750	chr6.54705237.54709237_.P.	chr6	54705237	54709237	-0.601155
DHRS1	chr7	74992115	75002148	chr7.75027923.75031923_.P.	chr7	75027923	75031923	-0.601149
NR1H3	chr2	15315282	15334820	chr2.15379707.15383707_.P.	chr2	15379707	15383707	-0.600134
KCNN3	chr4	94915965	95113275	chr4.94495309.94499039_.V.	chr4	94495309	94499039	-0.600085
POLA2	chr2	6922387	6950179	chr2.6561091.6565091_.P.	chr2	6561091	6565091	-0.599674
THBS3	chr4	94611593	94623902	chr4.94830270.94834270_.P.	chr4	94830270	94834270	-0.598797
ARHGAP9	chr5	22747339	22762049	chr5.23056982.23060982_.P.	chr5	23056982	23060982	-0.598733
ZDHHC4	chr3	4628385	4643691	chr3.4992827.4994602_.C.	chr3	4992827	4994602	-0.598277
ENSSSCG00000017955	chr12	52878764	52882863	chr12.52627516.52629243_.C.	chr12	52627516	52629243	-0.597694
TUFM	chr3	18521128	18524959	chr3.18505886.18507873_.C.	chr3	18505886	18507873	-0.597487
ACAD9	chr13	71374944	71427126	chr13.71558012.71562012_.P.	chr13	71558012	71562012	-0.597401
DND1	chr2	142384532	142387199	chr2.141883680.141886890_.V.	chr2	141883680	141886890	-0.597115
CIAPIN1	chr6	19356069	19373060	chr6.19535476.19539846_.V.	chr6	19535476	19539846	-0.597072
PRDX2	chr2	66207828	66212009	chr2.66345269.66346152_.C.	chr2	66345269	66346152	-0.596858
ENSSSCG00000050152	chr15	78669325	78674715	chr15.78502078.78506078_.P.	chr15	78502078	78506078	-0.596432
FAAP24	chr6	42815528	42819623	chr6.42558113.42562113_.P.	chr6	42558113	42562113	-0.595936
P4HB	chr12	1121824	1131289	chr12.1120907.1129651_.C.	chr12	1120907	1129651	-0.594886
DNPEP	chr15	121391746	121412864	chr15.121253797.121254795_.C.	chr15	121253797	121254795	-0.594802
CCNL2	chr6	63659054	63668047	chr6.63862113.63863570_.C.	chr6	63862113	63863570	-0.594317
RTN4IP1	chr1	72762855	72815540	chr1.72697571.72701571_.P.	chr1	72697571	72701571	-0.593876
FCGR1A	chr4	99233611	99242586	chr4.99052426.99056426_.P.	chr4	99052426	99056426	-0.593617
LIG1	chr6	53620483	53686562	chr6.53809477.53810078_.C.	chr6	53809477	53810078	-0.593292
TUBA1B	chr5	15149099	15153620	chr5.15027205.15029851_.C.	chr5	15027205	15029851	-0.592897
ENSSSCG00000011147	chr10	65576464	65595000	chr10.65266094.65267932_.C.	chr10	65266094	65267932	-0.592826
IK	chr2	142361155	142376333	chr2.142376462.142380462_.P.	chr2	142376462	142380462	-0.592718
UBE2O	chr12	5055065	5114123	chr12.5116522.5120486_.C.	chr12	5116522	5120486	-0.592416
MVP	chr3	18057177	18081155	chr3.18118581.18122581_.P.	chr3	18118581	18122581	-0.592319
HIRIP3	chr3	18198807	18202089	chr3.18505886.18507873_.C.	chr3	18505886	18507873	-0.592289
SCN4A	chr12	15002175	15047582	chr12.14571199.14573341_.C.	chr12	14571199	14573341	-0.59224
SWI5	chr1	268720355	268726521	chr1.268614034.268618034_.P.	chr1	268614034	268618034	-0.592044
ZNF212	chr18	55528138	55541841	chr18.55887653.55891653_.P.	chr18	55887653	55891653	-0.592029
BRD9	chr16	79473745	79492635	chr16.79471745.79475745_.P.	chr16	79471745	79475745	-0.591977
MLH1	chr13	21791203	21877757	chr13.22124847.22125444_.C.	chr13	22124847	22125444	-0.591691
RECQL5	chr12	5732348	5770133	chr12.5359854.5363459_.C.	chr12	5359854	5363459	-0.591557
MYOZ1	chr14	76444557	76452799	chr14.76496827.76500827_.P.	chr14	76496827	76500827	-0.591401
SETD7	chr8	87478173	87527188	chr8.87478129.87480437_.C.	chr8	87478129	87480437	-0.591375
ARHGDIA	chr12	1113379	1119315	chr12.1120907.1129651_.C.	chr12	1120907	1129651	-0.590933
POP7	chr3	8605018	8610218	chr3.8356207.8358016_.C.	chr3	8356207	8358016	-0.590661
LRCH4	chr3	8499285	8511262	chr3.8904591.8908591_.P.	chr3	8904591	8908591	-0.590564
KXD1	chr2	59242310	59247713	chr2.59221175.59223270_.C.	chr2	59221175	59223270	-0.590345
RAB7A	chr13	71777424	71852694	chr13.71760305.71762524_.C.	chr13	71760305	71762524	-0.590044
GAPDH	chr5	64129679	64133991	chr5.64114150.64118150_.P.	chr5	64114150	64118150	-0.589832
RECQL4	chr4	287214	293913	chr4.429062.430184_.C.	chr4	429062	430184	-0.589739
SH3BP5L	chr2	52323048	52339665	chr2.52311759.52312351_.C.	chr2	52311759	52312351	-0.58905
SNRNP35	chr14	29471429	29477011	chr14.29630876.29632175_.C.	chr14	29630876	29632175	-0.588839
IDH2	chr7	55651609	55675554	chr7.55573336.55577336_.P.	chr7	55573336	55577336	-0.588693
FSD2	chr7	52144506	52194133	chr7.52302472.52306472_.P.	chr7	52302472	52306472	-0.588635
GMPPB	chr13	32248268	32253155	chr13.32329740.32330722_.C.	chr13	32329740	32330722	-0.588546
TRAF3IP1	chr15	137863609	137912477	chr15.137636504.137637619_.C.	chr15	137636504	137637619	-0.587976
RAB43	chr13	71562350	71596249	chr13.71620954.71624954_.P.	chr13	71620954	71624954	-0.587822
DNAJC30	chr3	10955877	10959916	chr3.11419176.11420477_.C.	chr3	11419176	11420477	-0.587779
EIF4A1	chr12	52868434	52874249	chr12.52923693.52927693_.P.	chr12	52923693	52927693	-0.587761
BRMS1	chr2	6046098	6053667	chr2.6428153.6432153_.P.	chr2	6428153	6432153	-0.587435
SLC41A3	chr7	53672130	53748727	chr7.53639893.53641617_.C.	chr7	53639893	53641617	-0.586878
NXF1	chr2	8969581	8981984	chr2.8982070.8982593_.C.	chr2	8982070	8982593	-0.586379
CTDSP2	chr5	23105172	23132586	chr5.23056982.23060982_.P.	chr5	23056982	23060982	-0.585112
MPHOSPH8	chr11	447052	480121	chr11.778458.780289_.C.	chr11	778458	780289	-0.584925
CYBC1	chr12	656347	662513	chr12.1120907.1129651_.C.	chr12	1120907	1129651	-0.584673
GTF2E2	chr15	54444470	54531213	chr15.54380567.54384567_.P.	chr15	54380567	54384567	-0.584621
MYL6B	chr5	21556061	21558758	chr5.21557029.21561029_.P.	chr5	21557029	21561029	-0.584268
SLC35A4	chr2	142323341	142325335	chr2.142641101.142642772_.C.	chr2	142641101	142642772	-0.583717
MIF	chr14	49840305	49841068	chr14.49792613.49793506_.C.	chr14	49792613	49793506	-0.58343
PFKM	chr5	78476123	78526997	chr5.78717866.78718572_.C.	chr5	78717866	78718572	-0.583398
RTN4IP1	chr1	72762855	72815540	chr1.72699835.72701157_.C.	chr1	72699835	72701157	-0.583113
SPDYC	chr2	7030733	7058967	chr2.6537993.6539697_.C.	chr2	6537993	6539697	-0.582575
MEA1	chr7	38074439	38081897	chr7.38388035.38389283_.C.	chr7	38388035	38389283	-0.58243
COA3	chr12	20062826	20063980	chr12.20256373.20260373_.P.	chr12	20256373	20260373	-0.582199
KANSL3	chr3	56959110	57005310	chr3.56810364.56812121_.C.	chr3	56810364	56812121	-0.58188
RECQL4	chr4	287214	293913	chr4.134107.138107_.P.	chr4	134107	138107	-0.581861
ARV1	chr14	59396962	59408958	chr14.59407123.59411123_.P.	chr14	59407123	59411123	-0.58128
ENSSSCG00000011272	chr13	24691893	24699363	chr13.24345660.24349660_.P.	chr13	24345660	24349660	-0.581199
MRPL28	chr3	41329928	41334451	chr3.41480363.41484363_.P.	chr3	41480363	41484363	-0.581151
SSR1	chr7	4652921	4685901	chr7.5057871.5060641_.C.	chr7	5057871	5060641	-0.581105
METTL13	chr9	114202484	114218368	chr9.113774648.113775299_.C.	chr9	113774648	113775299	-0.580922
SLC41A3	chr7	53672130	53748727	chr7.53638266.53642266_.P.	chr7	53638266	53642266	-0.580326
COPS6	chr3	7982892	8005633	chr3.8356207.8358016_.C.	chr3	8356207	8358016	-0.580038
NXF1	chr2	8969581	8981984	chr2.8898604.8899470_.C.	chr2	8898604	8899470	-0.57999
RAB43	chr13	71562350	71596249	chr13.71558012.71562012_.P.	chr13	71558012	71562012	-0.579894
FDPS	chr4	94500141	94518408	chr4.94495309.94499039_.V.	chr4	94495309	94499039	-0.579573
SLC5A6	chr3	111922848	111930940	chr3.111769239.111773239_.P.	chr3	111769239	111773239	-0.578656
LALBA	chr5	79214505	79216791	chr5.79591915.79595915_.P.	chr5	79591915	79595915	-0.57865
SNRNP35	chr14	29471429	29477011	chr14.29629084.29633084_.P.	chr14	29629084	29633084	-0.578523
YIPF1	chr6	158403072	158445511	chr6.158535465.158539465_.P.	chr6	158535465	158539465	-0.578418
RECQL4	chr4	287214	293913	chr4.205764.207099_.C.	chr4	205764	207099	-0.578223
TLE2	chr2	75510004	75536804	chr2.75162787.75166787_.P.	chr2	75162787	75166787	-0.57812
WDR55	chr2	142378462	142384677	chr2.141882155.141886155_.P.	chr2	141882155	141886155	-0.577838
SLC43A2	chr12	47791913	47839012	chr12.47737633.47741633_.P.	chr12	47737633	47741633	-0.577751
ENSSSCG00000015083	chr9	45182400	45218254	chr9.44783701.44787701_.P.	chr9	44783701	44787701	-0.577267
ILF2	chr4	95980918	95987867	chr4.95903054.95907054_.P.	chr4	95903054	95907054	-0.577022
MYOF	chr14	104770515	104941109	chr14.105009942.105013942_.P.	chr14	105009942	105013942	-0.576283
TUBA1B	chr5	15149099	15153620	chr5.15024080.15028080_.P.	chr5	15024080	15028080	-0.576086
NXF1	chr2	8969581	8981984	chr2.8979963.8983963_.P.	chr2	8979963	8983963	-0.576053
LRCH4	chr3	8499285	8511262	chr3.8886506.8890506_.P.	chr3	8886506	8890506	-0.575527
TIMM44	chr2	71271805	71287817	chr2.71519081.71523081_.P.	chr2	71519081	71523081	-0.57538
TSPAN31	chr5	23029306	23038977	chr5.22881828.22885548_.V.	chr5	22881828	22885548	-0.575318
WDR53	chr13	133561021	133574376	chr13.133155321.133159321_.P.	chr13	133155321	133159321	-0.574925
BRK1	chr13	66315315	66324641	chr13.65994525.65997625_.V.	chr13	65994525	65997625	-0.574673
FAM219B	chr7	58650754	58659479	chr7.58908967.58910668_.C.	chr7	58908967	58910668	-0.574643
GJA5	chr4	99854392	99871286	chr4.99477372.99481372_.P.	chr4	99477372	99481372	-0.573976
FXR2	chr12	52882870	52903450	chr12.53109256.53113256_.P.	chr12	53109256	53113256	-0.573637
FUS	chr3	17314332	17326637	chr3.17619269.17623269_.P.	chr3	17619269	17623269	-0.572905
TPT1	chr11	21929221	21932691	chr11.21499492.21503492_.P.	chr11	21499492	21503492	-0.572688
UTP25	chr9	133105063	133141217	chr9.133385662.133389422_.V.	chr9	133385662	133389422	-0.572658
MAPK13	chr7	31880638	31889455	chr7.31622450.31626450_.P.	chr7	31622450	31626450	-0.572637
RNF8	chr7	32931786	32970585	chr7.32786291.32790291_.P.	chr7	32786291	32790291	-0.5724
OTUB1	chr2	8087829	8095609	chr2.8281049.8282602_.C.	chr2	8281049	8282602	-0.572393
PELP1	chr12	52177094	52232420	chr12.51929802.51933802_.P.	chr12	51929802	51933802	-0.57234
MAPKAPK2	chr9	67314484	67365059	chr9.67679953.67683953_.P.	chr9	67679953	67683953	-0.572304
PCDHGA4	chr2	142993554	143156556	chr2.142577020.142579530_.V.	chr2	142577020	142579530	-0.57212
NAPA	chr6	53246968	53275265	chr6.53078236.53082236_.P.	chr6	53078236	53082236	-0.571931
TRMT1	chr2	65940125	65949324	chr2.66271286.66272770_.C.	chr2	66271286	66272770	-0.571749
CRY2	chr2	16587109	16620385	chr2.16657423.16658649_.C.	chr2	16657423	16658649	-0.571722
ENSSSCG00000032082	chr6	95322453	95366673	chr6.95321439.95322907_.C.	chr6	95321439	95322907	-0.571674
ENSSSCG00000007719	chr3	11419446	11505406	chr3.11419176.11420477_.C.	chr3	11419176	11420477	-0.571657
POLA2	chr2	6922387	6950179	chr2.6755635.6759635_.P.	chr2	6755635	6759635	-0.571493
SNPH	chr17	33986513	34043995	chr17.33867527.33871527_.P.	chr17	33867527	33871527	-0.570711
MRPL17	chr9	3075995	3083580	chr9.3177192.3179272_.V.	chr9	3177192	3179272	-0.570552
BRMS1	chr2	6046098	6053667	chr2.6409833.6413833_.P.	chr2	6409833	6413833	-0.570147
TK2	chr6	27226425	27255574	chr6.27546706.27550706_.P.	chr6	27546706	27550706	-0.569803
FSD2	chr7	52144506	52194133	chr7.52256466.52256966_.C.	chr7	52256466	52256966	-0.569731
MAF1	chr4	597472	600447	chr4.134107.138107_.P.	chr4	134107	138107	-0.56971
SWI5	chr1	268720355	268726521	chr1.268615087.268619087_.P.	chr1	268615087	268619087	-0.569538
ITGB5	chr13	135467798	135587473	chr13.135467337.135468789_.C.	chr13	135467337	135468789	-0.569437
PPP1R7	chr15	139917257	139941251	chr15.140131918.140133932_.C.	chr15	140131918	140133932	-0.569404
RAB8A	chr2	61429523	61450413	chr2.61268199.61272199_.P.	chr2	61268199	61272199	-0.569247
LMBR1L	chr5	15121554	15135252	chr5.15024080.15028080_.P.	chr5	15024080	15028080	-0.569241
CYTH3	chr3	4900570	5002194	chr3.4992886.4995036_.V.	chr3	4992886	4995036	-0.568829
PRDX1	chr6	165824395	165861442	chr6.165670840.165671536_.C.	chr6	165670840	165671536	-0.568677
TTLL4	chr15	120773185	120793194	chr15.121210881.121214881_.P.	chr15	121210881	121214881	-0.568674
STX5	chr2	8937778	8968932	chr2.8979963.8983963_.P.	chr2	8979963	8983963	-0.568648
RPL7	chr4	62601569	62605892	chr4.62610903.62611910_.C.	chr4	62610903	62611910	-0.568587
RND1	chr5	14914645	14922038	chr5.15027205.15029851_.C.	chr5	15027205	15029851	-0.56854
LIMS2	chr15	59672540	59709379	chr15.59639470.59643470_.P.	chr15	59639470	59643470	-0.568221
RAB43	chr13	71562350	71596249	chr13.71730277.71734277_.P.	chr13	71730277	71734277	-0.568073
CDA	chr6	78824270	78849547	chr6.78786138.78790138_.P.	chr6	78786138	78790138	-0.567899
OS9	chr5	22957875	23004458	chr5.22880669.22884669_.P.	chr5	22880669	22884669	-0.567758
RNASEH2B	chr11	16825128	16911969	chr11.16374841.16377014_.C.	chr11	16374841	16377014	-0.567746
POLD2	chr18	51038358	51046779	chr18.50698457.50700032_.C.	chr18	50698457	50700032	-0.567641
NOP9	chr7	74985753	74992946	chr7.75027923.75031923_.P.	chr7	75027923	75031923	-0.567424
ENSSSCG00000036812	chr12	61077631	61186002	chr12.61029157.61033157_.P.	chr12	61029157	61033157	-0.567079
PFDN1	chr2	142011063	142077925	chr2.142376462.142380462_.P.	chr2	142376462	142380462	-0.566964
TBCC	chr7	37822767	37824953	chr7.38211487.38215487_.P.	chr7	38211487	38215487	-0.566349
ACAT1	chr9	36525261	36545633	chr9.36878970.36879685_.C.	chr9	36878970	36879685	-0.566227
GNL3	chr13	34814901	34828517	chr13.34837384.34841384_.P.	chr13	34837384	34841384	-0.566199
YBX2	chr12	52635385	52641651	chr12.52627516.52629243_.C.	chr12	52627516	52629243	-0.565951
SENP3	chr12	52765187	52867576	chr12.52627516.52629243_.C.	chr12	52627516	52629243	-0.565456
LSM10	chr6	92489927	92493665	chr6.92413296.92414105_.C.	chr6	92413296	92414105	-0.565408
ALAD	chr1	254012850	254027508	chr1.254076730.254080730_.P.	chr1	254076730	254080730	-0.565015
IK	chr2	142361155	142376333	chr2.141882155.141886155_.P.	chr2	141882155	141886155	-0.565008
STAT5A	chr12	20474227	20499138	chr12.20256373.20260373_.P.	chr12	20256373	20260373	-0.564564
DNPEP	chr15	121391746	121412864	chr15.120983257.120987257_.P.	chr15	120983257	120987257	-0.564359
CCNL2	chr6	63659054	63668047	chr6.63657054.63661054_.P.	chr6	63657054	63661054	-0.564084
CPB2	chr11	21234447	21298241	chr11.21499492.21503492_.P.	chr11	21499492	21503492	-0.564068
NDUFA6	chr5	6562011	6567647	chr5.6560011.6564011_.P.	chr5	6560011	6564011	-0.563796
IK	chr2	142361155	142376333	chr2.142577020.142579530_.V.	chr2	142577020	142579530	-0.563687
ENSSSCG00000042487	chr7	58998922	59008157	chr7.58826727.58830727_.P.	chr7	58826727	58830727	-0.563572
DRAP1	chr2	6409655	6412395	chr2.6537993.6539697_.C.	chr2	6537993	6539697	-0.563504
ENSSSCG00000044155	chr2	142321430	142324016	chr2.142639970.142642910_.V.	chr2	142639970	142642910	-0.56315
ENSSSCG00000029160	chr7	23914891	23928175	chr7.23836996.23840996_.P.	chr7	23836996	23840996	-0.56314
CRAT	chr1	269386650	269401331	chr1.269207693.269211693_.P.	chr1	269207693	269211693	-0.562993
RDH13	chr6	59274387	59292765	chr6.58850751.58854751_.P.	chr6	58850751	58854751	-0.562958
MRPL17	chr9	3075995	3083580	chr9.3376207.3380207_.P.	chr9	3376207	3380207	-0.562607
PHB2	chr5	63751558	63756478	chr5.64114150.64118150_.P.	chr5	64114150	64118150	-0.562509
EFHC1	chr7	46239230	46348667	chr7.46185166.46186082_.C.	chr7	46185166	46186082	-0.562372
STX18	chr8	5890765	6004399	chr8.5890392.5891389_.C.	chr8	5890392	5891389	-0.562289
TTLL3	chr13	66056890	66123977	chr13.65994525.65997625_.V.	chr13	65994525	65997625	-0.562219
SRSF5	chr7	93393426	93403011	chr7.92927069.92931069_.P.	chr7	92927069	92931069	-0.561861
ZNRD2	chr2	6683057	6684494	chr2.6755635.6759635_.P.	chr2	6755635	6759635	-0.561587
MAP4K2	chr2	7365246	7378996	chr2.7057462.7061462_.P.	chr2	7057462	7061462	-0.561537
POP7	chr3	8605018	8610218	chr3.8618508.8622508_.P.	chr3	8618508	8622508	-0.561505
AP1S1	chr3	8881107	8887566	chr3.8904591.8908591_.P.	chr3	8904591	8908591	-0.561393
ENSSSCG00000006559	chr4	95713742	95716153	chr4.95903054.95907054_.P.	chr4	95903054	95907054	-0.56138
RPS3	chr9	9624990	9630401	chr9.9624152.9628152_.P.	chr9	9624152	9628152	-0.56134
ALAD	chr1	254012850	254027508	chr1.253973973.253977973_.P.	chr1	253973973	253977973	-0.561159
HNRNPUL2	chr2	9034667	9048768	chr2.8982070.8982593_.C.	chr2	8982070	8982593	-0.560734
RFC3	chr11	10146531	10165172	chr11.9912809.9913316_.C.	chr11	9912809	9913316	-0.560594
SAT2	chr12	52911725	52913363	chr12.52627516.52629243_.C.	chr12	52627516	52629243	-0.560133
TUBA1B	chr5	15149099	15153620	chr5.15493157.15497157_.P.	chr5	15493157	15497157	-0.560049
ENKD1	chr6	28283117	28287306	chr6.28463208.28467208_.P.	chr6	28463208	28467208	-0.559945
FTL	chr6	54231172	54232750	chr6.54231050.54235050_.P.	chr6	54231050	54235050	-0.559926
ATP5F1A	chr1	95733090	95750841	chr1.95727119.95728266_.C.	chr1	95727119	95728266	-0.559093
MRPL37	chr6	158090970	158143500	chr6.158535465.158539465_.P.	chr6	158535465	158539465	-0.558897
SNAPC2	chr2	71291257	71294006	chr2.70952896.70956896_.P.	chr2	70952896	70956896	-0.558692
NAA60	chr3	38763447	38781988	chr3.38644938.38648938_.P.	chr3	38644938	38648938	-0.558405
SCAMP2	chr7	58672664	58699142	chr7.58826727.58830727_.P.	chr7	58826727	58830727	-0.558389
ENSSSCG00000037510	chr17	37923475	37944393	chr17.37955507.37959507_.P.	chr17	37955507	37959507	-0.558311
FSTL3	chr2	77656663	77662613	chr2.77943841.77947841_.P.	chr2	77943841	77947841	-0.556723
TAGLN	chr9	44560785	44567385	chr9.44783701.44787701_.P.	chr9	44783701	44787701	-0.556637
ENSSSCG00000051162	chr8	44145897	44147246	chr8.44447290.44451290_.P.	chr8	44447290	44451290	-0.556113
MRPS33	chr18	8883459	8897952	chr18.8842902.8845088_.C.	chr18	8842902	8845088	-0.555909
TUBB	chr7	23247850	23252233	chr7.23062338.23066338_.P.	chr7	23062338	23066338	-0.555786
C19orf67	chr2	65100755	65104628	chr2.65094877.65098877_.P.	chr2	65094877	65098877	-0.55539
RNF121	chr9	6488806	6587324	chr9.6064374.6065627_.C.	chr9	6064374	6065627	-0.554937
YBX2	chr12	52635385	52641651	chr12.52399810.52403810_.P.	chr12	52399810	52403810	-0.554927
LONP1	chr2	73266258	73286773	chr2.73060896.73064896_.P.	chr2	73060896	73064896	-0.554865
ARHGAP9	chr5	22747339	22762049	chr5.22880669.22884669_.P.	chr5	22880669	22884669	-0.554855
ENSSSCG00000014540	chr2	9535148	9537974	chr2.9734823.9736008_.C.	chr2	9734823	9736008	-0.554306
LGALS8	chr14	54867021	54892049	chr14.54891100.54892064_.C.	chr14	54891100	54892064	-0.554241
MON1A	chr13	32426736	32437862	chr13.31990619.31991906_.C.	chr13	31990619	31991906	-0.554238
NAT10	chr2	26786177	26826992	chr2.27146241.27147074_.C.	chr2	27146241	27147074	-0.55416
MAF1	chr4	597472	600447	chr4.157303.161303_.P.	chr4	157303	161303	-0.553731
ENSSSCG00000003286	chr6	59113039	59134353	chr6.58850751.58854751_.P.	chr6	58850751	58854751	-0.553663
CCNDBP1	chr1	128253035	128269452	chr1.128641100.128642036_.C.	chr1	128641100	128642036	-0.553504
CDH6	chr16	17531952	17660079	chr16.17938135.17942135_.P.	chr16	17938135	17942135	-0.553344
GABARAP	chr12	52596543	52598194	chr12.52627516.52629243_.C.	chr12	52627516	52629243	-0.553296
ATG101	chr5	17418121	17425624	chr5.17312276.17316276_.P.	chr5	17312276	17316276	-0.553232
GMPPB	chr13	32248268	32253155	chr13.32251515.32255515_.P.	chr13	32251515	32255515	-0.552942
POLA2	chr2	6922387	6950179	chr2.7057462.7061462_.P.	chr2	7057462	7061462	-0.552845
NLRP5	chr6	60379623	60409465	chr6.60845868.60846733_.C.	chr6	60845868	60846733	-0.552829
AUP1	chr3	68519969	68523073	chr3.68519015.68520573_.C.	chr3	68519015	68520573	-0.552542
ENSSSCG00000029830	chr4	136107	138652	chr4.205764.207099_.C.	chr4	205764	207099	-0.552232
PRR14	chr3	17745892	17751099	chr3.17902442.17906442_.P.	chr3	17902442	17906442	-0.552103
ZFPL1	chr2	7098766	7103536	chr2.7079608.7083608_.P.	chr2	7079608	7083608	-0.551978
NRAP	chr14	123926927	124018440	chr14.124017164.124021164_.P.	chr14	124017164	124021164	-0.551475
CDIPT	chr3	18084549	18091798	chr3.17902442.17906442_.P.	chr3	17902442	17906442	-0.551434
EIF3G	chr2	68966222	68970614	chr2.69109309.69113309_.P.	chr2	69109309	69113309	-0.551366
RNF157	chr12	5225849	5304458	chr12.5116522.5120486_.C.	chr12	5116522	5120486	-0.550983
MRPL40	chr14	51102613	51105767	chr14.50695047.50699047_.P.	chr14	50695047	50699047	-0.550774
ARHGEF18	chr2	71651100	71747409	chr2.71519081.71523081_.P.	chr2	71519081	71523081	-0.550376
FAM104A	chr12	7727796	7749240	chr12.7637681.7639269_.C.	chr12	7637681	7639269	-0.550237
DGAT1	chr4	452662	466684	chr4.157303.161303_.P.	chr4	157303	161303	-0.550135
FAU	chr2	7070906	7072809	chr2.7057462.7061462_.P.	chr2	7057462	7061462	-0.550057
DDX49	chr2	58922988	58930716	chr2.58826251.58830251_.P.	chr2	58826251	58830251	-0.549969
RAB5C	chr12	20613996	20636073	chr12.20256958.20257834_.C.	chr12	20256958	20257834	-0.549943
AHSG	chr13	124426308	124438840	chr13.124582327.124586327_.P.	chr13	124582327	124586327	-0.549823
ENSSSCG00000032082	chr6	95322453	95366673	chr6.94978926.94980105_.C.	chr6	94978926	94980105	-0.549608
TIMM29	chr2	69649712	69652362	chr2.70058193.70062193_.P.	chr2	70058193	70062193	-0.549576
RAB43	chr13	71562350	71596249	chr13.71760305.71762524_.C.	chr13	71760305	71762524	-0.549423
IK	chr2	142361155	142376333	chr2.142350030.142354030_.P.	chr2	142350030	142354030	-0.549236
BPNT1	chr10	9659487	9683912	chr10.10156482.10157235_.C.	chr10	10156482	10157235	-0.549184
UPB1	chr14	49533231	49565075	chr14.49792613.49793506_.C.	chr14	49792613	49793506	-0.548797
TPT1	chr11	21929221	21932691	chr11.21927221.21931221_.P.	chr11	21927221	21931221	-0.548509
ENSSSCG00000006081	chr4	38701720	38720780	chr4.38489285.38493285_.P.	chr4	38489285	38493285	-0.548376
VPS28	chr4	362912	370588	chr4.157303.161303_.P.	chr4	157303	161303	-0.548305
RIMKLA	chr6	168916725	168950046	chr6.168994003.168995215_.C.	chr6	168994003	168995215	-0.547957
CDC26	chr1	253895885	253906632	chr1.253973973.253977973_.P.	chr1	253973973	253977973	-0.547935
STK25	chr15	140144336	140154366	chr15.140131918.140133932_.C.	chr15	140131918	140133932	-0.547838
KRTCAP2	chr4	94642942	94646436	chr4.94495309.94499039_.V.	chr4	94495309	94499039	-0.547664
ENSSSCG00000029830	chr4	136107	138652	chr4.429062.430184_.C.	chr4	429062	430184	-0.547607
ENSSSCG00000010056	chr14	49619838	49655206	chr14.49792613.49793506_.C.	chr14	49792613	49793506	-0.547547
ENSSSCG00000044155	chr2	142321430	142324016	chr2.142578003.142579756_.C.	chr2	142578003	142579756	-0.547317
ENSSSCG00000005101	chr1	191102213	191102539	chr1.191533301.191537301_.P.	chr1	191533301	191537301	-0.547309
NSMAF	chr4	74236826	74298193	chr4.74234826.74238826_.P.	chr4	74234826	74238826	-0.547274
TMED4	chr18	50699470	50702705	chr18.50456411.50460411_.P.	chr18	50456411	50460411	-0.546952
ARMC12	chr7	31586797	31603600	chr7.31549482.31550858_.C.	chr7	31549482	31550858	-0.546926
EDC3	chr7	58828727	58897919	chr7.58826727.58830727_.P.	chr7	58826727	58830727	-0.546887
GMPPB	chr13	32248268	32253155	chr13.31989610.31993610_.P.	chr13	31989610	31993610	-0.546802
ENSSSCG00000001064	chr7	12254388	12299531	chr7.12116919.12117991_.C.	chr7	12116919	12117991	-0.546677
OSBPL2	chr17	61643377	61685819	chr17.61551971.61555971_.P.	chr17	61551971	61555971	-0.546665
NRBP1	chr3	111720379	111733304	chr3.112044398.112048398_.P.	chr3	112044398	112048398	-0.546536
STX5	chr2	8937778	8968932	chr2.8982070.8982593_.C.	chr2	8982070	8982593	-0.546196
ENSSSCG00000044567	chr17	31217462	31238052	chr17.30941728.30942375_.C.	chr17	30941728	30942375	-0.545981
MCRS1	chr5	15517032	15526510	chr5.15024080.15028080_.P.	chr5	15024080	15028080	-0.545675
PMP22	chr12	58679775	58707925	chr12.58962479.58966479_.P.	chr12	58962479	58966479	-0.545487
ENSSSCG00000035904	chr1	272959831	272965634	chr1.272835449.272836800_.C.	chr1	272835449	272836800	-0.545331
ZKSCAN5	chr3	6442391	6466430	chr3.6373763.6374740_.C.	chr3	6373763	6374740	-0.545198
VPS11	chr9	46285739	46297474	chr9.46362936.46366936_.P.	chr9	46362936	46366936	-0.54519
NRBP1	chr3	111720379	111733304	chr3.112045290.112049290_.P.	chr3	112045290	112049290	-0.545051
NHEJ1	chr15	121100628	121190062	chr15.121025670.121027619_.C.	chr15	121025670	121027619	-0.544793
ARMC12	chr7	31586797	31603600	chr7.31622450.31626450_.P.	chr7	31622450	31626450	-0.544782
ZNRD2	chr2	6683057	6684494	chr2.6537993.6539697_.C.	chr2	6537993	6539697	-0.544702
DDIT3	chr5	22785445	22789829	chr5.22852316.22856316_.P.	chr5	22852316	22856316	-0.544506
SWI5	chr1	268720355	268726521	chr1.268464700.268468700_.P.	chr1	268464700	268468700	-0.544498
EIF4EBP1	chr15	48422816	48443399	chr15.48693778.48695388_.V.	chr15	48693778	48695388	-0.544334
ZP3	chr3	9934761	9944941	chr3.10132373.10132908_.C.	chr3	10132373	10132908	-0.544217
RETREG2	chr15	121212881	121218812	chr15.121210881.121214881_.P.	chr15	121210881	121214881	-0.544127
FTL	chr6	54231172	54232750	chr6.54601535.54602403_.C.	chr6	54601535	54602403	-0.544112
AURKAIP1	chr6	63656119	63657472	chr6.63654119.63658119_.P.	chr6	63654119	63658119	-0.544009
REEP4	chr14	6411513	6415590	chr14.6833996.6835311_.C.	chr14	6833996	6835311	-0.544007
RAB7A	chr13	71777424	71852694	chr13.71758467.71762467_.P.	chr13	71758467	71762467	-0.543988
ENSSSCG00000059201	chr4	90261918	90263262	chr4.90107057.90111057_.P.	chr4	90107057	90111057	-0.543555
ENSSSCG00000061760	chr7	31573753	31585356	chr7.31622450.31626450_.P.	chr7	31622450	31626450	-0.543555
CALR	chr2	66098229	66102132	chr2.66271286.66272770_.C.	chr2	66271286	66272770	-0.543451
DRG1	chr14	48126863	48157906	chr14.48049624.48050222_.C.	chr14	48049624	48050222	-0.543315
CIAO2B	chr6	27610470	27612592	chr6.27546706.27550706_.P.	chr6	27546706	27550706	-0.543267
NDUFAF1	chr1	129968502	130009391	chr1.130110847.130114847_.P.	chr1	130110847	130114847	-0.543169
TXNL4A	chr6	127974543	127991177	chr6.128028715.128032715_.P.	chr6	128028715	128032715	-0.5427
ZMAT2	chr2	142411089	142419137	chr2.142376462.142380462_.P.	chr2	142376462	142380462	-0.542526
TOMM20	chr14	56113192	56127677	chr14.55923940.55925554_.C.	chr14	55923940	55925554	-0.542377
MTCH1	chr7	32617426	32635575	chr7.32786291.32790291_.P.	chr7	32786291	32790291	-0.542314
PCDHGA4	chr2	142993554	143156556	chr2.142639970.142642910_.V.	chr2	142639970	142642910	-0.541816
MAP2K3	chr12	61396369	61417321	chr12.61029157.61033157_.P.	chr12	61029157	61033157	-0.541763
THBS3	chr4	94611593	94623902	chr4.94495309.94499039_.V.	chr4	94495309	94499039	-0.541597
SARS1	chr4	110857089	110874815	chr4.111006543.111007819_.C.	chr4	111006543	111007819	-0.541173
METTL23	chr12	4804037	4808913	chr12.5053065.5057065_.P.	chr12	5053065	5057065	-0.541115
ARHGAP22	chr14	89113768	89331274	chr14.88986949.88990949_.P.	chr14	88986949	88990949	-0.541057
TINF2	chr7	75056798	75063979	chr7.75027923.75031923_.P.	chr7	75027923	75031923	-0.540927
ARV1	chr14	59396962	59408958	chr14.59408985.59409978_.C.	chr14	59408985	59409978	-0.540805
RAB5C	chr12	20613996	20636073	chr12.20256373.20260373_.P.	chr12	20256373	20260373	-0.54068
MON1A	chr13	32426736	32437862	chr13.32251515.32255515_.P.	chr13	32251515	32255515	-0.540614
GREB1L	chr6	106419943	106691625	chr6.106314117.106315302_.C.	chr6	106314117	106315302	-0.540485
TCFL5	chr17	62093907	62115650	chr17.62558809.62559642_.C.	chr17	62558809	62559642	-0.540472
COX5B	chr3	56629272	56632119	chr3.56810364.56812121_.C.	chr3	56810364	56812121	-0.540213
RABAC1	chr6	49933434	49936372	chr6.49931434.49935434_.P.	chr6	49931434	49935434	-0.540038
NUCB1	chr6	54180038	54209930	chr6.54231050.54235050_.P.	chr6	54231050	54235050	-0.539807
TMEM219	chr3	18167923	18176563	chr3.18175737.18179737_.P.	chr3	18175737	18179737	-0.539611
ALG8	chr9	12497721	12532307	chr9.12850636.12851763_.C.	chr9	12850636	12851763	-0.53955
MRAP2	chr1	53256006	53318107	chr1.52997619.52998959_.C.	chr1	52997619	52998959	-0.53916
TTLL4	chr15	120773185	120793194	chr15.121025670.121027619_.C.	chr15	121025670	121027619	-0.539155
RRP9	chr13	34067520	34075430	chr13.33663957.33666213_.C.	chr13	33663957	33666213	-0.539129
AURKAIP1	chr6	63656119	63657472	chr6.63657054.63661054_.P.	chr6	63657054	63661054	-0.539054
CALR	chr2	66098229	66102132	chr2.66055483.66056550_.C.	chr2	66055483	66056550	-0.538703
YBX2	chr12	52635385	52641651	chr12.53109256.53113256_.P.	chr12	53109256	53113256	-0.538685
GINS1	chr17	31060650	31080314	chr17.30941728.30942375_.C.	chr17	30941728	30942375	-0.538588
STK10	chr16	52003887	52140367	chr16.52003268.52004540_.C.	chr16	52003268	52004540	-0.538543
TFR2	chr3	8539320	8578763	chr3.8904591.8908591_.P.	chr3	8904591	8908591	-0.538237
ENSSSCG00000054785	chrX	9898365	9905146	chrX.10217608.10219668_.V.	chrX	10217608	10219668	-0.538061
PIH1D1	chr6	54524172	54535249	chr6.54705237.54709237_.P.	chr6	54705237	54709237	-0.537957
ENSSSCG00000054115	chr5	69746689	69772024	chr5.69395938.69400178_.V.	chr5	69395938	69400178	-0.537842
LONP1	chr2	73266258	73286773	chr2.73294501.73295458_.C.	chr2	73294501	73295458	-0.537621
PSMC3	chr2	15166306	15193047	chr2.15379707.15383707_.P.	chr2	15379707	15383707	-0.537619
ZFTRAF1	chr4	335301	346534	chr4.157303.161303_.P.	chr4	157303	161303	-0.537579
MRPL38	chr12	5514415	5521664	chr12.5521113.5525113_.P.	chr12	5521113	5525113	-0.536777
RAB8A	chr2	61429523	61450413	chr2.61271040.61273371_.C.	chr2	61271040	61273371	-0.536703
CDK4	chr5	23038891	23042061	chr5.23056982.23060982_.P.	chr5	23056982	23060982	-0.536657
MED11	chr12	52150448	52152204	chr12.52627516.52629243_.C.	chr12	52627516	52629243	-0.536441
MAML3	chr8	86879974	87323117	chr8.86546273.86546957_.C.	chr8	86546273	86546957	-0.536427
ENSSSCG00000038518	chr3	6790314	6819644	chr3.6373763.6374740_.C.	chr3	6373763	6374740	-0.536261
DAPK3	chr2	74759004	74775330	chr2.75162787.75166787_.P.	chr2	75162787	75166787	-0.536088
VPS52	chr7	29624230	29639140	chr7.29641182.29645182_.P.	chr7	29641182	29645182	-0.53605
CUL7	chr7	38097854	38115822	chr7.38388035.38389283_.C.	chr7	38388035	38389283	-0.535896
PPAN	chr2	68958906	68962657	chr2.69109309.69113309_.P.	chr2	69109309	69113309	-0.53587
BIRC5	chr12	3747279	3755215	chr12.3354245.3358245_.P.	chr12	3354245	3358245	-0.535291
PFDN5	chr5	18512697	18517174	chr5.18485052.18489052_.P.	chr5	18485052	18489052	-0.53528
ENSSSCG00000031756	chr14	40455954	40458063	chr14.40003385.40004961_.C.	chr14	40003385	40004961	-0.535136
TCP11	chr7	31007474	31114734	chr7.31160689.31161712_.C.	chr7	31160689	31161712	-0.53507
MST1R	chr13	32409555	32421920	chr13.32329740.32330722_.C.	chr13	32329740	32330722	-0.534931
TIMM44	chr2	71271805	71287817	chr2.70952896.70956896_.P.	chr2	70952896	70956896	-0.534803
ZP3	chr3	9934761	9944941	chr3.10130093.10134093_.P.	chr3	10130093	10134093	-0.534655
DND1	chr2	142384532	142387199	chr2.142639970.142642910_.V.	chr2	142639970	142642910	-0.534543
TUFM	chr3	18521128	18524959	chr3.18175737.18179737_.P.	chr3	18175737	18179737	-0.534488
TBCC	chr7	37822767	37824953	chr7.38051598.38052427_.C.	chr7	38051598	38052427	-0.53377
C9orf78	chr1	269986391	269995395	chr1.269995271.269995975_.C.	chr1	269995271	269995975	-0.53322
NEDD8	chr7	75070161	75085899	chr7.74972308.74976308_.P.	chr7	74972308	74976308	-0.533177
CTDNEP1	chr12	52599226	52606059	chr12.52627516.52629243_.C.	chr12	52627516	52629243	-0.533041
TMED4	chr18	50699470	50702705	chr18.50698457.50700032_.C.	chr18	50698457	50700032	-0.532931
ENSSSCG00000061760	chr7	31573753	31585356	chr7.31160689.31161712_.C.	chr7	31160689	31161712	-0.532891
ACTR1A	chr14	113480196	113498740	chr14.113228965.113232965_.P.	chr14	113228965	113232965	-0.532762
ODF2	chr1	268856766	268893387	chr1.269332838.269336838_.P.	chr1	269332838	269336838	-0.532589
MRPL54	chr2	74925070	74928167	chr2.75162787.75166787_.P.	chr2	75162787	75166787	-0.532568
SMYD4	chr12	47944148	48009586	chr12.47859043.47863043_.P.	chr12	47859043	47863043	-0.532474
HEXIM2	chr12	18251428	18258295	chr12.18257274.18258147_.C.	chr12	18257274	18258147	-0.532169
LSM4	chr2	59499564	59513246	chr2.59529154.59533154_.P.	chr2	59529154	59533154	-0.532049
DNPEP	chr15	121391746	121412864	chr15.121024245.121028245_.P.	chr15	121024245	121028245	-0.532
DPCD	chr14	112617398	112637913	chr14.112214732.112218732_.P.	chr14	112214732	112218732	-0.531791
HIGD2A	chr2	81486890	81488045	chr2.81287760.81288900_.C.	chr2	81287760	81288900	-0.531773
MOB3A	chr2	76475530	76496060	chr2.76954111.76958111_.P.	chr2	76954111	76958111	-0.531691
HSPA8	chr9	49982284	49990508	chr9.49628793.49632793_.P.	chr9	49628793	49632793	-0.531624
ITGA11	chr1	166186613	166310800	chr1.166463953.166467953_.P.	chr1	166463953	166467953	-0.531547
MEPCE	chr3	8357289	8364661	chr3.7918675.7922675_.P.	chr3	7918675	7922675	-0.531487
HIP1R	chr14	29993655	30024216	chr14.29630876.29632175_.C.	chr14	29630876	29632175	-0.53141
COG8	chr6	17645590	17650481	chr6.17643590.17647590_.P.	chr6	17643590	17647590	-0.5312
RPL10A	chr7	31327440	31333638	chr7.31360867.31362660_.C.	chr7	31360867	31362660	-0.531116
GMPPA	chr15	121507564	121515300	chr15.121024245.121028245_.P.	chr15	121024245	121028245	-0.53104
DUSP5	chr14	120906343	120919384	chr14.121062346.121066346_.P.	chr14	121062346	121066346	-0.530976
COX6A1	chr14	40408631	40412870	chr14.40003385.40004961_.C.	chr14	40003385	40004961	-0.530928
ENSSSCG00000025928	chr6	53974309	53978544	chr6.54229172.54233172_.P.	chr6	54229172	54233172	-0.5308
TBCE	chr14	55816668	55901171	chr14.55923940.55925554_.C.	chr14	55923940	55925554	-0.53066
SWI5	chr1	268720355	268726521	chr1.268718355.268722355_.P.	chr1	268718355	268722355	-0.5305
NTPCR	chr14	57802565	57833151	chr14.58237469.58238478_.C.	chr14	58237469	58238478	-0.530438
MDP1	chr7	75087468	75089227	chr7.75027923.75031923_.P.	chr7	75027923	75031923	-0.530414
ENSSSCG00000013064	chr2	9163317	9174468	chr2.8982070.8982593_.C.	chr2	8982070	8982593	-0.53036
TMEM97	chr12	44604021	44609999	chr12.44634379.44638379_.P.	chr12	44634379	44638379	-0.530349
ADIPOR2	chr5	68755811	68807235	chr5.68641988.68650108_.V.	chr5	68641988	68650108	-0.530027
B3GNT3	chr2	59934958	59952859	chr2.60394810.60396270_.V.	chr2	60394810	60396270	-0.52999
CDKN2AIPNL	chr2	136677034	136685955	chr2.136383860.136386180_.V.	chr2	136383860	136386180	-0.529724
CSNK1D	chr12	768865	796595	chr12.1120907.1129651_.C.	chr12	1120907	1129651	-0.52956
ATP5PF	chr13	189278945	189290229	chr13.189163975.189167975_.P.	chr13	189163975	189167975	-0.529472
OS9	chr5	22957875	23004458	chr5.22895808.22897067_.C.	chr5	22895808	22897067	-0.529338
DYNC2I2	chr1	269002261	269030719	chr1.268615087.268619087_.P.	chr1	268615087	268619087	-0.529171
ENSSSCG00000002790	chr6	27853452	27867226	chr6.27546706.27550706_.P.	chr6	27546706	27550706	-0.52912
NARF	chr12	632363	651817	chr12.1076166.1080166_.P.	chr12	1076166	1080166	-0.529076
C9orf78	chr1	269986391	269995395	chr1.270179344.270180174_.C.	chr1	270179344	270180174	-0.528952
GALK1	chr12	5642025	5651183	chr12.5521113.5525113_.P.	chr12	5521113	5525113	-0.528571
TUBA4A	chr15	121288957	121294853	chr15.121210881.121214881_.P.	chr15	121210881	121214881	-0.52856
COL23A1	chr2	79766150	80141293	chr2.79668479.79672479_.P.	chr2	79668479	79672479	-0.528528
DRAP1	chr2	6409655	6412395	chr2.6755635.6759635_.P.	chr2	6755635	6759635	-0.528476
CYC1	chr4	606516	608996	chr4.157303.161303_.P.	chr4	157303	161303	-0.528044
PRADC1	chr3	69547649	69555085	chr3.69234351.69238351_.P.	chr3	69234351	69238351	-0.52804
MRPL11	chr2	5978483	5981449	chr2.6409833.6413833_.P.	chr2	6409833	6413833	-0.527985
PALM	chr2	77619199	77644673	chr2.77943841.77947841_.P.	chr2	77943841	77947841	-0.527977
LYPLA2	chr6	81601486	81605912	chr6.81564801.81568801_.P.	chr6	81564801	81568801	-0.527863
ENSSSCG00000052071	chr7	64532731	64535636	chr7.64507971.64508850_.C.	chr7	64507971	64508850	-0.527766
RAB43	chr13	71562350	71596249	chr13.71982067.71986067_.P.	chr13	71982067	71986067	-0.527701
PSMD13	chr2	55108	74829	chr2.396766.400766_.P.	chr2	396766	400766	-0.52754
TTLL13	chr7	55811855	55827077	chr7.55573336.55577336_.P.	chr7	55573336	55577336	-0.527507
PDCD5	chr6	42483449	42491591	chr6.42558113.42562113_.P.	chr6	42558113	42562113	-0.527442
ENSSSCG00000036812	chr12	61077631	61186002	chr12.61247989.61253489_.V.	chr12	61247989	61253489	-0.527423
LOXL2	chr14	7435867	7540704	chr14.7388061.7392061_.P.	chr14	7388061	7392061	-0.52718
SLC35A4	chr2	142323341	142325335	chr2.142639970.142642910_.V.	chr2	142639970	142642910	-0.526839
DRG1	chr14	48126863	48157906	chr14.47638106.47638634_.C.	chr14	47638106	47638634	-0.526721
RNASEH2A	chr2	66193197	66207697	chr2.66055483.66056550_.C.	chr2	66055483	66056550	-0.526599
GABBR2	chr1	240107466	240496101	chr1.239918638.239919296_.C.	chr1	239918638	239919296	-0.526588
RRP36	chr7	38087258	38094548	chr7.38211487.38215487_.P.	chr7	38211487	38215487	-0.526386
CHCHD4	chr13	70417326	70428922	chr13.70536894.70540894_.P.	chr13	70536894	70540894	-0.526313
POLR1D	chr11	5044329	5089766	chr11.4879361.4880102_.C.	chr11	4879361	4880102	-0.526194
SLC46A3	chr11	5982443	6000701	chr11.6000360.6001074_.C.	chr11	6000360	6001074	-0.52598
DND1	chr2	142384532	142387199	chr2.142641101.142642772_.C.	chr2	142641101	142642772	-0.525879
SRRT	chr3	8717785	8731201	chr3.8356207.8358016_.C.	chr3	8356207	8358016	-0.525844
PARK7	chr6	68629214	68645516	chr6.68487103.68487955_.C.	chr6	68487103	68487955	-0.525825
RBM15B	chr13	33664472	33667153	chr13.33663957.33666213_.C.	chr13	33663957	33666213	-0.525426
POLD1	chr6	55247880	55272085	chr6.55198826.55201756_.V.	chr6	55198826	55201756	-0.525393
MRM3	chr12	47080367	47087405	chr12.47123236.47127236_.P.	chr12	47123236	47127236	-0.525376
OOEP	chr1	53006761	53007877	chr1.52997619.52998959_.C.	chr1	52997619	52998959	-0.52518
SLC25A11	chr12	51970806	51975548	chr12.52102504.52106504_.P.	chr12	52102504	52106504	-0.525117
SSR2	chr4	94011527	94021962	chr4.94495309.94499039_.V.	chr4	94495309	94499039	-0.52511
CPSF3	chr3	126868467	126905746	chr3.126510477.126511819_.C.	chr3	126510477	126511819	-0.525101
DRAP1	chr2	6409655	6412395	chr2.6471205.6472742_.C.	chr2	6471205	6472742	-0.5251
PIGH	chr7	91306121	91316278	chr7.90955179.90956189_.C.	chr7	90955179	90956189	-0.525
FZR1	chr2	75121835	75146835	chr2.75162787.75166787_.P.	chr2	75162787	75166787	-0.524968
ENSSSCG00000014284	chr2	135074111	135078541	chr2.134700543.134701416_.C.	chr2	134700543	134701416	-0.524823
ENSSSCG00000017971	chr12	53111256	53112484	chr12.53109256.53113256_.P.	chr12	53109256	53113256	-0.524718
ENSSSCG00000052760	chr1	208706991	208710843	chr1.209179467.209183467_.P.	chr1	209179467	209183467	-0.524577
ATRAID	chr3	111914708	111919946	chr3.111647539.111651539_.P.	chr3	111647539	111651539	-0.524529
MRPL51	chr5	64167200	64168983	chr5.64114150.64118150_.P.	chr5	64114150	64118150	-0.524459
BRF2	chr15	48568202	48573029	chr15.48693951.48697396_.C.	chr15	48693951	48697396	-0.524402
PRPF6	chr17	62815085	62858382	chr17.62609909.62613909_.P.	chr17	62609909	62613909	-0.524224
ENSSSCG00000053570	chr6	62255210	62260695	chr6.62690463.62691254_.C.	chr6	62690463	62691254	-0.523753
MMD2	chr3	3729531	3775205	chr3.3798186.3802186_.P.	chr3	3798186	3802186	-0.523725
PRR14	chr3	17745892	17751099	chr3.18118581.18122581_.P.	chr3	18118581	18122581	-0.523347
ARMC2	chr1	74923868	75043060	chr1.75169857.75170800_.C.	chr1	75169857	75170800	-0.523326
ENSSSCG00000013064	chr2	9163317	9174468	chr2.8981759.8985759_.P.	chr2	8981759	8985759	-0.523121
MRPL51	chr5	64167200	64168983	chr5.63841745.63845745_.P.	chr5	63841745	63845745	-0.52307
FXR2	chr12	52882870	52903450	chr12.52627516.52629243_.C.	chr12	52627516	52629243	-0.522869
NDUFA6	chr5	6562011	6567647	chr5.6081444.6085444_.P.	chr5	6081444	6085444	-0.522775
CLN8	chr15	33288301	33304631	chr15.33478739.33479825_.C.	chr15	33478739	33479825	-0.522568
TMC4	chr6	55955991	55970280	chr6.56189076.56190746_.V.	chr6	56189076	56190746	-0.522506
TBC1D10B	chr3	17944629	17956069	chr3.18118581.18122581_.P.	chr3	18118581	18122581	-0.522423
TRIM14	chr1	239912126	239945073	chr1.239492188.239493251_.C.	chr1	239492188	239493251	-0.522189
IK	chr2	142361155	142376333	chr2.141883680.141886890_.V.	chr2	141883680	141886890	-0.52218
GGH	chr4	70996755	71021838	chr4.70959465.70963465_.P.	chr4	70959465	70963465	-0.522159
AIDA	chr10	11428399	11466643	chr10.11334439.11336379_.V.	chr10	11334439	11336379	-0.522154
ARID3B	chr7	58932461	58998711	chr7.58908967.58910668_.C.	chr7	58908967	58910668	-0.521903
POP7	chr3	8605018	8610218	chr3.8916872.8920872_.P.	chr3	8916872	8920872	-0.521895
MDP1	chr7	75087468	75089227	chr7.74972308.74976308_.P.	chr7	74972308	74976308	-0.521812
DNPEP	chr15	121391746	121412864	chr15.121282920.121286920_.P.	chr15	121282920	121286920	-0.521544
AAAS	chr5	18526076	18537830	chr5.18409267.18410275_.C.	chr5	18409267	18410275	-0.521337
TRAPPC4	chr9	46242171	46246343	chr9.46362936.46366936_.P.	chr9	46362936	46366936	-0.521144
TTLL13	chr7	55811855	55827077	chr7.55575340.55576442_.C.	chr7	55575340	55576442	-0.521143
PDCD5	chr6	42483449	42491591	chr6.42587556.42591556_.P.	chr6	42587556	42591556	-0.521137
MARS1	chr5	22752374	22785501	chr5.22881828.22885548_.V.	chr5	22881828	22885548	-0.520974
PCDHGA4	chr2	142993554	143156556	chr2.142641101.142642772_.C.	chr2	142641101	142642772	-0.520627
SPR	chr3	69889452	69894680	chr3.69655696.69659696_.P.	chr3	69655696	69659696	-0.520583
COQ4	chr1	268756685	268768343	chr1.268465007.268466088_.C.	chr1	268465007	268466088	-0.520488
RAB43	chr13	71562350	71596249	chr13.71758467.71762467_.P.	chr13	71758467	71762467	-0.520454
ENSSSCG00000003253	chr6	56236311	56244185	chr6.56225666.56227716_.V.	chr6	56225666	56227716	-0.519865
TUBB2A	chr7	1910269	1914761	chr7.2130734.2133042_.C.	chr7	2130734	2133042	-0.519832
NFATC2IP	chr3	18609912	18622640	chr3.18522820.18526820_.P.	chr3	18522820	18526820	-0.519681
CAPN8	chr10	19665855	19732139	chr10.19286367.19290367_.P.	chr10	19286367	19290367	-0.51945
RIMKLA	chr6	168916725	168950046	chr6.168875249.168879249_.P.	chr6	168875249	168879249	-0.519333
CAPNS1	chr6	45511295	45518610	chr6.45304692.45306421_.C.	chr6	45304692	45306421	-0.519169
ENSSSCG00000037143	chr14	50264868	50315717	chr14.49792613.49793506_.C.	chr14	49792613	49793506	-0.518789
ENSSSCG00000029830	chr4	136107	138652	chr4.157303.161303_.P.	chr4	157303	161303	-0.518689
NDUFS3	chr2	15031149	15036880	chr2.15379707.15383707_.P.	chr2	15379707	15383707	-0.518449
ALAD	chr1	254012850	254027508	chr1.253569435.253570326_.C.	chr1	253569435	253570326	-0.518161
HIRIP3	chr3	18198807	18202089	chr3.18522820.18526820_.P.	chr3	18522820	18526820	-0.51814
MCRS1	chr5	15517032	15526510	chr5.15027205.15029851_.C.	chr5	15027205	15029851	-0.518104
ARMC2	chr1	74923868	75043060	chr1.75169061.75173061_.P.	chr1	75169061	75173061	-0.517645
KAT5	chr2	6560513	6572466	chr2.6755635.6759635_.P.	chr2	6755635	6759635	-0.517616
MTUS2	chr11	6197740	6532924	chr11.6000360.6001074_.C.	chr11	6000360	6001074	-0.51741
ENSSSCG00000032060	chr6	7255169	7279427	chr6.7418790.7422790_.P.	chr6	7418790	7422790	-0.517324
NXN	chr12	46904407	47075432	chr12.47123236.47127236_.P.	chr12	47123236	47127236	-0.517269
ENSSSCG00000037514	chr6	95566555	95599254	chr6.95321439.95322907_.C.	chr6	95321439	95322907	-0.517193
DPPA5	chr1	52986462	52987590	chr1.53090036.53094036_.P.	chr1	53090036	53094036	-0.517054
ADAMTS7	chr7	47929033	47994453	chr7.47447036.47451036_.P.	chr7	47447036	47451036	-0.516875
ARHGAP9	chr5	22747339	22762049	chr5.22881828.22885548_.V.	chr5	22881828	22885548	-0.516872
STK16	chr15	121284920	121288473	chr15.121282920.121286920_.P.	chr15	121282920	121286920	-0.516843
ENSSSCG00000058051	chr1	52996822	52999185	chr1.52997619.52998959_.C.	chr1	52997619	52998959	-0.516604
SEC61G	chr9	139128296	139135727	chr9.138988480.138992480_.P.	chr9	138988480	138992480	-0.516265
POLR1D	chr11	5044329	5089766	chr11.5042329.5046329_.P.	chr11	5042329	5046329	-0.516258
NHEJ1	chr15	121100628	121190062	chr15.121024245.121028245_.P.	chr15	121024245	121028245	-0.516163
TPI1	chr5	63838506	63843134	chr5.63841745.63845745_.P.	chr5	63841745	63845745	-0.516065
FTL	chr6	54231172	54232750	chr6.54142020.54146020_.P.	chr6	54142020	54146020	-0.516028
MRPL20	chr6	63670755	63675839	chr6.63657054.63661054_.P.	chr6	63657054	63661054	-0.515879
POLR1D	chr11	5044329	5089766	chr11.5042384.5044586_.C.	chr11	5042384	5044586	-0.51587
AUP1	chr3	68519969	68523073	chr3.68570415.68574415_.P.	chr3	68570415	68574415	-0.515582
YIF1A	chr2	6095877	6102037	chr2.6304558.6305906_.C.	chr2	6304558	6305906	-0.515562
ENSSSCG00000040854	chr3	68883051	68898008	chr3.69234351.69238351_.P.	chr3	69234351	69238351	-0.515529
MAN2B1	chr2	66329045	66348056	chr2.66271286.66272770_.C.	chr2	66271286	66272770	-0.515515
OS9	chr5	22957875	23004458	chr5.23056982.23060982_.P.	chr5	23056982	23060982	-0.51528
ATP5MC2	chr5	18871026	18879609	chr5.19165157.19169157_.P.	chr5	19165157	19169157	-0.51514
NLRP8	chr6	60350622	60370529	chr6.60845868.60846733_.C.	chr6	60845868	60846733	-0.514952
CLTA	chr1	236971505	237001731	chr1.236917879.236921879_.P.	chr1	236917879	236921879	-0.514833
OTUB1	chr2	8087829	8095609	chr2.7828920.7832920_.P.	chr2	7828920	7832920	-0.514823
PPIL2	chr14	50208374	50232830	chr14.50695047.50699047_.P.	chr14	50695047	50699047	-0.514806
ENSSSCG00000061760	chr7	31573753	31585356	chr7.31925961.31927012_.C.	chr7	31925961	31927012	-0.514601
PYGB	chr17	30940452	30995691	chr17.30941728.30942375_.C.	chr17	30941728	30942375	-0.514306
NDUFS5	chr6	94913076	94919452	chr6.95321439.95322907_.C.	chr6	95321439	95322907	-0.5142
KXD1	chr2	59242310	59247713	chr2.58828025.58828910_.C.	chr2	58828025	58828910	-0.514015
SEC61G	chr9	139128296	139135727	chr9.138990014.138990729_.C.	chr9	138990014	138990729	-0.513848
PIP4P1	chr7	78447369	78451846	chr7.78434300.78434853_.C.	chr7	78434300	78434853	-0.513817
GPX4	chr2	77320464	77323931	chr2.77776470.77777125_.C.	chr2	77776470	77777125	-0.513669
ZDHHC4	chr3	4628385	4643691	chr3.4992886.4995036_.V.	chr3	4992886	4995036	-0.513484
ENSSSCG00000005528	chr1	262236482	262264097	chr1.261898896.261900556_.V.	chr1	261898896	261900556	-0.513387
APMAP	chr17	30768488	30795755	chr17.31194616.31195316_.C.	chr17	31194616	31195316	-0.513269
ESYT1	chr5	21514510	21535929	chr5.21493944.21497944_.P.	chr5	21493944	21497944	-0.513102
ENSSSCG00000035904	chr1	272959831	272965634	chr1.272953473.272957473_.P.	chr1	272953473	272957473	-0.512888
ZNF584	chr6	62992506	63005691	chr6.62965994.62969994_.P.	chr6	62965994	62969994	-0.512836
UMPS	chr13	135610058	135650603	chr13.135465798.135469798_.P.	chr13	135465798	135469798	-0.512828
DPPA5	chr1	52986462	52987590	chr1.52997619.52998959_.C.	chr1	52997619	52998959	-0.512805
CDC25B	chr17	31910825	31929242	chr17.31591390.31592201_.C.	chr17	31591390	31592201	-0.512774
ENSSSCG00000024588	chr2	75538090	75542189	chr2.75162787.75166787_.P.	chr2	75162787	75166787	-0.51269
CFL1	chr2	6469254	6475035	chr2.6428153.6432153_.P.	chr2	6428153	6432153	-0.512681
BNIP1	chr16	51126926	51140394	chr16.51075321.51077044_.C.	chr16	51075321	51077044	-0.512609
PROP1	chr2	79627603	79631270	chr2.79668479.79672479_.P.	chr2	79668479	79672479	-0.512253
MVP	chr3	18057177	18081155	chr3.17902442.17906442_.P.	chr3	17902442	17906442	-0.512209
TPI1	chr5	63838506	63843134	chr5.64114150.64118150_.P.	chr5	64114150	64118150	-0.512189
RPL10A	chr7	31327440	31333638	chr7.31622450.31626450_.P.	chr7	31622450	31626450	-0.51216
UQCRB	chr4	40403109	40409057	chr4.40472366.40476373_.C.	chr4	40472366	40476373	-0.512109
CDIPT	chr3	18084549	18091798	chr3.17701901.17702971_.C.	chr3	17701901	17702971	-0.512024
BLVRA	chr18	51131584	51185435	chr18.51493135.51495445_.V.	chr18	51493135	51495445	-0.511648
MFSD11	chr12	4774678	4801456	chr12.4807118.4811118_.P.	chr12	4807118	4811118	-0.511453
TCP11	chr7	31007474	31114734	chr7.30666632.30667390_.C.	chr7	30666632	30667390	-0.511351
POLE3	chr1	254033385	254035978	chr1.253569456.253571216_.V.	chr1	253569456	253571216	-0.511234
FAM193A	chr8	1388266	1523928	chr8.1386266.1390266_.P.	chr8	1386266	1390266	-0.51104
PSMD7	chr6	17047430	17057176	chr6.17231858.17235858_.P.	chr6	17231858	17235858	-0.510996
ATP5MK	chr14	114321622	114327485	chr14.114435045.114439045_.P.	chr14	114435045	114439045	-0.510932
POLR1D	chr11	5044329	5089766	chr11.5332263.5334043_.C.	chr11	5332263	5334043	-0.510917
SLC25A11	chr12	51970806	51975548	chr12.52440268.52442734_.C.	chr12	52440268	52442734	-0.510912
ATP5MC2	chr5	18871026	18879609	chr5.18409267.18410275_.C.	chr5	18409267	18410275	-0.510904
UMPS	chr13	135610058	135650603	chr13.135467337.135468789_.C.	chr13	135467337	135468789	-0.510764
GEMIN2	chr1	169676156	169701481	chr1.169723649.169727649_.P.	chr1	169723649	169727649	-0.510728
ARFGAP2	chr2	15390415	15401227	chr2.15379707.15383707_.P.	chr2	15379707	15383707	-0.510719
HOXD9	chr15	81924142	81926274	chr15.81881154.81884936_.C.	chr15	81881154	81884936	-0.510701
OS9	chr5	22957875	23004458	chr5.22881828.22885548_.V.	chr5	22881828	22885548	-0.510565
ENSSSCG00000007947	chr3	37989180	37998365	chr3.37553394.37557394_.P.	chr3	37553394	37557394	-0.510492
DPH1	chr12	48146417	48161770	chr12.47859199.47861179_.V.	chr12	47859199	47861179	-0.510451
MARS1	chr5	22752374	22785501	chr5.23044561.23048561_.P.	chr5	23044561	23048561	-0.510434
PCDHGA4	chr2	142993554	143156556	chr2.143300062.143304062_.P.	chr2	143300062	143304062	-0.510373
HEXIM2	chr12	18251428	18258295	chr12.17766111.17770111_.P.	chr12	17766111	17770111	-0.510286
TUFM	chr3	18521128	18524959	chr3.18903945.18905665_.C.	chr3	18903945	18905665	-0.510261
TRMT1	chr2	65940125	65949324	chr2.65950519.65954519_.P.	chr2	65950519	65954519	-0.510209
CALR	chr2	66098229	66102132	chr2.66153750.66154740_.C.	chr2	66153750	66154740	-0.51018
ENSSSCG00000032573	chr4	75636278	75646153	chr4.75645455.75646908_.C.	chr4	75645455	75646908	-0.510076
RND1	chr5	14914645	14922038	chr5.15024080.15028080_.P.	chr5	15024080	15028080	-0.510023
RAB8A	chr2	61429523	61450413	chr2.61138907.61139628_.C.	chr2	61138907	61139628	-0.509622
TTLL4	chr15	120773185	120793194	chr15.121253797.121254795_.C.	chr15	121253797	121254795	-0.509465
PCID2	chr11	78541318	78556733	chr11.78753533.78757533_.P.	chr11	78753533	78757533	-0.509316
TMEM192	chr8	43960709	43990093	chr8.44447290.44451290_.P.	chr8	44447290	44451290	-0.509221
ILK	chr9	3145608	3159858	chr9.3073995.3077995_.P.	chr9	3073995	3077995	-0.509219
VPS29	chr14	31859067	31869579	chr14.32311154.32312445_.C.	chr14	32311154	32312445	-0.50884
TMEM231	chr6	12140687	12164140	chr6.12369369.12373369_.P.	chr6	12369369	12373369	-0.508758
RNF141	chr2	48985511	49028486	chr2.49082751.49083432_.C.	chr2	49082751	49083432	-0.508749
RPS19	chr6	50000948	50010341	chr6.49931434.49935434_.P.	chr6	49931434	49935434	-0.508664
FSD2	chr7	52144506	52194133	chr7.51730443.51731835_.C.	chr7	51730443	51731835	-0.508437
ZFTRAF1	chr4	335301	346534	chr4.429062.430184_.C.	chr4	429062	430184	-0.508402
SMYD2	chr9	129263526	129316349	chr9.129054886.129056417_.C.	chr9	129054886	129056417	-0.50838
PSKH1	chr6	28508823	28544062	chr6.28463208.28467208_.P.	chr6	28463208	28467208	-0.508099
DNPEP	chr15	121391746	121412864	chr15.121025670.121027619_.C.	chr15	121025670	121027619	-0.508038
DYNC2I2	chr1	269002261	269030719	chr1.269207693.269211693_.P.	chr1	269207693	269211693	-0.507781
HSPA5	chr1	265930045	265934894	chr1.265931340.265935340_.P.	chr1	265931340	265935340	-0.507668
ENSSSCG00000005101	chr1	191102213	191102539	chr1.191533757.191536473_.C.	chr1	191533757	191536473	-0.507657
PRDX2	chr2	66207828	66212009	chr2.66055483.66056550_.C.	chr2	66055483	66056550	-0.507642
ENSSSCG00000042487	chr7	58998922	59008157	chr7.58908967.58910668_.C.	chr7	58908967	58910668	-0.5076
ENSSSCG00000037143	chr14	50264868	50315717	chr14.50695047.50699047_.P.	chr14	50695047	50699047	-0.5075
ACTR1B	chr3	56610304	56620164	chr3.56810364.56812121_.C.	chr3	56810364	56812121	-0.507498
RALGDS	chr1	272776846	272824184	chr1.272953473.272957473_.P.	chr1	272953473	272957473	-0.507434
STYXL1	chr3	10132093	10205179	chr3.10132373.10132908_.C.	chr3	10132373	10132908	-0.507326
DNPEP	chr15	121391746	121412864	chr15.121210881.121214881_.P.	chr15	121210881	121214881	-0.507102
MAD2L1BP	chr7	38613440	38623832	chr7.38388035.38389283_.C.	chr7	38388035	38389283	-0.507074
PDE6D	chr15	132375743	132426683	chr15.132354132.132358935_.C.	chr15	132354132	132358935	-0.506877
MRPL50	chr1	243100372	243107084	chr1.242682071.242683303_.C.	chr1	242682071	242683303	-0.50687
SAT2	chr12	52911725	52913363	chr12.53109256.53113256_.P.	chr12	53109256	53113256	-0.506816
HAUS1	chr1	95756267	95780758	chr1.95727119.95728266_.C.	chr1	95727119	95728266	-0.506442
SCYL1	chr2	6716115	6733438	chr2.6755635.6759635_.P.	chr2	6755635	6759635	-0.506149
KIF22	chr3	18023096	18041730	chr3.17742406.17744406_.C.	chr3	17742406	17744406	-0.506078
TMEM223	chr2	8981963	8983263	chr2.9098702.9102702_.P.	chr2	9098702	9102702	-0.505891
TRMT1	chr2	65940125	65949324	chr2.66153750.66154740_.C.	chr2	66153750	66154740	-0.50587
LDLRAP1	chr6	83030702	83054377	chr6.83361071.83362136_.C.	chr6	83361071	83362136	-0.505591
ENSSSCG00000037143	chr14	50264868	50315717	chr14.49838305.49842305_.P.	chr14	49838305	49842305	-0.505562
YPEL1	chr14	50190798	50208256	chr14.50020243.50020763_.C.	chr14	50020243	50020763	-0.505539
YJU2B	chr2	65353578	65372085	chr2.65094877.65098877_.P.	chr2	65094877	65098877	-0.505525
TOMM40L	chr4	89228554	89235347	chr4.89258461.89262461_.P.	chr4	89258461	89262461	-0.505325
SUSD4	chr10	19421565	19551840	chr10.19286367.19290367_.P.	chr10	19286367	19290367	-0.505253
ADA	chr17	47044497	47072245	chr17.47385600.47389600_.P.	chr17	47385600	47389600	-0.504828
STX18	chr8	5890765	6004399	chr8.6022066.6024012_.C.	chr8	6022066	6024012	-0.504707
TRAP1	chr3	38536668	38603015	chr3.38644938.38648938_.P.	chr3	38644938	38648938	-0.504638
FSD2	chr7	52144506	52194133	chr7.51729077.51733077_.P.	chr7	51729077	51733077	-0.504435
PHB2	chr5	63751558	63756478	chr5.63841745.63845745_.P.	chr5	63841745	63845745	-0.504348
LHX6	chr1	262295353	262322530	chr1.262203524.262204368_.C.	chr1	262203524	262204368	-0.504308
MMD2	chr3	3729531	3775205	chr3.4132177.4136177_.P.	chr3	4132177	4136177	-0.504287
TTLL4	chr15	120773185	120793194	chr15.120983257.120987257_.P.	chr15	120983257	120987257	-0.504098
OTUB1	chr2	8087829	8095609	chr2.8280127.8284127_.P.	chr2	8280127	8284127	-0.503853
RIOK1	chr7	4750752	4782448	chr7.5057871.5060641_.C.	chr7	5057871	5060641	-0.503851
AKR1A1	chr6	165811247	165824896	chr6.165669174.165673174_.P.	chr6	165669174	165673174	-0.503773
NOC2L	chr6	63307695	63335201	chr6.63657054.63661054_.P.	chr6	63657054	63661054	-0.503771
CCDC180	chr1	239209387	239270803	chr1.239490721.239494721_.P.	chr1	239490721	239494721	-0.503628
AP1S1	chr3	8881107	8887566	chr3.8886506.8890506_.P.	chr3	8886506	8890506	-0.503587
TMBIM6	chr5	15674057	15692936	chr5.15964706.15965446_.C.	chr5	15964706	15965446	-0.503586
DOC2B	chr12	47529367	47562373	chr12.47737633.47741633_.P.	chr12	47737633	47741633	-0.503479
GADD45GIP1	chr2	66087453	66090710	chr2.65950519.65954519_.P.	chr2	65950519	65954519	-0.503301
COX6A1	chr14	40408631	40412870	chr14.40561159.40565159_.P.	chr14	40561159	40565159	-0.503275
DPCD	chr14	112617398	112637913	chr14.112217181.112217863_.C.	chr14	112217181	112217863	-0.503239
DYNLL1	chr14	40455985	40459104	chr14.40003385.40004961_.C.	chr14	40003385	40004961	-0.503181
ADGRA2	chr15	48573197	48610668	chr15.48693778.48695388_.V.	chr15	48693778	48695388	-0.503092
FUS	chr3	17314332	17326637	chr3.17742406.17744406_.C.	chr3	17742406	17744406	-0.502997
MAP4K2	chr2	7365246	7378996	chr2.7079608.7083608_.P.	chr2	7079608	7083608	-0.502983
ISCU	chr14	42216111	42222711	chr14.42221964.42225964_.P.	chr14	42221964	42225964	-0.502828
CYB5R1	chr10	24925410	24931917	chr10.24960329.24962069_.V.	chr10	24960329	24962069	-0.502707
CAPN8	chr10	19665855	19732139	chr10.19888436.19889542_.C.	chr10	19888436	19889542	-0.502577
ENSSSCG00000060152	chr1	166102570	166106753	chr1.166463953.166467953_.P.	chr1	166463953	166467953	-0.502565
INO80E	chr3	18202134	18212186	chr3.18505886.18507873_.C.	chr3	18505886	18507873	-0.502512
ENSSSCG00000061655	chr3	42976793	42982961	chr3.43287523.43288290_.C.	chr3	43287523	43288290	-0.502395
RETREG2	chr15	121212881	121218812	chr15.121024245.121028245_.P.	chr15	121024245	121028245	-0.502359
KCNH3	chr5	15495157	15517022	chr5.15024080.15028080_.P.	chr5	15024080	15028080	-0.50231
ENSSSCG00000031299	chr2	64723435	64731124	chr2.65094877.65098877_.P.	chr2	65094877	65098877	-0.502093
NSG1	chr8	6000057	6024769	chr8.6125965.6129965_.P.	chr8	6125965	6129965	-0.50201
ENSSSCG00000056719	chr6	61903216	61907832	chr6.61556435.61560435_.P.	chr6	61556435	61560435	-0.501916
ENSSSCG00000014569	chr9	707693	711219	chr9.710255.711662_.C.	chr9	710255	711662	-0.50188
PCDH12	chr2	143550849	143565033	chr2.143300062.143304062_.P.	chr2	143300062	143304062	-0.501867
PKIG	chr17	47008035	47044049	chr17.47385600.47389600_.P.	chr17	47385600	47389600	-0.501439
COQ4	chr1	268756685	268768343	chr1.268718355.268722355_.P.	chr1	268718355	268722355	-0.501363
TEPSIN	chr12	1519760	1529542	chr12.1120907.1129651_.C.	chr12	1120907	1129651	-0.501212
USP5	chr5	63843745	63858716	chr5.63841745.63845745_.P.	chr5	63841745	63845745	-0.501113
ATG4B	chr15	140223904	140246321	chr15.140262766.140266766_.P.	chr15	140262766	140266766	-0.500999
TSPAN31	chr5	23029306	23038977	chr5.22852316.22856316_.P.	chr5	22852316	22856316	-0.500893
GPN1	chr3	111537737	111572692	chr3.111647539.111651539_.P.	chr3	111647539	111651539	-0.500827
ZMAT2	chr2	142411089	142419137	chr2.142577020.142579530_.V.	chr2	142577020	142579530	-0.500698
ATP6V0D1	chr6	28090183	28131985	chr6.27682030.27686030_.P.	chr6	27682030	27686030	-0.500601
PPP1R8	chr6	84966791	84990663	chr6.85305189.85309189_.P.	chr6	85305189	85309189	-0.500455
SRRT	chr3	8717785	8731201	chr3.8916872.8920872_.P.	chr3	8916872	8920872	-0.500373
DNPEP	chr15	121391746	121412864	chr15.121241116.121245116_.P.	chr15	121241116	121245116	-0.500108
ZC3H14	chr7	110463517	110513257	chr7.110461517.110465517_.P.	chr7	110461517	110465517	0.50004
XPOT	chr5	28828566	28875325	chr5.29247852.29248866_.C.	chr5	29247852	29248866	0.500593
ENSSSCG00000040187	chr2	66650451	66674686	chr2.66344600.66347110_.V.	chr2	66344600	66347110	0.501038
DGUOK	chr3	69054761	69091341	chr3.69235860.69236713_.C.	chr3	69235860	69236713	0.501364
RPA3	chr9	77910881	77937060	chr9.77509110.77510115_.C.	chr9	77509110	77510115	0.501906
SMC3	chr14	120969631	121021497	chr14.121062346.121066346_.P.	chr14	121062346	121066346	0.501981
CBR4	chr14	20621981	20682240	chr14.20420267.20421437_.C.	chr14	20420267	20421437	0.502194
RHOT1	chr12	42711233	42783421	chr12.42931445.42935445_.P.	chr12	42931445	42935445	0.502813
ZNRF2	chr18	42549846	42651807	chr18.42408792.42412792_.P.	chr18	42408792	42412792	0.503075
PPP5C	chr6	52377979	52402045	chr6.52660294.52661512_.C.	chr6	52660294	52661512	0.503222
ISOC1	chr2	131857168	131877631	chr2.131369532.131371871_.C.	chr2	131369532	131371871	0.503499
OSGEPL1	chr15	94331064	94351564	chr15.94259905.94263905_.P.	chr15	94259905	94263905	0.503582
MELK	chr1	237317191	237431589	chr1.237754070.237754508_.C.	chr1	237754070	237754508	0.504046
ATL2	chr3	101957209	102029667	chr3.101601707.101605707_.P.	chr3	101601707	101605707	0.504508
WASHC4	chr5	79417130	79474609	chr5.79591915.79595915_.P.	chr5	79591915	79595915	0.504926
SRSF7	chr3	101603707	101613237	chr3.101208841.101209896_.C.	chr3	101208841	101209896	0.505405
DUSP12	chr4	88809565	88818411	chr4.89258461.89262461_.P.	chr4	89258461	89262461	0.505807
F3	chr4	122826644	122837666	chr4.122824644.122828644_.P.	chr4	122824644	122828644	0.506067
RHPN2	chr6	42820568	42891346	chr6.42587556.42591556_.P.	chr6	42587556	42591556	0.506085
MSH3	chr2	89250003	89453936	chr2.89043362.89047362_.P.	chr2	89043362	89047362	0.506869
GHR	chr16	27126734	27421449	chr16.27124734.27128734_.P.	chr16	27124734	27128734	0.506891
MAD2L1	chr8	103927353	103936664	chr8.104268881.104272881_.P.	chr8	104268881	104272881	0.507087
CHRAC1	chr4	3025928	3028725	chr4.2577459.2578563_.C.	chr4	2577459	2578563	0.507582
LEPROT	chr6	146974639	146987242	chr6.147428927.147429746_.C.	chr6	147428927	147429746	0.507684
ADPGK	chr7	60584051	60623929	chr7.60582051.60586051_.P.	chr7	60582051	60586051	0.507731
LRRC42	chr6	158316226	158338122	chr6.158535465.158539465_.P.	chr6	158535465	158539465	0.508449
AKTIP	chr6	31747606	31758279	chr6.31746036.31749326_.V.	chr6	31746036	31749326	0.508942
ALG6	chr6	149027980	149112665	chr6.149153739.149156202_.C.	chr6	149153739	149156202	0.509221
PSMA5	chr4	110662692	110717290	chr4.110694958.110695918_.C.	chr4	110694958	110695918	0.509401
FASTKD1	chr15	75895526	75929017	chr15.76088477.76089243_.C.	chr15	76088477	76089243	0.509443
ZNF146	chr6	45520895	45599452	chr6.45182499.45186499_.P.	chr6	45182499	45186499	0.509586
NID2	chr1	181699106	181815167	chr1.181337919.181339414_.C.	chr1	181337919	181339414	0.50971
CNOT6	chr2	78132939	78202492	chr2.78283203.78287203_.P.	chr2	78283203	78287203	0.510208
ENSSSCG00000016869	chr16	27803439	27805161	chr16.27856157.27860157_.P.	chr16	27856157	27860157	0.510559
RPA3	chr9	77910881	77937060	chr9.78217717.78218825_.C.	chr9	78217717	78218825	0.511162
ARF4	chr13	39409376	39430129	chr13.39569981.39573981_.P.	chr13	39569981	39573981	0.511277
WDR47	chr4	111006968	111076918	chr4.111004968.111008968_.P.	chr4	111004968	111008968	0.512162
ENSSSCG00000026746	chr13	79305680	79386940	chr13.78980710.78984710_.P.	chr13	78980710	78984710	0.512672
RHEB	chr18	5779212	5822257	chr18.6241524.6245524_.P.	chr18	6241524	6245524	0.514067
ANKLE2	chr14	22745641	22771727	chr14.22379509.22380259_.C.	chr14	22379509	22380259	0.515188
SLC35A1	chr1	55859614	55895784	chr1.55406112.55410112_.P.	chr1	55406112	55410112	0.51555
RRM1	chr9	6025073	6065143	chr9.6064374.6065627_.C.	chr9	6064374	6065627	0.515618
ANP32B	chr1	239842067	239868403	chr1.239492188.239493251_.C.	chr1	239492188	239493251	0.515973
GPD2	chr15	63619762	63728633	chr15.63482472.63482999_.C.	chr15	63482472	63482999	0.516743
POLB	chr17	11356129	11388821	chr17.11410074.11411067_.C.	chr17	11410074	11411067	0.517028
ABT1	chr7	21024635	21027794	chr7.20996957.21000957_.P.	chr7	20996957	21000957	0.517199
KIAA0586	chr1	187504638	187642492	chr1.187718846.187720384_.C.	chr1	187718846	187720384	0.517517
MORF4L2	chrX	84553774	84569030	chrX.84173200.84177200_.P.	chrX	84173200	84177200	0.518326
GAR1	chr8	112400005	112414033	chr8.112865664.112869664_.P.	chr8	112865664	112869664	0.518335
BAZ1A	chr7	64969640	65069889	chr7.65238220.65242220_.P.	chr7	65238220	65242220	0.518611
ENSSSCG00000033293	chr12	4535650	4593526	chr12.4798624.4802624_.P.	chr12	4798624	4802624	0.518818
ACTL6A	chr13	117598496	117628488	chr13.117370272.117371363_.C.	chr13	117370272	117371363	0.518828
FFAR4	chr14	105011942	105037498	chr14.105009942.105013942_.P.	chr14	105009942	105013942	0.518843
STX12	chr6	84918678	84960720	chr6.84964791.84968791_.P.	chr6	84964791	84968791	0.519281
RHEB	chr18	5779212	5822257	chr18.6242381.6244253_.C.	chr18	6242381	6244253	0.519414
CSGALNACT2	chr14	61372318	61415620	chr14.61666240.61668094_.C.	chr14	61666240	61668094	0.519601
RHOT1	chr12	42711233	42783421	chr12.42848632.42852632_.P.	chr12	42848632	42852632	0.520346
C5orf34	chr16	28058264	28094452	chr16.27856157.27860157_.P.	chr16	27856157	27860157	0.520639
PARD6B	chr17	52195041	52213843	chr17.51721967.51724107_.C.	chr17	51721967	51724107	0.52066
CRY1	chr5	13275545	13364593	chr5.13365438.13369438_.P.	chr5	13365438	13369438	0.521242
GPR160	chr13	108748145	108793348	chr13.108486808.108487146_.C.	chr13	108486808	108487146	0.521444
ENSSSCG00000016869	chr16	27803439	27805161	chr16.28133077.28134347_.C.	chr16	28133077	28134347	0.521683
PARP14	chr13	137809510	137865106	chr13.137453346.137457346_.P.	chr13	137453346	137457346	0.522039
PRKCI	chr13	108913173	108997931	chr13.108486808.108487146_.C.	chr13	108486808	108487146	0.522502
TRMT5	chr1	189909660	189923234	chr1.189471076.189471705_.C.	chr1	189471076	189471705	0.522873
STAMBP	chr3	69133978	69188192	chr3.69545649.69549649_.P.	chr3	69545649	69549649	0.522908
DUSP11	chr3	69207475	69225729	chr3.69020319.69021858_.C.	chr3	69020319	69021858	0.523341
FBXO4	chr16	26707470	26752024	chr16.27124734.27128734_.P.	chr16	27124734	27128734	0.523988
CREG1	chr4	83458242	83469930	chr4.83067748.83071748_.P.	chr4	83067748	83071748	0.524021
LACTB2	chr4	64710771	64748936	chr4.64768402.64769676_.C.	chr4	64768402	64769676	0.524168
FLT3	chr11	5370496	5455358	chr11.5793860.5797121_.C.	chr11	5793860	5797121	0.524674
TET3	chr3	68918933	69020986	chr3.68570415.68574415_.P.	chr3	68570415	68574415	0.524864
SLC17A2	chr7	20644244	20663423	chr7.20902846.20906846_.P.	chr7	20902846	20906846	0.525094
CENPW	chr1	36685265	36695955	chr1.37022295.37026295_.P.	chr1	37022295	37026295	0.525284
RBM17	chr10	64885870	64908963	chr10.65266094.65267932_.C.	chr10	65266094	65267932	0.525392
ZNF606	chr6	62695610	62719642	chr6.62965994.62969994_.P.	chr6	62965994	62969994	0.525554
ENSSSCG00000004151	chr1	26043665	26044123	chr1.26254832.26255836_.C.	chr1	26254832	26255836	0.525959
TMED5	chr4	124009816	124030773	chr4.123834362.123836334_.C.	chr4	123834362	123836334	0.526334
STK38	chr7	32206541	32253624	chr7.31924308.31928308_.P.	chr7	31924308	31928308	0.527149
PPP6C	chr1	265870477	265898124	chr1.265934267.265935360_.C.	chr1	265934267	265935360	0.527917
FBXO33	chr1	169877197	169915798	chr1.169725317.169726241_.C.	chr1	169725317	169726241	0.528157
SLC25A40	chr9	92481564	92528186	chr9.92270443.92271593_.C.	chr9	92270443	92271593	0.528263
RHEB	chr18	5779212	5822257	chr18.5690552.5691835_.C.	chr18	5690552	5691835	0.528266
POLE2	chr1	179495214	179529896	chr1.179711299.179715299_.P.	chr1	179711299	179715299	0.528514
SHLD2	chr14	88005611	88121352	chr14.88473596.88474327_.C.	chr14	88473596	88474327	0.529699
SEPTIN2	chr15	140024049	140058289	chr15.139540602.139544602_.P.	chr15	139540602	139544602	0.530148
MIER1	chr6	145609626	145680005	chr6.145673985.145674943_.C.	chr6	145673985	145674943	0.530309
HHEX	chr14	104194343	104200219	chr14.103835011.103835799_.C.	chr14	103835011	103835799	0.530426
DPP8	chr1	163446899	163517413	chr1.163525770.163526535_.C.	chr1	163525770	163526535	0.530971
RNF216	chr3	4158450	4329378	chr3.4089899.4093899_.P.	chr3	4089899	4093899	0.531024
TIGD7	chr3	38893694	38900327	chr3.39128777.39132777_.P.	chr3	39128777	39132777	0.531159
CEP20	chr3	6977215	6996022	chr3.7441088.7441520_.C.	chr3	7441088	7441520	0.531598
KLHL7	chr9	91924495	91971695	chr9.92270443.92271593_.C.	chr9	92270443	92271593	0.531848
MTA3	chr3	97601412	97782863	chr3.97199101.97202900_.C.	chr3	97199101	97202900	0.53279
DTL	chr9	131227705	131275451	chr9.131631585.131635585_.P.	chr9	131631585	131635585	0.532994
TTC8	chr7	110731731	110784853	chr7.110463371.110463994_.C.	chr7	110463371	110463994	0.533027
CNOT6	chr2	78132939	78202492	chr2.77943841.77947841_.P.	chr2	77943841	77947841	0.533789
F2R	chr2	85641474	85656636	chr2.86086481.86087566_.C.	chr2	86086481	86087566	0.53405
TNFSF12	chr12	52843026	52853325	chr12.52399810.52403810_.P.	chr12	52399810	52403810	0.534602
TRAPPC6B	chr1	169709558	169722735	chr1.169723649.169727649_.P.	chr1	169723649	169727649	0.535174
RHNO1	chr5	67239202	67246124	chr5.67445777.67446595_.C.	chr5	67445777	67446595	0.535304
SNAPC3	chr1	207215738	207252396	chr1.207173457.207174369_.C.	chr1	207173457	207174369	0.535655
WDR48	chr13	23735567	23786308	chr13.23235699.23239699_.P.	chr13	23235699	23239699	0.535809
CDK17	chr5	87179615	87295167	chr5.87567798.87571798_.P.	chr5	87567798	87571798	0.535949
LIN9	chr10	14109768	14184586	chr10.14293023.14297023_.P.	chr10	14293023	14297023	0.536079
ENSSSCG00000008845	chr8	42024370	42044719	chr8.42022370.42026370_.P.	chr8	42022370	42026370	0.536203
SGO2	chr15	104099384	104150720	chr15.104523451.104527451_.P.	chr15	104523451	104527451	0.536323
CNBP	chr13	71630566	71646563	chr13.71760305.71762524_.C.	chr13	71760305	71762524	0.537009
NRAS	chr4	105845872	105858227	chr4.106056109.106060109_.P.	chr4	106056109	106060109	0.537755
DTL	chr9	131227705	131275451	chr9.130784511.130786914_.C.	chr9	130784511	130786914	0.537864
SLC17A5	chr1	92286841	92342776	chr1.92421305.92422860_.C.	chr1	92421305	92422860	0.538042
ENSSSCG00000040187	chr2	66650451	66674686	chr2.66345269.66346152_.C.	chr2	66345269	66346152	0.538185
ENSSSCG00000008996	chr8	74614893	74633102	chr8.74662598.74666598_.P.	chr8	74662598	74666598	0.539229
XPA	chr1	239532272	239568570	chr1.239490721.239494721_.P.	chr1	239490721	239494721	0.539991
ST6GAL1	chr13	124791751	124837841	chr13.124582327.124586327_.P.	chr13	124582327	124586327	0.540594
ENSSSCG00000000296	chr5	19672068	19673217	chr5.19483096.19487096_.P.	chr5	19483096	19487096	0.540634
RHOT1	chr12	42711233	42783421	chr12.42849222.42850200_.C.	chr12	42849222	42850200	0.541271
SLC25A20	chr13	31523821	31553286	chr13.31989610.31993610_.P.	chr13	31989610	31993610	0.541642
CD47	chr13	151429288	151488544	chr13.151427288.151431288_.P.	chr13	151427288	151431288	0.542509
ZNF140	chr14	22533916	22542728	chr14.22650568.22654568_.P.	chr14	22650568	22654568	0.542738
ENSSSCG00000028423	chr6	88987099	89006811	chr6.88530010.88531426_.C.	chr6	88530010	88531426	0.543179
PBX3	chr1	266382640	266610640	chr1.265931340.265935340_.P.	chr1	265931340	265935340	0.543211
MYEF2	chr1	123600908	123638236	chr1.123461438.123462218_.C.	chr1	123461438	123462218	0.545439
CDK17	chr5	87179615	87295167	chr5.87485168.87489478_.V.	chr5	87485168	87489478	0.545819
PARP14	chr13	137809510	137865106	chr13.137455216.137457020_.C.	chr13	137455216	137457020	0.546658
ZNF484	chr3	41893285	41918685	chr3.41476270.41480270_.P.	chr3	41476270	41480270	0.546669
CD164	chr1	75441575	75458145	chr1.75169857.75170800_.C.	chr1	75169857	75170800	0.547206
PPIL4	chr1	16400983	16446854	chr1.16139115.16140322_.C.	chr1	16139115	16140322	0.547605
LONP2	chr6	36372599	36466190	chr6.36340872.36344872_.P.	chr6	36340872	36344872	0.547626
PRDM10	chr9	56657270	56749482	chr9.56748541.56750127_.C.	chr9	56748541	56750127	0.548364
KAT2A	chr12	20638497	20647461	chr12.20256958.20257834_.C.	chr12	20256958	20257834	0.548398
KLHL11	chr12	20842393	20852980	chr12.20937554.20941554_.P.	chr12	20937554	20941554	0.548535
EIF4G2	chr2	48666520	48678950	chr2.49082751.49083432_.C.	chr2	49082751	49083432	0.549086
RPA3	chr9	77910881	77937060	chr9.78215213.78219213_.P.	chr9	78215213	78219213	0.549241
SCAI	chr1	265714211	265867101	chr1.265931340.265935340_.P.	chr1	265931340	265935340	0.549246
ENSSSCG00000059603	chr14	16624296	16629222	chr14.16680792.16682843_.C.	chr14	16680792	16682843	0.549797
YAP1	chr9	32811416	32925603	chr9.32437726.32439106_.C.	chr9	32437726	32439106	0.551888
DCLRE1A	chr14	124144273	124162102	chr14.124399551.124401921_.C.	chr14	124399551	124401921	0.552293
INTS14	chr1	163567777	163603184	chr1.163525770.163526535_.C.	chr1	163525770	163526535	0.552493
RANBP17	chr16	52836297	53160162	chr16.52821657.52825657_.P.	chr16	52821657	52825657	0.552537
SNAPC5	chr1	164467599	164475011	chr1.164273811.164275327_.C.	chr1	164273811	164275327	0.552565
NUP133	chr14	60353474	60408828	chr14.60528065.60529075_.C.	chr14	60528065	60529075	0.552616
TMCC1	chr13	69036428	69290098	chr13.69402021.69406021_.P.	chr13	69402021	69406021	0.553102
EIF5A2	chr13	109510812	109530413	chr13.109229745.109232545_.V.	chr13	109229745	109232545	0.553395
PTGR2	chr7	97174219	97195595	chr7.96821130.96825130_.P.	chr7	96821130	96825130	0.553797
MELK	chr1	237317191	237431589	chr1.237737586.237740566_.V.	chr1	237737586	237740566	0.553813
CD164	chr1	75441575	75458145	chr1.75169061.75173061_.P.	chr1	75169061	75173061	0.554455
COG3	chr11	21759180	21826913	chr11.21499492.21503492_.P.	chr11	21499492	21503492	0.555429
TOR1B	chr1	269967008	269973693	chr1.270190175.270190671_.C.	chr1	270190175	270190671	0.557261
CTNNBL1	chr17	40774720	40949022	chr17.41092032.41096032_.P.	chr17	41092032	41096032	0.557379
CD164	chr1	75441575	75458145	chr1.75522280.75523303_.C.	chr1	75522280	75523303	0.55766
WDR47	chr4	111006968	111076918	chr4.111006543.111007819_.C.	chr4	111006543	111007819	0.557691
MAPK8	chr14	88988949	89108874	chr14.89192374.89193566_.C.	chr14	89192374	89193566	0.558533
SNX7	chr4	119035133	119255877	chr4.118947829.118949869_.V.	chr4	118947829	118949869	0.558593
CEP135	chr8	55251005	55323350	chr8.55727116.55731116_.P.	chr8	55727116	55731116	0.559507
ENSSSCG00000001769	chr7	48050045	48075795	chr7.47837392.47841392_.P.	chr7	47837392	47841392	0.559523
SGO2	chr15	104099384	104150720	chr15.103879439.103880711_.C.	chr15	103879439	103880711	0.559713
DTL	chr9	131227705	131275451	chr9.130784592.130788222_.V.	chr9	130784592	130788222	0.560347
RNFT1	chr12	36162444	36174851	chr12.35846540.35850540_.P.	chr12	35846540	35850540	0.560388
PPP1R12A	chr5	101490341	101639429	chr5.101691246.101695246_.P.	chr5	101691246	101695246	0.561327
AZIN1	chr4	34234679	34257134	chr4.34221012.34222788_.C.	chr4	34221012	34222788	0.561623
SEPTIN2	chr15	140024049	140058289	chr15.140131918.140133932_.C.	chr15	140131918	140133932	0.561805
TMBIM4	chr5	30488328	30511533	chr5.30186885.30190885_.P.	chr5	30186885	30190885	0.562361
POLE2	chr1	179495214	179529896	chr1.179475992.179479992_.P.	chr1	179475992	179479992	0.56253
OMA1	chr6	153882451	153949468	chr6.153859444.153860669_.C.	chr6	153859444	153860669	0.563486
TET3	chr3	68918933	69020986	chr3.68519015.68520573_.C.	chr3	68519015	68520573	0.563878
CBFB	chr6	27684030	27750852	chr6.27682030.27686030_.P.	chr6	27682030	27686030	0.564823
ENSSSCG00000004983	chr1	169777596	169870892	chr1.169723649.169727649_.P.	chr1	169723649	169727649	0.565835
ACTL6A	chr13	117598496	117628488	chr13.117368544.117372544_.P.	chr13	117368544	117372544	0.566188
ZNF567	chr6	45707074	45737962	chr6.45741855.45745855_.P.	chr6	45741855	45745855	0.566824
ELK3	chr5	87285238	87354208	chr5.87567798.87571798_.P.	chr5	87567798	87571798	0.566862
KDM1A	chr6	80903424	80971873	chr6.80516429.80517008_.C.	chr6	80516429	80517008	0.568855
LIN9	chr10	14109768	14184586	chr10.13939003.13940930_.C.	chr10	13939003	13940930	0.569525
NPM1	chr16	52765298	52781771	chr16.52819079.52825559_.V.	chr16	52819079	52825559	0.569917
LONP2	chr6	36372599	36466190	chr6.36342480.36343795_.C.	chr6	36342480	36343795	0.57244
ENSSSCG00000002877	chr6	44345463	44357772	chr6.43933498.43934468_.C.	chr6	43933498	43934468	0.572596
PRKCI	chr13	108913173	108997931	chr13.109229745.109232545_.V.	chr13	109229745	109232545	0.57289
NFYB	chr5	80334748	80353768	chr5.80408372.80412372_.P.	chr5	80408372	80412372	0.573122
TOR1B	chr1	269967008	269973693	chr1.269995271.269995975_.C.	chr1	269995271	269995975	0.573155
CNN3	chr4	122504433	122528348	chr4.122824644.122828644_.P.	chr4	122824644	122828644	0.573388
MSX1	chr8	5628380	5632607	chr8.6022066.6024012_.C.	chr8	6022066	6024012	0.573478
ABT1	chr7	21024635	21027794	chr7.20997828.20999197_.C.	chr7	20997828	20999197	0.573762
TET3	chr3	68918933	69020986	chr3.68496471.68497933_.C.	chr3	68496471	68497933	0.573987
DNAAF2	chr1	179482208	179491142	chr1.179711299.179715299_.P.	chr1	179711299	179715299	0.574115
CREG1	chr4	83458242	83469930	chr4.83068725.83070535_.C.	chr4	83068725	83070535	0.574565
NUDT19	chr6	42574071	42583926	chr6.42558113.42562113_.P.	chr6	42558113	42562113	0.574665
SIKE1	chr4	105779814	105789389	chr4.106057753.106059218_.C.	chr4	106057753	106059218	0.575125
AP3S1	chr2	119965539	120039947	chr2.119803806.119804690_.C.	chr2	119803806	119804690	0.575314
POLN	chr8	1073889	1197086	chr8.1053894.1057212_.C.	chr8	1053894	1057212	0.576612
RCN2	chr7	57041003	57059330	chr7.57040612.57041309_.C.	chr7	57040612	57041309	0.57691
BANP	chr6	1421462	1495486	chr6.1494442.1496104_.C.	chr6	1494442	1496104	0.577761
GALNT11	chr18	5289917	5348058	chr18.4992746.4995436_.C.	chr18	4992746	4995436	0.578408
TMEM128	chr8	6115002	6125139	chr8.5890392.5891389_.C.	chr8	5890392	5891389	0.578705
PSMA5	chr4	110662692	110717290	chr4.111004968.111008968_.P.	chr4	111004968	111008968	0.578846
TOR1B	chr1	269967008	269973693	chr1.269965008.269969008_.P.	chr1	269965008	269969008	0.579717
AURKB	chr12	53410177	53423225	chr12.52925589.52926771_.C.	chr12	52925589	52926771	0.583156
MKNK1	chr6	164887748	164933521	chr6.165132690.165136690_.P.	chr6	165132690	165136690	0.583251
CIAO2A	chr1	107951646	107969298	chr1.107995293.107999293_.P.	chr1	107995293	107999293	0.584621
MAP3K20	chr15	79173033	79380993	chr15.78773073.78773732_.C.	chr15	78773073	78773732	0.584801
SIRT4	chr14	40290288	40303879	chr14.40561159.40565159_.P.	chr14	40561159	40565159	0.587925
LEKR1	chr13	96652441	96879731	chr13.96651679.96652236_.C.	chr13	96651679	96652236	0.588005
TOR1B	chr1	269967008	269973693	chr1.269993520.269997520_.P.	chr1	269993520	269997520	0.588751
ENSSSCG00000032353	chr8	55787215	55830694	chr8.56192440.56196440_.P.	chr8	56192440	56196440	0.588918
SLAIN2	chr8	38241598	38322031	chr8.37934847.37938847_.P.	chr8	37934847	37938847	0.589066
STX12	chr6	84918678	84960720	chr6.84467181.84468278_.C.	chr6	84467181	84468278	0.591281
ENSSSCG00000026746	chr13	79305680	79386940	chr13.79707967.79710829_.C.	chr13	79707967	79710829	0.591459
ALG6	chr6	149027980	149112665	chr6.149160941.149161931_.C.	chr6	149160941	149161931	0.591775
ENSSSCG00000014071	chr2	82660495	82668374	chr2.82535019.82537507_.C.	chr2	82535019	82537507	0.59203
TTC8	chr7	110731731	110784853	chr7.110461517.110465517_.P.	chr7	110461517	110465517	0.592495
DCLRE1A	chr14	124144273	124162102	chr14.124017164.124021164_.P.	chr14	124017164	124021164	0.592953
TMEM128	chr8	6115002	6125139	chr8.5888765.5892765_.P.	chr8	5888765	5892765	0.593568
CNOT8	chr16	68329790	68350260	chr16.68675963.68679963_.P.	chr16	68675963	68679963	0.593889
PDE8A	chr7	52410779	52557645	chr7.52302472.52306472_.P.	chr7	52302472	52306472	0.593899
ENSSSCG00000011253	chr13	23020584	23116955	chr13.23236881.23238804_.C.	chr13	23236881	23238804	0.595088
SLC41A2	chr5	79593915	79720895	chr5.79591915.79595915_.P.	chr5	79591915	79595915	0.595478
ENSSSCG00000053231	chr14	61024449	61030097	chr14.60677026.60678251_.C.	chr14	60677026	60678251	0.595872
NSL1	chr9	130622331	130668936	chr9.130784592.130788222_.V.	chr9	130784592	130788222	0.596483
SRSF7	chr3	101603707	101613237	chr3.101456930.101460930_.P.	chr3	101456930	101460930	0.597001
STAG1	chr13	77321872	77863491	chr13.77749660.77751338_.C.	chr13	77749660	77751338	0.598065
F2R	chr2	85641474	85656636	chr2.85642347.85643055_.C.	chr2	85642347	85643055	0.598232
AZIN1	chr4	34234679	34257134	chr4.34429189.34431968_.C.	chr4	34429189	34431968	0.598872
RHNO1	chr5	67239202	67246124	chr5.67237801.67238687_.C.	chr5	67237801	67238687	0.599792
SIKE1	chr4	105779814	105789389	chr4.106056109.106060109_.P.	chr4	106056109	106060109	0.599872
IMPA1	chr4	54935860	54984238	chr4.55281589.55282904_.C.	chr4	55281589	55282904	0.599957
SPPL2A	chr1	121067454	121134888	chr1.121411506.121415506_.P.	chr1	121411506	121415506	0.600201
GALNT11	chr18	5289917	5348058	chr18.5474457.5476891_.C.	chr18	5474457	5476891	0.601958
ENSSSCG00000059603	chr14	16624296	16629222	chr14.16708864.16710745_.C.	chr14	16708864	16710745	0.604017
CNOT8	chr16	68329790	68350260	chr16.68678219.68680897_.C.	chr16	68678219	68680897	0.604317
DNAL1	chr7	96999602	97047090	chr7.97123873.97124625_.C.	chr7	97123873	97124625	0.606944
DTX3	chr5	22867711	22873393	chr5.23044561.23048561_.P.	chr5	23044561	23048561	0.607819
ENSSSCG00000016869	chr16	27803439	27805161	chr16.27639997.27640867_.C.	chr16	27639997	27640867	0.608519
NSL1	chr9	130622331	130668936	chr9.130784511.130786914_.C.	chr9	130784511	130786914	0.608829
USP25	chr13	180571342	180712435	chr13.180569342.180573342_.P.	chr13	180569342	180573342	0.609345
C12orf40	chr5	71185592	71270728	chr5.71672760.71673927_.C.	chr5	71672760	71673927	0.609447
SNX7	chr4	119035133	119255877	chr4.118945440.118949440_.P.	chr4	118945440	118949440	0.60951
INTS14	chr1	163567777	163603184	chr1.163435340.163436160_.C.	chr1	163435340	163436160	0.609919
GNG10	chr1	252453107	252460315	chr1.252323217.252324977_.C.	chr1	252323217	252324977	0.609931
RDX	chr9	38220447	38322097	chr9.38580776.38582849_.C.	chr9	38580776	38582849	0.611217
ANKRD13C	chr6	142516426	142616328	chr6.142666213.142670213_.P.	chr6	142666213	142670213	0.612347
CAMK4	chr2	116000791	116229758	chr2.116285018.116289018_.P.	chr2	116285018	116289018	0.612491
SLC35G1	chr14	105335160	105345274	chr14.105011963.105012625_.C.	chr14	105011963	105012625	0.612731
PRKCI	chr13	108913173	108997931	chr13.109230698.109231563_.C.	chr13	109230698	109231563	0.613767
ITSN2	chr3	114363529	114508444	chr3.114576199.114580199_.P.	chr3	114576199	114580199	0.614463
ENSSSCG00000013715	chr2	66829154	66853255	chr2.66345269.66346152_.C.	chr2	66345269	66346152	0.615347
FFAR4	chr14	105011942	105037498	chr14.105010519.105014699_.V.	chr14	105010519	105014699	0.615424
ENSSSCG00000033395	chr10	55709135	55820506	chr10.56129857.56130854_.C.	chr10	56129857	56130854	0.617052
POLB	chr17	11356129	11388821	chr17.11166763.11167738_.C.	chr17	11166763	11167738	0.618154
MOCS2	chr16	32436205	32462521	chr16.32334292.32338292_.P.	chr16	32334292	32338292	0.618549
C12orf40	chr5	71185592	71270728	chr5.71028825.71030050_.C.	chr5	71028825	71030050	0.618744
NPM1	chr16	52765298	52781771	chr16.52821657.52825657_.P.	chr16	52821657	52825657	0.620138
STT3B	chr13	17534171	17635035	chr13.18030794.18031998_.C.	chr13	18030794	18031998	0.620307
TBC1D15	chr5	35827473	35908385	chr5.35670415.35671285_.C.	chr5	35670415	35671285	0.621298
RANBP17	chr16	52836297	53160162	chr16.52819079.52825559_.V.	chr16	52819079	52825559	0.624489
CRYZ	chr6	138435392	138460975	chr6.138433392.138437392_.P.	chr6	138433392	138437392	0.626084
XRCC2	chr18	4808470	4835802	chr18.4991227.4995227_.P.	chr18	4991227	4995227	0.626568
LDAF1	chr3	24876637	24910760	chr3.25285886.25286690_.C.	chr3	25285886	25286690	0.626748
ENSSSCG00000033814	chr16	39954354	39958520	chr16.40103948.40107227_.C.	chr16	40103948	40107227	0.626876
GPR160	chr13	108748145	108793348	chr13.109229745.109232545_.V.	chr13	109229745	109232545	0.627534
TRAPPC6B	chr1	169709558	169722735	chr1.169725317.169726241_.C.	chr1	169725317	169726241	0.628712
THOC6	chr3	39161434	39164707	chr3.39128777.39132777_.P.	chr3	39128777	39132777	0.629613
CMAS	chr5	51438020	51458615	chr5.51808943.51812943_.P.	chr5	51808943	51812943	0.630835
ENSSSCG00000013715	chr2	66829154	66853255	chr2.66344600.66347110_.V.	chr2	66344600	66347110	0.631278
POLN	chr8	1073889	1197086	chr8.1386266.1390266_.P.	chr8	1386266	1390266	0.63131
ENSSSCG00000026746	chr13	79305680	79386940	chr13.79706693.79710693_.P.	chr13	79706693	79710693	0.63247
PSMA5	chr4	110662692	110717290	chr4.111006543.111007819_.C.	chr4	111006543	111007819	0.633312
ENSSSCG00000063355	chr15	133206674	133208289	chr15.133376576.133378660_.C.	chr15	133376576	133378660	0.635294
XRCC2	chr18	4808470	4835802	chr18.4992746.4995436_.C.	chr18	4992746	4995436	0.636259
HHEX	chr14	104194343	104200219	chr14.104549119.104554279_.V.	chr14	104549119	104554279	0.638639
SCAF11	chr5	76809514	76848660	chr5.77126152.77127879_.C.	chr5	77126152	77127879	0.638813
ENSSSCG00000026746	chr13	79305680	79386940	chr13.79610176.79611044_.C.	chr13	79610176	79611044	0.639173
TMBIM4	chr5	30488328	30511533	chr5.30187944.30190487_.C.	chr5	30187944	30190487	0.642366
LIMA1	chr5	16074438	16177103	chr5.15964706.15965446_.C.	chr5	15964706	15965446	0.64321
PPP6C	chr1	265870477	265898124	chr1.265931340.265935340_.P.	chr1	265931340	265935340	0.645395
PDE8A	chr7	52410779	52557645	chr7.52254159.52258159_.P.	chr7	52254159	52258159	0.647466
ANKLE2	chr14	22745641	22771727	chr14.22650568.22654568_.P.	chr14	22650568	22654568	0.648157
ALG6	chr6	149027980	149112665	chr6.149152033.149156033_.P.	chr6	149152033	149156033	0.648681
LRPPRC	chr3	96474549	96595143	chr3.96472549.96476549_.P.	chr3	96472549	96476549	0.651922
SNX7	chr4	119035133	119255877	chr4.118947397.118948903_.C.	chr4	118947397	118948903	0.652677
HHEX	chr14	104194343	104200219	chr14.104549134.104553134_.P.	chr14	104549134	104553134	0.654652
DNM3	chr9	114262791	114797674	chr9.114200484.114204484_.P.	chr9	114200484	114204484	0.657317
CCT8	chr13	192406281	192423413	chr13.192247246.192251246_.P.	chr13	192247246	192251246	0.657877
USP25	chr13	180571342	180712435	chr13.180570640.180571603_.C.	chr13	180570640	180571603	0.658653
SS18	chr6	110710569	110790379	chr6.111147751.111151751_.P.	chr6	111147751	111151751	0.664904
TAF1A	chr10	11340642	11362432	chr10.11334439.11336379_.V.	chr10	11334439	11336379	0.667518
ZNF567	chr6	45707074	45737962	chr6.45304692.45306421_.C.	chr6	45304692	45306421	0.669998
COG3	chr11	21759180	21826913	chr11.21927221.21931221_.P.	chr11	21927221	21931221	0.672396
ENSSSCG00000051290	chr11	17731530	17762314	chr11.17945850.17949850_.P.	chr11	17945850	17949850	0.672923
ZNF606	chr6	62695610	62719642	chr6.62690463.62691254_.C.	chr6	62690463	62691254	0.672951
TMEM216	chr2	10115607	10121649	chr2.9733322.9737322_.P.	chr2	9733322	9737322	0.673305
CNBP	chr13	71630566	71646563	chr13.71558012.71562012_.P.	chr13	71558012	71562012	0.67398
SLC35G1	chr14	105335160	105345274	chr14.105009942.105013942_.P.	chr14	105009942	105013942	0.680725
GPR160	chr13	108748145	108793348	chr13.109230698.109231563_.C.	chr13	109230698	109231563	0.684731
SCLT1	chr8	95949572	96199110	chr8.96267859.96269407_.C.	chr8	96267859	96269407	0.686644
GNG10	chr1	252453107	252460315	chr1.252323757.252327757_.P.	chr1	252323757	252327757	0.688717
STAMBP	chr3	69133978	69188192	chr3.69020319.69021858_.C.	chr3	69020319	69021858	0.691795
ENSSSCG00000042498	chr16	18299051	18305299	chr16.18537410.18538073_.C.	chr16	18537410	18538073	0.692918
ENSSSCG00000051290	chr11	17731530	17762314	chr11.17947617.17948835_.C.	chr11	17947617	17948835	0.696443
ITCH	chr17	37810235	37918209	chr17.37955507.37959507_.P.	chr17	37955507	37959507	0.705759
SLC35G1	chr14	105335160	105345274	chr14.105010519.105014699_.V.	chr14	105010519	105014699	0.711181
HENMT1	chr4	111364966	111382572	chr4.111004968.111008968_.P.	chr4	111004968	111008968	0.714736
CEP57L1	chr1	75171061	75227022	chr1.75522280.75523303_.C.	chr1	75522280	75523303	0.7268
HENMT1	chr4	111364966	111382572	chr4.111006543.111007819_.C.	chr4	111006543	111007819	0.730249
GOLT1B	chr5	51939485	51953315	chr5.51808943.51812943_.P.	chr5	51808943	51812943	0.751701

## Sheet: Supple Table S18 - Cor F2
Gene	Gene-Chr	Gene-ini	Gene-end	Loci	Loci-Chr	Loci-ini	Loci-end	cor
EFR3A	chr4	9053086	9137265	chr4.9051086.9055086_.P.	chr4	9051086	9055086	-0.760838
TEX12	chr9	39864148	39869979	chr9.40158462.40161372_.V.	chr9	40158462	40161372	-0.743167
BLM	chr7	53317540	53412645	chr7.53285609.53288709_.V.	chr7	53285609	53288709	-0.73495
TADA1	chr4	84174476	84187514	chr4.84108767.84112767_.P.	chr4	84108767	84112767	-0.704488
TADA1	chr4	84174476	84187514	chr4.84111766.84112592_.C.	chr4	84111766	84112592	-0.683193
ENSSSCG00000063355	chr15	133206674	133208289	chr15.133473548.133476628_.V.	chr15	133473548	133476628	-0.671635
RARS2	chr1	55893480	55982068	chr1.56376101.56380101_.P.	chr1	56376101	56380101	-0.66677
ZNF300	chr2	151842009	151856042	chr2.151555380.151563830_.V.	chr2	151555380	151563830	-0.66368
VPS37A	chr17	4949644	4988074	chr17.4947644.4951644_.P.	chr17	4947644	4951644	-0.657404
TOR1B	chr1	269967008	269973693	chr1.269598798.269602798_.P.	chr1	269598798	269602798	-0.654893
ZNF449	chrX	110928720	110948614	chrX.111247183.111248501_.C.	chrX	111247183	111248501	-0.650897
VEZF1	chr12	34245884	34263538	chr12.33896719.33901049_.V.	chr12	33896719	33901049	-0.650731
ZFP1	chr6	12480278	12531530	chr6.12550006.12551126_.V.	chr6	12550006	12551126	-0.649492
GALNT11	chr18	5289917	5348058	chr18.4980080.4981148_.C.	chr18	4980080	4981148	-0.639288
NCAPG2	chr18	653224	717200	chr18.1130327.1131165_.C.	chr18	1130327	1131165	-0.637561
PTS	chr9	39920273	39928634	chr9.40158462.40161372_.V.	chr9	40158462	40161372	-0.635155
CFAP57	chr6	167988092	168049263	chr6.167986876.167989686_.V.	chr6	167986876	167989686	-0.632695
ENSSSCG00000001769	chr7	48050045	48075795	chr7.48008589.48012589_.P.	chr7	48008589	48012589	-0.630467
SYCP2	chr17	59875993	59955209	chr17.60235822.60239962_.V.	chr17	60235822	60239962	-0.629202
ROCK2	chr3	125352920	125493362	chr3.125103753.125104644_.C.	chr3	125103753	125104644	-0.624119
DSCC1	chr4	19161226	19178568	chr4.19317810.19321810_.P.	chr4	19317810	19321810	-0.623956
POLN	chr8	1073889	1197086	chr8.702463.705529_.C.	chr8	702463	705529	-0.62276
CNOT7	chr17	4933453	4950346	chr17.4947644.4951644_.P.	chr17	4947644	4951644	-0.622475
MPP7	chr10	39532370	39798356	chr10.39874289.39876849_.V.	chr10	39874289	39876849	-0.618008
CEP295	chr9	26103283	26155076	chr9.26546594.26550594_.P.	chr9	26546594	26550594	-0.617677
ATP13A3	chr13	131391798	131493623	chr13.131383044.131387044_.P.	chr13	131383044	131387044	-0.617148
SEPTIN2	chr15	140024049	140058289	chr15.139858888.139868418_.V.	chr15	139858888	139868418	-0.617102
ZNF664	chr14	29031605	29068864	chr14.28802819.28808389_.V.	chr14	28802819	28808389	-0.614801
APPBP2	chr12	37613770	37678708	chr12.38059927.38063927_.P.	chr12	38059927	38063927	-0.614195
RNF2	chr9	126172301	126287603	chr9.126172009.126172651_.C.	chr9	126172009	126172651	-0.607848
KIF4A	chrX	56319529	56447553	chrX.56132853.56136853_.P.	chrX	56132853	56136853	-0.606524
DONSON	chr13	197193658	197203932	chr13.197465015.197468485_.V.	chr13	197465015	197468485	-0.605579
ATP13A3	chr13	131391798	131493623	chr13.131341940.131345940_.P.	chr13	131341940	131345940	-0.605074
NXT2	chrX	89684671	89691805	chrX.89994848.89998308_.V.	chrX	89994848	89998308	-0.60208
AFF4	chr2	135200076	135283675	chr2.135137272.135141272_.P.	chr2	135137272	135141272	-0.599235
LAPTM4A	chr3	118152587	118170278	chr3.118444356.118447936_.V.	chr3	118444356	118447936	-0.59825
ENSSSCG00000056411	chr13	205345690	205349487	chr13.205423454.205427454_.P.	chr13	205423454	205427454	-0.5982
ENSSSCG00000060529	chr11	25541019	25595113	chr11.25903366.25907366_.P.	chr11	25903366	25907366	-0.597839
ZDHHC20	chr11	1328110	1405872	chr11.836951.840951_.P.	chr11	836951	840951	-0.59769
RHEB	chr18	5779212	5822257	chr18.5873195.5876335_.V.	chr18	5873195	5876335	-0.59736
FUNDC1	chrX	39724998	39737532	chrX.39255608.39260588_.V.	chrX	39255608	39260588	-0.597278
MKLN1	chr18	17501857	17832503	chr18.17986022.17990022_.P.	chr18	17986022	17990022	-0.597248
MPP7	chr10	39532370	39798356	chr10.39875244.39875701_.C.	chr10	39875244	39875701	-0.595092
TAF1A	chr10	11340642	11362432	chr10.10870521.10871478_.C.	chr10	10870521	10871478	-0.592697
ENSSSCG00000002020	chr7	75618988	75629447	chr7.76005976.76006524_.C.	chr7	76005976	76006524	-0.591665
MAPK6	chr1	119725029	119771312	chr1.119597054.119597567_.C.	chr1	119597054	119597567	-0.589545
LACTB2	chr4	64710771	64748936	chr4.64953940.64956027_.C.	chr4	64953940	64956027	-0.588504
EIF5A2	chr13	109510812	109530413	chr13.109529851.109530793_.C.	chr13	109529851	109530793	-0.586999
CNN3	chr4	122504433	122528348	chr4.122771109.122773489_.V.	chr4	122771109	122773489	-0.58671
TOR1B	chr1	269967008	269973693	chr1.269573594.269577594_.P.	chr1	269573594	269577594	-0.586143
HAUS4	chr7	76085608	76097953	chr7.76005976.76006524_.C.	chr7	76005976	76006524	-0.585585
ATP13A3	chr13	131391798	131493623	chr13.131327565.131331315_.V.	chr13	131327565	131331315	-0.585302
PITRM1	chr10	66996954	67047235	chr10.66811869.66815749_.V.	chr10	66811869	66815749	-0.58316
SEPTIN2	chr15	140024049	140058289	chr15.139865812.139867602_.C.	chr15	139865812	139867602	-0.582192
KHDRBS1	chr6	88530385	88572463	chr6.88808587.88809709_.C.	chr6	88808587	88809709	-0.580337
PITRM1	chr10	66996954	67047235	chr10.67435519.67446299_.V.	chr10	67435519	67446299	-0.579633
PTS	chr9	39920273	39928634	chr9.39790010.39790626_.C.	chr9	39790010	39790626	-0.578003
RABGAP1	chr1	263857513	264030574	chr1.263731927.263735927_.P.	chr1	263731927	263735927	-0.576706
WTAP	chr1	7622547	7651961	chr1.7364266.7367856_.V.	chr1	7364266	7367856	-0.575697
HDAC3	chr2	143273192	143287399	chr2.143317870.143325360_.V.	chr2	143317870	143325360	-0.573328
ATL2	chr3	101957209	102029667	chr3.102193741.102197741_.P.	chr3	102193741	102197741	-0.572669
TOR1B	chr1	269967008	269973693	chr1.270259836.270264736_.V.	chr1	270259836	270264736	-0.571576
PPFIA1	chr2	3073241	3164235	chr2.2723860.2733450_.V.	chr2	2723860	2733450	-0.571366
PSMG1	chr13	202762512	202775642	chr13.202561255.202564075_.V.	chr13	202561255	202564075	-0.569979
SMC3	chr14	120969631	121021497	chr14.121347059.121351059_.P.	chr14	121347059	121351059	-0.56854
XRCC2	chr18	4808470	4835802	chr18.4943185.4946905_.V.	chr18	4943185	4946905	-0.567482
PRDM10	chr9	56657270	56749482	chr9.57098862.57101522_.V.	chr9	57098862	57101522	-0.567428
GRPEL2	chr2	150511178	150520462	chr2.150981810.150986810_.V.	chr2	150981810	150986810	-0.567368
ENSSSCG00000063355	chr15	133206674	133208289	chr15.132933798.132935628_.V.	chr15	132933798	132935628	-0.567004
TBC1D23	chr13	158665077	158729274	chr13.158326227.158326985_.C.	chr13	158326227	158326985	-0.566129
NXT2	chrX	89684671	89691805	chrX.89739190.89743190_.P.	chrX	89739190	89743190	-0.565868
ENSSSCG00000005440	chr1	249898712	249905370	chr1.249876176.249878826_.V.	chr1	249876176	249878826	-0.565566
SEC23IP	chr14	129758288	129810642	chr14.129577544.129578376_.C.	chr14	129577544	129578376	-0.562897
SEPTIN2	chr15	140024049	140058289	chr15.139764414.139768414_.P.	chr15	139764414	139768414	-0.562578
TFG	chr13	158288579	158326885	chr13.158326227.158326985_.C.	chr13	158326227	158326985	-0.560983
ENSSSCG00000033293	chr12	4535650	4593526	chr12.5005799.5007699_.V.	chr12	5005799	5007699	-0.560497
STAG2	chrX	101478247	101617563	chrX.101477610.101479275_.C.	chrX	101477610	101479275	-0.559094
TIGD7	chr3	38893694	38900327	chr3.39260264.39264264_.P.	chr3	39260264	39264264	-0.55736
UBIAD1	chr6	71419602	71433210	chr6.71017576.71021076_.V.	chr6	71017576	71021076	-0.557228
UBE2G1	chr12	50266696	50348689	chr12.50736832.50738032_.C.	chr12	50736832	50738032	-0.55527
ZCCHC10	chr2	135305852	135328527	chr2.135147046.135151046_.P.	chr2	135147046	135151046	-0.554612
FERMT2	chr1	182519684	182606869	chr1.182357377.182358281_.C.	chr1	182357377	182358281	-0.552894
DTL	chr9	131227705	131275451	chr9.131707002.131709562_.V.	chr9	131707002	131709562	-0.551914
ENSSSCG00000033293	chr12	4535650	4593526	chr12.4908039.4909329_.V.	chr12	4908039	4909329	-0.550728
ENSSSCG00000012165	chrX	18013930	18054247	chrX.17839324.17842394_.C.	chrX	17839324	17842394	-0.549302
ZDHHC20	chr11	1328110	1405872	chr11.1559030.1562300_.V.	chr11	1559030	1562300	-0.548901
WAC	chr10	39932599	40022338	chr10.39875244.39875701_.C.	chr10	39875244	39875701	-0.548643
MORC3	chr13	199997156	200041236	chr13.200128785.200129482_.C.	chr13	200128785	200129482	-0.546832
UBR2	chr7	37655926	37784359	chr7.38097569.38102239_.V.	chr7	38097569	38102239	-0.546532
ADH5	chr8	121266764	121282310	chr8.120794058.120796588_.V.	chr8	120794058	120796588	-0.545583
KHDRBS1	chr6	88530385	88572463	chr6.88049896.88059876_.V.	chr6	88049896	88059876	-0.545572
ENSSSCG00000014071	chr2	82660495	82668374	chr2.82713416.82717416_.P.	chr2	82713416	82717416	-0.544559
CCDC127	chr16	79862686	79870755	chr16.79877864.79878678_.C.	chr16	79877864	79878678	-0.540065
GALNT11	chr18	5289917	5348058	chr18.4943185.4946905_.V.	chr18	4943185	4946905	-0.540034
MEIOC	chr12	18651511	18671987	chr12.18465382.18469382_.P.	chr12	18465382	18469382	-0.538301
ENSSSCG00000012152	chrX	14210164	14222047	chrX.14247778.14250728_.V.	chrX	14247778	14250728	-0.537703
FNBP4	chr2	14896175	14932183	chr2.15164306.15168306_.P.	chr2	15164306	15168306	-0.537602
SWT1	chr9	126347517	126481803	chr9.126172009.126172651_.C.	chr9	126172009	126172651	-0.536475
ZNF606	chr6	62695610	62719642	chr6.62745816.62746568_.C.	chr6	62745816	62746568	-0.535523
WDR47	chr4	111006968	111076918	chr4.110584109.110585339_.V.	chr4	110584109	110585339	-0.532922
DONSON	chr13	197193658	197203932	chr13.196955955.196959185_.V.	chr13	196955955	196959185	-0.532558
PSMG1	chr13	202762512	202775642	chr13.203234243.203238243_.P.	chr13	203234243	203238243	-0.531316
CLK3	chr7	58895419	58909551	chr7.59068728.59072728_.P.	chr7	59068728	59072728	-0.530823
F3	chr4	122826644	122837666	chr4.123218039.123221889_.V.	chr4	123218039	123221889	-0.529741
ATP13A3	chr13	131391798	131493623	chr13.131343175.131346375_.V.	chr13	131343175	131346375	-0.529518
TFDP1	chr11	78755533	78778309	chr11.78645567.78646089_.C.	chr11	78645567	78646089	-0.529432
ENSSSCG00000002020	chr7	75618988	75629447	chr7.76003612.76007612_.P.	chr7	76003612	76007612	-0.528471
RNF216	chr3	4158450	4329378	chr3.4044136.4048850_.C.	chr3	4044136	4048850	-0.52643
CDC123	chr10	59718340	59765621	chr10.59587169.59591069_.V.	chr10	59587169	59591069	-0.52545
GALNT11	chr18	5289917	5348058	chr18.4977436.4981436_.P.	chr18	4977436	4981436	-0.525057
WTAP	chr1	7622547	7651961	chr1.7517526.7526346_.V.	chr1	7517526	7526346	-0.524827
MEST	chr18	18327536	18345843	chr18.18817641.18821641_.P.	chr18	18817641	18821641	-0.523752
SCML2	chrX	14717606	14823413	chrX.15086758.15090018_.V.	chrX	15086758	15090018	-0.520721
ENSSSCG00000026719	chr5	40416335	40423016	chr5.40197598.40200348_.V.	chr5	40197598	40200348	-0.520242
MAP2K1	chr1	164381845	164471226	chr1.164734118.164734722_.C.	chr1	164734118	164734722	-0.520188
PTGR2	chr7	97174219	97195595	chr7.97314711.97318711_.P.	chr7	97314711	97318711	-0.518658
CDC7	chr4	125432772	125459288	chr4.125366989.125370459_.V.	chr4	125366989	125370459	-0.517981
HSD17B12	chr2	18456019	18611782	chr2.17969090.17975170_.V.	chr2	17969090	17975170	-0.517835
ATAD2	chr4	16012561	16082638	chr4.15790997.15794997_.P.	chr4	15790997	15794997	-0.517052
PDP2	chr6	27565450	27575455	chr6.27825350.27829350_.P.	chr6	27825350	27829350	-0.516472
FLT3	chr11	5370496	5455358	chr11.5241105.5241689_.C.	chr11	5241105	5241689	-0.51581
ARPIN	chr7	55468568	55483536	chr7.55363709.55366089_.V.	chr7	55363709	55366089	-0.515704
MRPL15	chr4	77069092	77083723	chr4.76888489.76894389_.V.	chr4	76888489	76894389	-0.514266
DLAT	chr9	39738564	39796806	chr9.39696254.39697000_.C.	chr9	39696254	39697000	-0.512114
SEPSECS	chr8	19097456	19136222	chr8.18797198.18803368_.V.	chr8	18797198	18803368	-0.509522
ZNF606	chr6	62695610	62719642	chr6.63054906.63058226_.V.	chr6	63054906	63058226	-0.508516
ZHX2	chr4	16374902	16553002	chr4.16527039.16532019_.V.	chr4	16527039	16532019	-0.508407
SPTLC1	chr14	3081972	3138103	chr14.2802061.2806061_.P.	chr14	2802061	2806061	-0.508151
CFAP57	chr6	167988092	168049263	chr6.167986092.167990092_.P.	chr6	167986092	167990092	-0.507912
ZC3H8	chr3	44161310	44184683	chr3.43973665.43974341_.C.	chr3	43973665	43974341	-0.505572
ZDHHC20	chr11	1328110	1405872	chr11.1661120.1663910_.V.	chr11	1661120	1663910	-0.505262
GALNT11	chr18	5289917	5348058	chr18.4978355.4984775_.V.	chr18	4978355	4984775	-0.504474
CFAP57	chr6	167988092	168049263	chr6.167801936.167808346_.V.	chr6	167801936	167808346	-0.504229
SRPX	chrX	34075579	34198467	chrX.34296220.34296757_.C.	chrX	34296220	34296757	-0.504074
STX12	chr6	84918678	84960720	chr6.84918888.84919217_.C.	chr6	84918888	84919217	-0.503868
NCAPG	chr8	12759641	12807163	chr8.12689067.12689731_.C.	chr8	12689067	12689731	-0.503751
XRCC2	chr18	4808470	4835802	chr18.4977436.4981436_.P.	chr18	4977436	4981436	-0.503692
UBXN2B	chr4	74405902	74437615	chr4.74619249.74623839_.V.	chr4	74619249	74623839	-0.502986
ZDHHC20	chr11	1328110	1405872	chr11.1606840.1609800_.V.	chr11	1606840	1609800	-0.501208
ODF2L	chr4	129721291	129758495	chr4.129795209.129797689_.V.	chr4	129795209	129797689	-0.500548
SCML2	chrX	14717606	14823413	chrX.14821461.14822726_.C.	chrX	14821461	14822726	-0.500383
CYLD	chr6	34059081	34121264	chr6.33740746.33747206_.V.	chr6	33740746	33747206	-0.50036
DGAT1	chr4	452662	466684	chr4.801299.805749_.V.	chr4	801299	805749	0.500007
PSMA7	chr17	61566373	61572438	chr17.61331052.61338302_.V.	chr17	61331052	61338302	0.500082
LYRM4	chr7	3070470	3192922	chr7.2614139.2616239_.V.	chr7	2614139	2616239	0.500096
NAPA	chr6	53246968	53275265	chr6.53504410.53508410_.P.	chr6	53504410	53508410	0.500099
TMEM147	chr6	44979190	44981049	chr6.44805436.44807246_.V.	chr6	44805436	44807246	0.500288
CSTB	chr13	206706063	206710646	chr13.206843554.206847737_.C.	chr13	206843554	206847737	0.500458
CLN8	chr15	33288301	33304631	chr15.33261878.33268778_.V.	chr15	33261878	33268778	0.500549
FBXO31	chr6	1949276	1995462	chr6.1574996.1579556_.V.	chr6	1574996	1579556	0.500561
FAM50A	chrX	124967510	124973483	chrX.125271488.125274598_.V.	chrX	125271488	125274598	0.500777
LAT2	chr3	11352579	11372092	chr3.11052516.11053085_.C.	chr3	11052516	11053085	0.500826
PIP4K2B	chr12	23317208	23346424	chr12.23729110.23733110_.P.	chr12	23729110	23733110	0.500836
TUBB2A	chr7	1910269	1914761	chr7.2230059.2235289_.V.	chr7	2230059	2235289	0.500853
ENSSSCG00000018046	chr12	59977028	60019814	chr12.59576119.59578709_.V.	chr12	59576119	59578709	0.500927
STX8	chr12	54296995	54544646	chr12.54052571.54056571_.P.	chr12	54052571	54056571	0.50094
MRPL36	chr16	79001549	79004358	chr16.79037029.79040119_.V.	chr16	79037029	79040119	0.501058
DBNL	chr18	48713340	48725697	chr18.49159885.49170155_.V.	chr18	49159885	49170155	0.501124
OSBPL2	chr17	61643377	61685819	chr17.61331052.61338302_.V.	chr17	61331052	61338302	0.501207
WDR25	chr7	121238268	121384292	chr7.120895092.120899092_.P.	chr7	120895092	120899092	0.501226
RANGRF	chr12	53485265	53486713	chr12.53904511.53908511_.P.	chr12	53904511	53908511	0.501422
PKN1	chr2	64800721	64824957	chr2.64716906.64720906_.P.	chr2	64716906	64720906	0.50143
ENSSSCG00000003253	chr6	56236311	56244185	chr6.56389302.56390042_.C.	chr6	56389302	56390042	0.501434
MTM1	chrX	122286916	122379299	chrX.122707368.122709996_.C.	chrX	122707368	122709996	0.50144
TMEM39B	chr6	88585291	88606906	chr6.88808587.88809709_.C.	chr6	88808587	88809709	0.501534
SDHA	chr16	79834044	79862524	chr16.79891263.79895263_.P.	chr16	79891263	79895263	0.501575
BRD9	chr16	79473745	79492635	chr16.79511609.79518859_.V.	chr16	79511609	79518859	0.501753
GABARAP	chr12	52596543	52598194	chr12.53006559.53008829_.V.	chr12	53006559	53008829	0.501822
KCNAB3	chr12	53171319	53180823	chr12.53006559.53008829_.V.	chr12	53006559	53008829	0.501932
POLR2G	chr2	9004390	9017779	chr2.9193765.9197765_.P.	chr2	9193765	9197765	0.501991
PPP1CA	chr2	5119939	5123617	chr2.5099970.5100709_.C.	chr2	5099970	5100709	0.501994
BNIP3	chr14	140362127	140371907	chr14.140430596.140434596_.P.	chr14	140430596	140434596	0.502009
XRCC6	chr5	6903495	6929052	chr5.6576101.6577139_.C.	chr5	6576101	6577139	0.502076
TMC4	chr6	55955991	55970280	chr6.55781617.55782322_.C.	chr6	55781617	55782322	0.502125
RPS9	chr6	55920934	55927280	chr6.55781617.55782322_.C.	chr6	55781617	55782322	0.502178
TSPAN7	chrX	34522933	34660212	chrX.34296220.34296757_.C.	chrX	34296220	34296757	0.502312
PSENEN	chr6	45171825	45174102	chr6.44805436.44807246_.V.	chr6	44805436	44807246	0.50232
FIGNL1	chr9	136484216	136488250	chr9.136707472.136712522_.V.	chr9	136707472	136712522	0.502505
FTSJ3	chr12	15106719	15114398	chr12.15380779.15384509_.V.	chr12	15380779	15384509	0.502535
EBNA1BP2	chr6	168049758	168061013	chr6.168524156.168530576_.V.	chr6	168524156	168530576	0.502984
WARS1	chr7	121212981	121238113	chr7.121705122.121709122_.P.	chr7	121705122	121709122	0.50305
RPTOR	chr12	1709128	1991574	chr12.1783700.1786995_.C.	chr12	1783700	1786995	0.503201
RIOK1	chr7	4750752	4782448	chr7.4273899.4274969_.V.	chr7	4273899	4274969	0.503321
ZNF212	chr18	55528138	55541841	chr18.55614429.55616784_.C.	chr18	55614429	55616784	0.50337
CARS2	chr11	77229971	77265272	chr11.76748420.76752040_.V.	chr11	76748420	76752040	0.5035
CFL1	chr2	6469254	6475035	chr2.6895080.6899700_.V.	chr2	6895080	6899700	0.503617
RPP40	chr7	2987271	3005271	chr7.3064599.3070619_.V.	chr7	3064599	3070619	0.503661
ENSSSCG00000038404	chr7	1752689	1776087	chr7.1748321.1749415_.C.	chr7	1748321	1749415	0.503674
FSD1	chr2	74471744	74485786	chr2.74040989.74044989_.P.	chr2	74040989	74044989	0.503884
EIF4E2	chr15	133060247	133103719	chr15.133118093.133122093_.P.	chr15	133118093	133122093	0.504093
ENSSSCG00000012088	chr13	207801096	207818130	chr13.208214622.208222830_.C.	chr13	208214622	208222830	0.504218
ENSSSCG00000027723	chr15	137567231	137621880	chr15.137444508.137445469_.C.	chr15	137444508	137445469	0.504276
NCF1	chr3	11820266	11839354	chr3.12038056.12042056_.P.	chr3	12038056	12042056	0.504368
CLDN10	chr11	65121607	65145072	chr11.65200901.65201681_.C.	chr11	65200901	65201681	0.504536
POLM	chr18	51079503	51088781	chr18.50951075.50958745_.V.	chr18	50951075	50958745	0.504537
GGA1	chr5	10190367	10213477	chr5.10587800.10588562_.C.	chr5	10587800	10588562	0.504565
ENSSSCG00000013064	chr2	9163317	9174468	chr2.9082256.9086256_.P.	chr2	9082256	9086256	0.504613
EEF1D	chr4	969527	983270	chr4.785393.798477_.C.	chr4	785393	798477	0.504672
ENSSSCG00000013064	chr2	9163317	9174468	chr2.9293700.9298410_.V.	chr2	9293700	9298410	0.504684
DOK5	chr17	55390802	55583858	chr17.55527122.55531472_.V.	chr17	55527122	55531472	0.504686
RNF220	chr6	166666138	166910646	chr6.166808576.166811236_.V.	chr6	166808576	166811236	0.504928
SEC61G	chr9	139128296	139135727	chr9.139147222.139153542_.V.	chr9	139147222	139153542	0.505001
CFDP1	chr6	12223748	12354177	chr6.12054571.12058571_.P.	chr6	12054571	12058571	0.505009
MRPL36	chr16	79001549	79004358	chr16.79168279.79175129_.V.	chr16	79168279	79175129	0.505049
ADAM3A	chr17	9088860	9166340	chr17.8596773.8597366_.C.	chr17	8596773	8597366	0.505157
C1orf174	chr6	65323756	65333886	chr6.65005436.65012316_.V.	chr6	65005436	65012316	0.505209
TCP1	chr1	7590140	7601795	chr1.7527865.7528661_.C.	chr1	7527865	7528661	0.505368
GTF3A	chr11	4857023	4869272	chr11.5241105.5241689_.C.	chr11	5241105	5241689	0.505434
NPC2	chr7	97730516	97740331	chr7.97314711.97318711_.P.	chr7	97314711	97318711	0.505561
WARS1	chr7	121212981	121238113	chr7.121706792.121711117_.C.	chr7	121706792	121711117	0.505586
ILK	chr9	3145608	3159858	chr9.3486681.3490681_.P.	chr9	3486681	3490681	0.5057
NIPAL3	chr6	82111626	82167383	chr6.82533691.82534381_.C.	chr6	82533691	82534381	0.50571
ANKRD40CL	chr12	27038840	27043741	chr12.26745423.26746618_.C.	chr12	26745423	26746618	0.505767
G6PD	chrX	125029150	125041040	chrX.125129837.125130618_.C.	chrX	125129837	125130618	0.505826
FBXO31	chr6	1949276	1995462	chr6.1565705.1572513_.C.	chr6	1565705	1572513	0.505841
CYP2E1	chr14	141690426	141736817	chr14.141189763.141193763_.P.	chr14	141189763	141193763	0.505856
PHRF1	chr2	340528	371692	chr2.212170.216170_.P.	chr2	212170	216170	0.505908
ENSSSCG00000031249	chr13	207493659	207499867	chr13.207375502.207379502_.P.	chr13	207375502	207379502	0.506105
PSENEN	chr6	45171825	45174102	chr6.45344637.45348637_.P.	chr6	45344637	45348637	0.506113
TRAF3IP1	chr15	137863609	137912477	chr15.137707322.137711322_.P.	chr15	137707322	137711322	0.506282
ATP6V0B	chr6	167316947	167320212	chr6.166943409.166947409_.P.	chr6	166943409	166947409	0.5063
SKA3	chr11	1302886	1320981	chr11.836951.840951_.P.	chr11	836951	840951	0.506309
TUBGCP2	chr14	141233856	141253359	chr14.141396639.141400649_.V.	chr14	141396639	141400649	0.506321
RPP40	chr7	2987271	3005271	chr7.2720009.2727929_.V.	chr7	2720009	2727929	0.506341
MVP	chr3	18057177	18081155	chr3.17803416.17807526_.V.	chr3	17803416	17807526	0.5064
MYL6	chr5	21559029	21562413	chr5.21663252.21667252_.P.	chr5	21663252	21667252	0.506413
TRAF3IP1	chr15	137863609	137912477	chr15.138032918.138036878_.V.	chr15	138032918	138036878	0.50643
TUBB2A	chr7	1910269	1914761	chr7.2325359.2327729_.V.	chr7	2325359	2327729	0.506622
ZCCHC17	chr6	87879830	87942014	chr6.88049896.88059876_.V.	chr6	88049896	88059876	0.506786
ACO2	chr5	7008719	7071025	chr5.6576101.6577139_.C.	chr5	6576101	6577139	0.506799
SRRT	chr3	8717785	8731201	chr3.8492530.8496530_.P.	chr3	8492530	8496530	0.506983
ENSSSCG00000036988	chr7	1980292	1988727	chr7.1618809.1622759_.V.	chr7	1618809	1622759	0.507162
AFAP1L1	chr2	150445126	150510002	chr2.150588203.150592203.1_.P.	chr2	150588203	1.50592e+08	0.50719
CARS2	chr11	77229971	77265272	chr11.77586457.77587718_.C.	chr11	77586457	77587718	0.507335
NAXD	chr11	77210228	77230680	chr11.76710558.76711935_.C.	chr11	76710558	76711935	0.507383
ENSSSCG00000062841	chr15	115446825	115450516	chr15.115349501.115353501_.P.	chr15	115349501	115353501	0.507769
RNF220	chr6	166666138	166910646	chr6.166943423.166947423_.P.	chr6	166943423	166947423	0.508037
PSMG3	chr3	1052191	1054688	chr3.1312596.1316956_.V.	chr3	1312596	1316956	0.508098
PDZD11	chrX	56312754	56319405	chrX.56132853.56136853_.P.	chrX	56132853	56136853	0.508306
ENSSSCG00000061173	chrX	110774840	110792950	chrX.110959577.110960315_.C.	chrX	110959577	110960315	0.508383
AP1S1	chr3	8881107	8887566	chr3.8836970.8837652_.C.	chr3	8836970	8837652	0.508397
NDUFA7	chr2	70954896	70963322	chr2.71110600.71114230_.V.	chr2	71110600	71114230	0.508573
GET1	chr13	202962664	202979902	chr13.203234243.203238243_.P.	chr13	203234243	203238243	0.508631
HARS2	chr2	142401328	142409619	chr2.142547516.142551516_.P.	chr2	142547516	142551516	0.50873
TIMM17B	chrX	42970108	42975955	chrX.42680269.42684269_.P.	chrX	42680269	42684269	0.5088
CENPS	chr6	70701694	70711717	chr6.71017576.71021076_.V.	chr6	71017576	71021076	0.508828
DDX56	chr18	50705632	50715033	chr18.50750846.50751473_.C.	chr18	50750846	50751473	0.508888
GLRX3	chr14	139072575	139111249	chr14.139121536.139122737_.C.	chr14	139121536	139122737	0.50899
LIG1	chr6	53620483	53686562	chr6.53428926.53431616_.V.	chr6	53428926	53431616	0.509241
PTPRS	chr2	73574854	73680686	chr2.74042210.74044130_.V.	chr2	74042210	74044130	0.509285
GLP2R	chr12	54680057	54738102	chr12.54553579.54559169_.V.	chr12	54553579	54559169	0.509368
HIRIP3	chr3	18198807	18202089	chr3.17809718.17813718_.P.	chr3	17809718	17813718	0.509517
SELENOF	chr4	129258944	129287720	chr4.128841529.128852539_.V.	chr4	128841529	128852539	0.509593
MYBBP1A	chr12	50491044	50506050	chr12.50728138.50729135_.C.	chr12	50728138	50729135	0.509708
ENSSSCG00000008056	chr3	39532921	39538681	chr3.39117229.39118770_.C.	chr3	39117229	39118770	0.509744
LYRM4	chr7	3070470	3192922	chr7.3053192.3057192_.P.	chr7	3053192	3057192	0.509787
GAS7	chr12	54752507	54973515	chr12.54676329.54677869_.V.	chr12	54676329	54677869	0.509941
LIG1	chr6	53620483	53686562	chr6.54070265.54074265_.P.	chr6	54070265	54074265	0.50998
CMC4	chrX	125372941	125376999	chrX.124903258.124909988_.V.	chrX	124903258	124909988	0.510338
NARF	chr12	632363	651817	chr12.145208.149208_.P.	chr12	145208	149208	0.510415
ENSSSCG00000052263	chr4	98779348	98794830	chr4.98803588.98807588_.P.	chr4	98803588	98807588	0.510464
PPP1R7	chr15	139917257	139941251	chr15.139479553.139483165_.C.	chr15	139479553	139483165	0.510505
RAB5C	chr12	20613996	20636073	chr12.20957709.20961019_.V.	chr12	20957709	20961019	0.51065
ENO1	chr6	69385879	69401151	chr6.69723206.69728846_.V.	chr6	69723206	69728846	0.510692
NDUFA10	chr15	138986421	139031897	chr15.139477888.139482538_.V.	chr15	139477888	139482538	0.510931
TUBA4A	chr15	121288957	121294853	chr15.121560936.121562466_.C.	chr15	121560936	121562466	0.511047
PYGB	chr17	30940452	30995691	chr17.30801572.30807492_.V.	chr17	30801572	30807492	0.511466
SEPTIN8	chr2	135077170	135104471	chr2.135147046.135151046_.P.	chr2	135147046	135151046	0.511551
BCAP31	chrX	124457001	124484743	chrX.124423872.124427872_.P.	chrX	124423872	124427872	0.511586
SYT5	chr6	59381642	59389298	chr6.58950381.58954381_.P.	chr6	58950381	58954381	0.511595
ENSSSCG00000035728	chr12	1095096	1099180	chr12.1162187.1166187_.P.	chr12	1162187	1166187	0.51177
ZNRD2	chr2	6683057	6684494	chr2.6526990.6534360_.V.	chr2	6526990	6534360	0.511871
ENSSSCG00000057427	chr18	2568274	2595510	chr18.2949925.2952915_.V.	chr18	2949925	2952915	0.511983
NDUFA10	chr15	138986421	139031897	chr15.138497388.138508728_.V.	chr15	138497388	138508728	0.512023
MRPL36	chr16	79001549	79004358	chr16.79436079.79447039_.V.	chr16	79436079	79447039	0.51204
EIPR1	chr3	131360883	131435579	chr3.131304376.131310136_.V.	chr3	131304376	131310136	0.512106
ARL3	chr14	113665270	113707591	chr14.113597569.113600209_.V.	chr14	113597569	113600209	0.512117
ENSSSCG00000032916	chr1	2541383	2552858	chr1.2044406.2047956_.V.	chr1	2044406	2047956	0.512255
MRPL36	chr16	79001549	79004358	chr16.79206448.79209364_.C.	chr16	79206448	79209364	0.512265
ABHD17A	chr2	76658068	76666552	chr2.76276671.76278423_.C.	chr2	76276671	76278423	0.512307
BRD9	chr16	79473745	79492635	chr16.79792309.79794329_.V.	chr16	79792309	79794329	0.512358
SCPEP1	chr12	33265562	33298142	chr12.32816761.32817407_.C.	chr12	32816761	32817407	0.512535
RPP40	chr7	2987271	3005271	chr7.2566999.2568269_.V.	chr7	2566999	2568269	0.512688
FANK1	chr14	135197450	135302516	chr14.134863359.134867349_.V.	chr14	134863359	134867349	0.512953
ENSSSCG00000017913	chr12	52095888	52098231	chr12.51975989.51978009_.V.	chr12	51975989	51978009	0.513097
TMEM176B	chr18	6342611	6348867	chr18.5873195.5876335_.V.	chr18	5873195	5876335	0.513106
PIH1D1	chr6	54524172	54535249	chr6.54346936.54350546_.V.	chr6	54346936	54350546	0.513168
RPS11	chr6	54577667	54580846	chr6.54346936.54350546_.V.	chr6	54346936	54350546	0.513199
NRAP	chr14	123926927	124018440	chr14.123871319.123873859_.V.	chr14	123871319	123873859	0.513249
FIGNL1	chr9	136484216	136488250	chr9.136627192.136633732_.V.	chr9	136627192	136633732	0.513356
NLRP8	chr6	60350622	60370529	chr6.60594958.60596272_.C.	chr6	60594958	60596272	0.513358
CTPS1	chr6	170201751	170233016	chr6.170242316.170248076_.V.	chr6	170242316	170248076	0.513367
PFKP	chr10	67022655	67082449	chr10.66844399.66847999_.V.	chr10	66844399	66847999	0.513418
STX5	chr2	8937778	8968932	chr2.9293700.9298410_.V.	chr2	9293700	9298410	0.51357
RPS16	chr6	48085678	48088423	chr6.47969275.47973275_.P.	chr6	47969275	47973275	0.513679
MED8	chr6	167861373	167869411	chr6.167435586.167437366_.V.	chr6	167435586	167437366	0.513708
MPPED1	chr5	5417833	5486726	chr5.5176438.5181598_.V.	chr5	5176438	5181598	0.513738
TBC1D10B	chr3	17944629	17956069	chr3.18021096.18025096_.P.	chr3	18021096	18025096	0.513744
HADHA	chr3	112752865	112797733	chr3.112698376.112701986_.V.	chr3	112698376	112701986	0.513792
DAD1	chr7	76432051	76457192	chr7.76003612.76007612_.P.	chr7	76003612	76007612	0.513823
ZFTRAF1	chr4	335301	346534	chr4.377258.378347_.C.	chr4	377258	378347	0.513865
ENSSSCG00000044567	chr17	31217462	31238052	chr17.31516319.31518091_.C.	chr17	31516319	31518091	0.514017
TUBGCP2	chr14	141233856	141253359	chr14.141391083.141395083_.P.	chr14	141391083	141395083	0.514068
MRPL28	chr3	41329928	41334451	chr3.41248196.41252396_.V.	chr3	41248196	41252396	0.514264
GPR32	chr6	55519957	55525919	chr6.55717729.55721729_.P.	chr6	55717729	55721729	0.514358
ENSSSCG00000035997	chrX	124926772	124929791	chrX.124717923.124727079_.C.	chrX	124717923	124727079	0.514363
RPS7	chr3	131258722	131263256	chr3.131623366.131629856_.V.	chr3	131623366	131629856	0.514369
TIMM44	chr2	71271805	71287817	chr2.70951708.70955708_.P.	chr2	70951708	70955708	0.514558
PMF1	chr4	93810507	93837652	chr4.93460308.93464308_.P.	chr4	93460308	93464308	0.514587
ENSSSCG00000047692	chr16	55617518	55623070	chr16.55458699.55460509_.V.	chr16	55458699	55460509	0.514684
NEDD8	chr7	75070161	75085899	chr7.74957429.74959919_.V.	chr7	74957429	74959919	0.514751
G6PD	chrX	125029150	125041040	chrX.125148743.125152743_.P.	chrX	125148743	125152743	0.514891
ENSSSCG00000044567	chr17	31217462	31238052	chr17.30801572.30807492_.V.	chr17	30801572	30807492	0.514978
PTPRS	chr2	73574854	73680686	chr2.73485267.73486251_.C.	chr2	73485267	73486251	0.514995
ATP6AP1	chrX	124952500	124960343	chrX.125123038.125124988_.V.	chrX	125123038	125124988	0.515137
ENSSSCG00000051526	chrX	34521562	34522768	chrX.34296220.34296757_.C.	chrX	34296220	34296757	0.515168
ACTR1A	chr14	113480196	113498740	chr14.113597569.113600209_.V.	chr14	113597569	113600209	0.515235
MRPL36	chr16	79001549	79004358	chr16.78896319.78901689_.V.	chr16	78896319	78901689	0.515262
ENSSSCG00000049777	chr7	121082820	121091813	chr7.120897229.120900569_.V.	chr7	120897229	120900569	0.515277
MRPS24	chr18	48825782	48830609	chr18.48708347.48712347_.P.	chr18	48708347	48712347	0.515403
PSMC3	chr2	15166306	15193047	chr2.15164306.15168306_.P.	chr2	15164306	15168306	0.515419
TRAF3IP1	chr15	137863609	137912477	chr15.137442855.137446855_.P.	chr15	137442855	137446855	0.515665
GPR32	chr6	55519957	55525919	chr6.55781617.55782322_.C.	chr6	55781617	55782322	0.515893
MAF1	chr4	597472	600447	chr4.441311.445311_.P.	chr4	441311	445311	0.515898
TCP1	chr1	7590140	7601795	chr1.7525861.7529861_.P.	chr1	7525861	7529861	0.515916
STK25	chr15	140144336	140154366	chr15.139764414.139768414_.P.	chr15	139764414	139768414	0.516156
PCDH12	chr2	143550849	143565033	chr2.143317870.143325360_.V.	chr2	143317870	143325360	0.516165
MEI1	chr5	6800961	6871625	chr5.6576101.6577139_.C.	chr5	6576101	6577139	0.516291
STX8	chr12	54296995	54544646	chr12.53904511.53908511_.P.	chr12	53904511	53908511	0.516327
BRCC3	chrX	125383414	125439082	chrX.124903258.124909988_.V.	chrX	124903258	124909988	0.516607
RPS20	chr4	75762209	75769955	chr4.75739459.75740629_.C.	chr4	75739459	75740629	0.516867
ERI3	chr6	166957316	167082631	chr6.166829006.166831646_.V.	chr6	166829006	166831646	0.516976
BCKDHA	chr6	49381967	49398743	chr6.49708933.49712933_.P.	chr6	49708933	49712933	0.517132
MRPL36	chr16	79001549	79004358	chr16.79036641.79043345_.C.	chr16	79036641	79043345	0.517163
TK1	chr12	3786031	3795917	chr12.3800240.3804240_.P.	chr12	3800240	3804240	0.517168
ENSSSCG00000036812	chr12	61077631	61186002	chr12.60918169.60920239_.V.	chr12	60918169	60920239	0.517169
COA4	chr9	8278311	8281153	chr9.8358382.8363692_.V.	chr9	8358382	8363692	0.517191
TUBA4A	chr15	121288957	121294853	chr15.121428658.121429211_.C.	chr15	121428658	121429211	0.517218
NAA10	chrX	124658158	124662702	chrX.125148743.125152743_.P.	chrX	125148743	125152743	0.517224
NPAS1	chr6	52845207	52875240	chr6.52634601.52635934_.C.	chr6	52634601	52635934	0.517238
SDHA	chr16	79834044	79862524	chr16.79552127.79553615_.C.	chr16	79552127	79553615	0.517332
SCAMP4	chr2	76615000	76634264	chr2.76277430.76279160_.V.	chr2	76277430	76279160	0.517398
ENSSSCG00000035728	chr12	1095096	1099180	chr12.1396069.1402069_.V.	chr12	1396069	1402069	0.517401
IDH3G	chrX	124528585	124537575	chrX.124826225.124830225_.P.	chrX	124826225	124830225	0.517449
HSPBP1	chr6	59452935	59464533	chr6.59233436.59233978_.C.	chr6	59233436	59233978	0.51745
WRAP73	chr6	65155209	65167079	chr6.65316926.65322026_.V.	chr6	65316926	65322026	0.517477
ORAI1	chr14	31011644	31027993	chr14.30522232.30526232_.P.	chr14	30522232	30526232	0.51764
CCNL2	chr6	63659054	63668047	chr6.63991306.63993056_.V.	chr6	63991306	63993056	0.517702
RPS14	chr2	151430049	151433856	chr2.150981810.150986810_.V.	chr2	150981810	150986810	0.517713
MTM1	chrX	122286916	122379299	chrX.122392921.122396921_.P.	chrX	122392921	122396921	0.517753
WARS1	chr7	121212981	121238113	chr7.121707640.121711640_.P.	chr7	121707640	121711640	0.518135
ENSSSCG00000042487	chr7	58998922	59008157	chr7.59068728.59072728_.P.	chr7	59068728	59072728	0.518177
LRCH4	chr3	8499285	8511262	chr3.8688988.8690214_.C.	chr3	8688988	8690214	0.518377
SPECC1	chr12	59466791	59654192	chr12.59895496.59899496_.P.	chr12	59895496	59899496	0.518409
GALNTL5	chr18	5353769	5433814	chr18.4977436.4981436_.P.	chr18	4977436	4981436	0.518582
ENSSSCG00000024070	chr18	6166918	6171153	chr18.6312474.6314041_.C.	chr18	6312474	6314041	0.518636
PDCD6	chr16	79818958	79835746	chr16.79638839.79642899_.V.	chr16	79638839	79642899	0.518669
CBX8	chr12	2562374	2565780	chr12.2095212.2099139_.C.	chr12	2095212	2099139	0.518795
RDH13	chr6	59274387	59292765	chr6.59713636.59717636_.P.	chr6	59713636	59717636	0.518814
ENSSSCG00000052671	chr6	54564793	54568340	chr6.54761096.54766246_.V.	chr6	54761096	54766246	0.518854
UBXN6	chr2	74357517	74378592	chr2.74040989.74044989_.P.	chr2	74040989	74044989	0.518897
NCF2	chr9	124776534	124812923	chr9.124492652.124494632_.V.	chr9	124492652	124494632	0.518955
RPS4X	chrX	58149318	58155157	chrX.58182285.58184738_.C.	chrX	58182285	58184738	0.519009
POP7	chr3	8605018	8610218	chr3.8492530.8496530_.P.	chr3	8492530	8496530	0.519041
BRD9	chr16	79473745	79492635	chr16.79898299.79904919_.V.	chr16	79898299	79904919	0.519052
STK10	chr16	52003887	52140367	chr16.51831879.51834749_.V.	chr16	51831879	51834749	0.519073
MAF1	chr4	597472	600447	chr4.785393.798477_.C.	chr4	785393	798477	0.519091
SDHA	chr16	79834044	79862524	chr16.79605069.79606470_.C.	chr16	79605069	79606470	0.519103
NOP14	chr8	1716826	1737902	chr8.1223429.1227429_.P.	chr8	1223429	1227429	0.519161
IAH1	chr3	126849443	126865734	chr3.126639236.126644176_.V.	chr3	126639236	126644176	0.519239
BIRC5	chr12	3747279	3755215	chr12.3867743.3868767_.C.	chr12	3867743	3868767	0.519248
MEPCE	chr3	8357289	8364661	chr3.8492530.8496530_.P.	chr3	8492530	8496530	0.519285
C6orf52	chr7	7430542	7437789	chr7.7795369.7798579_.V.	chr7	7795369	7798579	0.519428
DBNL	chr18	48713340	48725697	chr18.48737495.48741355_.V.	chr18	48737495	48741355	0.519506
RIMS3	chr6	170506426	170546933	chr6.170401157.170403038_.C.	chr6	170401157	170403038	0.51975
AP1S1	chr3	8881107	8887566	chr3.8832274.8836274_.P.	chr3	8832274	8836274	0.519772
GADD45GIP1	chr2	66087453	66090710	chr2.65910372.65911524_.C.	chr2	65910372	65911524	0.519777
TIMP2	chr12	3254493	3300834	chr12.3166999.3170069_.V.	chr12	3166999	3170069	0.519812
FANK1	chr14	135197450	135302516	chr14.134822589.134825479_.V.	chr14	134822589	134825479	0.519828
ZMAT2	chr2	142411089	142419137	chr2.142906041.142910041_.P.	chr2	142906041	142910041	0.519894
RPTOR	chr12	1709128	1991574	chr12.2141178.2144859_.C.	chr12	2141178	2144859	0.520027
DUSP28	chr15	139537326	139539438	chr15.139477888.139482538_.V.	chr15	139477888	139482538	0.52003
GMPPA	chr15	121507564	121515300	chr15.121560936.121562466_.C.	chr15	121560936	121562466	0.520142
GLP2R	chr12	54680057	54738102	chr12.54207189.54212279_.V.	chr12	54207189	54212279	0.520387
COPS9	chr15	139260478	139264211	chr15.139705558.139712278_.V.	chr15	139705558	139712278	0.520436
ENSSSCG00000025928	chr6	53974309	53978544	chr6.54346936.54350546_.V.	chr6	54346936	54350546	0.520596
ALG8	chr9	12497721	12532307	chr9.12477907.12481907_.P.	chr9	12477907	12481907	0.520597
FTL	chr6	54231172	54232750	chr6.54461759.54465759_.P.	chr6	54461759	54465759	0.520625
KXD1	chr2	59242310	59247713	chr2.59406904.59410904_.P.	chr2	59406904	59410904	0.520674
DPCD	chr14	112617398	112637913	chr14.113079981.113083981_.P.	chr14	113079981	113083981	0.520711
ENSSSCG00000038506	chr9	135025443	135078913	chr9.134787102.134794662_.V.	chr9	134787102	134794662	0.520724
OXA1L	chr7	76230889	76266429	chr7.76003612.76007612_.P.	chr7	76003612	76007612	0.520739
ENSSSCG00000056015	chr6	61202803	61213758	chr6.61473531.61474411_.C.	chr6	61473531	61474411	0.520802
ENSSSCG00000052671	chr6	54564793	54568340	chr6.54070265.54074265_.P.	chr6	54070265	54074265	0.521134
TUBGCP2	chr14	141233856	141253359	chr14.140746869.140750169_.V.	chr14	140746869	140750169	0.521203
STX5	chr2	8937778	8968932	chr2.9295283.9299283_.P.	chr2	9295283	9299283	0.521273
CD63	chr5	21172283	21176232	chr5.21622762.21626762_.P.	chr5	21622762	21626762	0.521366
ENSSSCG00000032916	chr1	2541383	2552858	chr1.2935566.2938576_.V.	chr1	2935566	2938576	0.521477
RDH13	chr6	59274387	59292765	chr6.59733286.59736796_.V.	chr6	59733286	59736796	0.521582
PI4KA	chr14	50390410	50491944	chr14.50810984.50814984_.P.	chr14	50810984	50814984	0.521772
TUBB2A	chr7	1910269	1914761	chr7.1618809.1622759_.V.	chr7	1618809	1622759	0.521978
NHEJ1	chr15	121100628	121190062	chr15.120923499.120927499_.P.	chr15	120923499	120927499	0.522083
ECHS1	chr14	141339364	141348994	chr14.141278460.141282460_.P.	chr14	141278460	141282460	0.522087
PIH1D1	chr6	54524172	54535249	chr6.54070265.54074265_.P.	chr6	54070265	54074265	0.52209
RECQL5	chr12	5732348	5770133	chr12.6025019.6028749_.V.	chr12	6025019	6028749	0.52217
UBE2J2	chr6	63555488	63568017	chr6.63487976.63500036_.V.	chr6	63487976	63500036	0.522328
C11orf98	chr2	9084256	9090037	chr2.9293700.9298410_.V.	chr2	9293700	9298410	0.52249
C19orf54	chr6	48962838	48970959	chr6.49219763.49223763_.P.	chr6	49219763	49223763	0.522547
PRPSAP1	chr12	5144069	5174382	chr12.4914069.4923019_.V.	chr12	4914069	4923019	0.522562
MRPL36	chr16	79001549	79004358	chr16.78729349.78736299_.V.	chr16	78729349	78736299	0.522663
RPL28	chr6	59556687	59562147	chr6.59703779.59705229_.C.	chr6	59703779	59705229	0.522755
ENSSSCG00000013613	chr2	70193730	70199975	chr2.70656247.70660247_.P.	chr2	70656247	70660247	0.522872
ZNRF1	chr6	12555664	12668804	chr6.12550006.12551126_.V.	chr6	12550006	12551126	0.522879
NCLN	chr2	75369955	75390545	chr2.75396091.75397399_.C.	chr2	75396091	75397399	0.52304
ENSSSCG00000015632	chr9	136893356	137056101	chr9.136634302.136640792_.V.	chr9	136634302	136640792	0.523177
SAT2	chr12	52911725	52913363	chr12.53006559.53008829_.V.	chr12	53006559	53008829	0.523203
WARS1	chr7	121212981	121238113	chr7.121706089.121709769_.V.	chr7	121706089	121709769	0.523204
ARHGDIA	chr12	1113379	1119315	chr12.1304812.1306458_.C.	chr12	1304812	1306458	0.523339
WARS1	chr7	121212981	121238113	chr7.121684359.121686349_.V.	chr7	121684359	121686349	0.523377
NFYC	chr6	170413638	170485840	chr6.170193186.170197086_.V.	chr6	170193186	170197086	0.523426
EBNA1BP2	chr6	168049758	168061013	chr6.167922536.167926936_.V.	chr6	167922536	167926936	0.523475
ENSSSCG00000024070	chr18	6166918	6171153	chr18.6310855.6315595_.V.	chr18	6310855	6315595	0.523517
NFYC	chr6	170413638	170485840	chr6.170192822.170196822_.P.	chr6	170192822	170196822	0.523547
PRDX5	chr2	7798670	7802952	chr2.8286187.8288147_.C.	chr2	8286187	8288147	0.523658
RPS15A	chr3	26776780	26784124	chr3.26464566.26466636_.V.	chr3	26464566	26466636	0.523717
BRD9	chr16	79473745	79492635	chr16.79206448.79209364_.C.	chr16	79206448	79209364	0.52376
PWP2	chr13	207015125	207031879	chr13.206843554.206847737_.C.	chr13	206843554	206847737	0.523805
AURKAIP1	chr6	63656119	63657472	chr6.63991306.63993056_.V.	chr6	63991306	63993056	0.52389
PRRC2B	chr1	271336818	271430916	chr1.271678866.271684276_.V.	chr1	271678866	271684276	0.524394
MRPS24	chr18	48825782	48830609	chr18.48989585.48995365_.V.	chr18	48989585	48995365	0.52441
LANCL2	chr18	48550944	48593455	chr18.48989585.48995365_.V.	chr18	48989585	48995365	0.524413
DBNL	chr18	48713340	48725697	chr18.48708347.48712347_.P.	chr18	48708347	48712347	0.524501
ATP6V0B	chr6	167316947	167320212	chr6.167796056.167799916_.V.	chr6	167796056	167799916	0.524803
ENSSSCG00000035997	chrX	124926772	124929791	chrX.124636523.124640523_.P.	chrX	124636523	124640523	0.525011
ZFTRAF1	chr4	335301	346534	chr4.785393.798477_.C.	chr4	785393	798477	0.525104
EEF1AKMT1	chr11	1067061	1082591	chr11.826930.828910_.V.	chr11	826930	828910	0.525165
BRD9	chr16	79473745	79492635	chr16.79767469.79770829_.V.	chr16	79767469	79770829	0.525447
SERPINB1	chr7	1684215	1693299	chr7.1727489.1732119_.V.	chr7	1727489	1732119	0.525726
ZNF212	chr18	55528138	55541841	chr18.55612730.55616730_.P.	chr18	55612730	55616730	0.525795
NDUFA7	chr2	70954896	70963322	chr2.70658392.70659484_.C.	chr2	70658392	70659484	0.525833
SLC16A5	chr12	6185528	6200001	chr12.6336839.6340259_.V.	chr12	6336839	6340259	0.525932
ING1	chr11	77270320	77277068	chr11.76898450.76905200_.V.	chr11	76898450	76905200	0.526058
UBE2J2	chr6	63555488	63568017	chr6.63991306.63993056_.V.	chr6	63991306	63993056	0.526408
C11orf98	chr2	9084256	9090037	chr2.9195750.9198850_.V.	chr2	9195750	9198850	0.526424
RPP40	chr7	2987271	3005271	chr7.2616409.2622659_.V.	chr7	2616409	2622659	0.526471
RANGRF	chr12	53485265	53486713	chr12.53006559.53008829_.V.	chr12	53006559	53008829	0.526749
LSM2	chr7	23900395	23908490	chr7.24086873.24090873_.P.	chr7	24086873	24090873	0.526769
RPP40	chr7	2987271	3005271	chr7.3053192.3057192_.P.	chr7	3053192	3057192	0.526807
SKI	chr6	64188236	64242560	chr6.64637886.64641676_.V.	chr6	64637886	64641676	0.526997
NXF1	chr2	8969581	8981984	chr2.9293700.9298410_.V.	chr2	9293700	9298410	0.527042
GUCA1A	chr7	37282700	37296717	chr7.36828394.36832394_.P.	chr7	36828394	36832394	0.52725
COTL1	chr6	4099414	4147469	chr6.3710866.3717166_.V.	chr6	3710866	3717166	0.527419
PTCH2	chr6	166495763	166512648	chr6.166829006.166831646_.V.	chr6	166829006	166831646	0.527525
ZDHHC16	chr14	108842966	108852789	chr14.108884753.108888753_.P.	chr14	108884753	108888753	0.527612
ATP5MC2	chr5	18871026	18879609	chr5.19149084.19153084_.P.	chr5	19149084	19153084	0.527614
ENSSSCG00000036988	chr7	1980292	1988727	chr7.2229293.2233293_.P.	chr7	2229293	2233293	0.527672
CA5A	chr6	1506042	1538777	chr6.1409866.1413016_.V.	chr6	1409866	1413016	0.527713
LYRM4	chr7	3070470	3192922	chr7.3102006.3103105_.C.	chr7	3102006	3103105	0.527994
THAP7	chr14	50591410	50594105	chr14.50810984.50814984_.P.	chr14	50810984	50814984	0.528076
PSMD13	chr2	55108	74829	chr2.403950.405332_.C.	chr2	403950	405332	0.528081
ENSSSCG00000061886	chr11	66802860	66809872	chr11.66330220.66335220_.V.	chr11	66330220	66335220	0.528268
MRPL10	chr12	24075632	24083052	chr12.23729110.23733110_.P.	chr12	23729110	23733110	0.528484
ATP6AP1	chrX	124952500	124960343	chrX.125271488.125274598_.V.	chrX	125271488	125274598	0.528686
LRRC47	chr6	65260793	65271729	chr6.65025442.65029442_.P.	chr6	65025442	65029442	0.528709
GLRX3	chr14	139072575	139111249	chr14.139120929.139123949_.V.	chr14	139120929	139123949	0.528828
CCDC136	chr18	19793781	19824453	chr18.20165695.20169695_.P.	chr18	20165695	20169695	0.528846
DGAT1	chr4	452662	466684	chr4.204188.208188_.P.	chr4	204188	208188	0.528971
PFKP	chr10	67022655	67082449	chr10.66819339.66823389_.V.	chr10	66819339	66823389	0.529034
KCTD2	chr12	6226376	6241318	chr12.6214528.6215144_.C.	chr12	6214528	6215144	0.529177
NELFE	chr7	24040525	24047025	chr7.24086873.24090873_.P.	chr7	24086873	24090873	0.529677
YJU2	chr2	74509739	74528300	chr2.74040989.74044989_.P.	chr2	74040989	74044989	0.529713
PRR14	chr3	17745892	17751099	chr3.17613617.17614750_.C.	chr3	17613617	17614750	0.529839
ZNF410	chr7	97195975	97243614	chr7.97316238.97316776_.C.	chr7	97316238	97316776	0.529929
SUV39H1	chrX	42797828	42811461	chrX.42680269.42684269_.P.	chrX	42680269	42684269	0.529982
ATG2A	chr2	7262031	7282347	chr2.6895080.6899700_.V.	chr2	6895080	6899700	0.530004
PLIN5	chr2	74300619	74314315	chr2.74042210.74044130_.V.	chr2	74042210	74044130	0.530499
ENSSSCG00000030908	chrX	110622132	110658827	chrX.110832171.110836171_.P.	chrX	110832171	110836171	0.530529
SPECC1	chr12	59466791	59654192	chr12.59454279.59457869_.V.	chr12	59454279	59457869	0.530583
ENSSSCG00000063021	chr12	10292427	10297310	chr12.10353259.10356689_.V.	chr12	10353259	10356689	0.530634
OXA1L	chr7	76230889	76266429	chr7.76005976.76006524_.C.	chr7	76005976	76006524	0.530665
BRD9	chr16	79473745	79492635	chr16.79037029.79040119_.V.	chr16	79037029	79040119	0.5309
SLC38A5	chrX	42590607	42601502	chrX.42955808.42959908_.V.	chrX	42955808	42959908	0.530904
MOSPD1	chrX	110693552	110720762	chrX.110961228.110965038_.V.	chrX	110961228	110965038	0.530973
PDE6D	chr15	132375743	132426683	chr15.132220868.132223458_.V.	chr15	132220868	132223458	0.531122
ENSSSCG00000018046	chr12	59977028	60019814	chr12.59531479.59536229_.V.	chr12	59531479	59536229	0.531243
MED10	chr16	75517023	75524758	chr16.75908265.75908603_.C.	chr16	75908265	75908603	0.531281
TRAF3IP1	chr15	137863609	137912477	chr15.137398238.137401498_.V.	chr15	137398238	137401498	0.531309
POLM	chr18	51079503	51088781	chr18.50728428.50729797_.C.	chr18	50728428	50729797	0.531548
PCDHGA4	chr2	142993554	143156556	chr2.142906041.142910041_.P.	chr2	142906041	142910041	0.531647
ENSSSCG00000002995	chr6	49002854	49010040	chr6.48659926.48665966_.V.	chr6	48659926	48665966	0.531868
RPS20	chr4	75762209	75769955	chr4.75926549.75930959_.V.	chr4	75926549	75930959	0.531886
SLC35A4	chr2	142323341	142325335	chr2.142804530.142808530_.P.	chr2	142804530	142808530	0.531967
DBNL	chr18	48713340	48725697	chr18.48984125.48986935_.V.	chr18	48984125	48986935	0.532054
DAD1	chr7	76432051	76457192	chr7.76012901.76016901_.P.	chr7	76012901	76016901	0.532093
DEGS2	chr7	121058105	121076328	chr7.120897229.120900569_.V.	chr7	120897229	120900569	0.532176
HSPBP1	chr6	59452935	59464533	chr6.59733286.59736796_.V.	chr6	59733286	59736796	0.532322
DBNL	chr18	48713340	48725697	chr18.49189535.49195785_.V.	chr18	49189535	49195785	0.532327
UTP25	chr9	133105063	133141217	chr9.133306452.133308672_.V.	chr9	133306452	133308672	0.53237
BRD9	chr16	79473745	79492635	chr16.79436079.79447039_.V.	chr16	79436079	79447039	0.532468
HSD17B10	chrX	46218548	46220883	chrX.46223748.46227988_.V.	chrX	46223748	46227988	0.532583
SMARCD2	chr12	15091729	15101899	chr12.15380779.15384509_.V.	chr12	15380779	15384509	0.532598
HDLBP	chr15	139957715	140022302	chr15.139858888.139868418_.V.	chr15	139858888	139868418	0.532648
HADHA	chr3	112752865	112797733	chr3.113042836.113046836_.P.	chr3	113042836	113046836	0.532652
C8orf76	chr4	16137193	16158255	chr4.16527039.16532019_.V.	chr4	16527039	16532019	0.532875
RAB4B	chr6	48989172	48999608	chr6.49219763.49223763_.P.	chr6	49219763	49223763	0.53293
CARS2	chr11	77229971	77265272	chr11.76880640.76886850_.V.	chr11	76880640	76886850	0.532998
PLEKHO1	chr4	98923996	98934189	chr4.98803588.98807588_.P.	chr4	98803588	98807588	0.53304
RPS5	chr6	62967994	62974350	chr6.63444151.63445363_.C.	chr6	63444151	63445363	0.533063
HARS2	chr2	142401328	142409619	chr2.142483896.142487896_.P.	chr2	142483896	142487896	0.533093
CYBC1	chr12	656347	662513	chr12.448428.452428_.P.	chr12	448428	452428	0.533188
CSNK1D	chr12	768865	796595	chr12.453099.460989_.V.	chr12	453099	460989	0.533238
COG1	chr12	7743274	7760504	chr12.8178209.8181929_.V.	chr12	8178209	8181929	0.533255
ASB6	chr1	269828985	269834271	chr1.270259836.270264736_.V.	chr1	270259836	270264736	0.533328
SDHA	chr16	79834044	79862524	chr16.79538042.79539074_.C.	chr16	79538042	79539074	0.533364
SRM	chr6	71246876	71253508	chr6.70997366.71001106_.V.	chr6	70997366	71001106	0.533365
HMG20B	chr2	75093075	75098536	chr2.74729195.74730347_.C.	chr2	74729195	74730347	0.533383
RECQL5	chr12	5732348	5770133	chr12.6214528.6215144_.C.	chr12	6214528	6215144	0.533798
CYC1	chr4	606516	608996	chr4.782159.793879_.V.	chr4	782159	793879	0.53391
TBCD	chr12	329714	449556	chr12.453099.460989_.V.	chr12	453099	460989	0.533999
MRPL20	chr6	63670755	63675839	chr6.63679085.63683085_.P.	chr6	63679085	63683085	0.534069
DEF8	chr6	140908	160692	chr6.179225.183225_.P.	chr6	179225	183225	0.534106
NSDHL	chrX	123906199	123929117	chrX.124025315.124028273_.C.	chrX	124025315	124028273	0.534348
VKORC1	chr3	17386245	17389905	chr3.17809718.17813718_.P.	chr3	17809718	17813718	0.534364
CARS2	chr11	77229971	77265272	chr11.76887510.76890510_.V.	chr11	76887510	76890510	0.534504
ENSSSCG00000036988	chr7	1980292	1988727	chr7.2417517.2421517_.P.	chr7	2417517	2421517	0.534523
SDHA	chr16	79834044	79862524	chr16.79495219.79497289_.V.	chr16	79495219	79497289	0.534592
SHANK2	chr2	2864331	3015314	chr2.2705840.2713480_.V.	chr2	2705840	2713480	0.534617
XAB2	chr2	71521081	71530929	chr2.71110600.71114230_.V.	chr2	71110600	71114230	0.535006
BRMS1	chr2	6046098	6053667	chr2.6456140.6460880_.V.	chr2	6456140	6460880	0.535043
ENSSSCG00000061352	chr7	85598675	85602661	chr7.85919594.85923594_.P.	chr7	85919594	85923594	0.53511
FIGNL1	chr9	136484216	136488250	chr9.136649752.136654312_.V.	chr9	136649752	136654312	0.535577
MED8	chr6	167861373	167869411	chr6.167796056.167799916_.V.	chr6	167796056	167799916	0.535667
ATP5ME	chr8	110605	113510	chr8.79738.81698_.V.	chr8	79738	81698	0.535678
MRPL36	chr16	79001549	79004358	chr16.78888489.78894099_.V.	chr16	78888489	78894099	0.535687
MMD2	chr3	3729531	3775205	chr3.3231956.3244946_.V.	chr3	3231956	3244946	0.535799
MRPL36	chr16	79001549	79004358	chr16.78539179.78544609_.V.	chr16	78539179	78544609	0.535807
AURKAIP1	chr6	63656119	63657472	chr6.63453866.63457336_.V.	chr6	63453866	63457336	0.535895
NSDHL	chrX	123906199	123929117	chrX.124024145.124028145_.P.	chrX	124024145	124028145	0.536052
GPS1	chr12	951867	957080	chr12.1304812.1306458_.C.	chr12	1304812	1306458	0.53628
TUBA4A	chr15	121288957	121294853	chr15.121425642.121429642_.P.	chr15	121425642	121429642	0.53632
FCGR1A	chr4	99233611	99242586	chr4.98803588.98807588_.P.	chr4	98803588	98807588	0.536343
JOSD1	chr5	9321640	9335041	chr5.9545177.9549177_.P.	chr5	9545177	9549177	0.536444
CCNL2	chr6	63659054	63668047	chr6.63453866.63457336_.V.	chr6	63453866	63457336	0.536741
GLRX3	chr14	139072575	139111249	chr14.139444509.139447079_.V.	chr14	139444509	139447079	0.536767
PCCB	chr13	77217428	77316568	chr13.76943395.76947395_.P.	chr13	76943395	76947395	0.536768
C1orf174	chr6	65323756	65333886	chr6.65025442.65029442_.P.	chr6	65025442	65029442	0.536804
ENSSSCG00000051057	chr4	129797110	129860442	chr4.129319459.129323069_.V.	chr4	129319459	129323069	0.536856
MYL6	chr5	21559029	21562413	chr5.21622762.21626762_.P.	chr5	21622762	21626762	0.536966
ENSSSCG00000032573	chr4	75636278	75646153	chr4.75737402.75741402_.P.	chr4	75737402	75741402	0.537047
BRD9	chr16	79473745	79492635	chr16.79295297.79302303_.C.	chr16	79295297	79302303	0.537058
TUBGCP2	chr14	141233856	141253359	chr14.140812715.140816165_.C.	chr14	140812715	140816165	0.537164
FAM50A	chrX	124967510	124973483	chrX.125148743.125152743_.P.	chrX	125148743	125152743	0.537262
NIT1	chr4	89320712	89327066	chr4.88972183.88973295_.C.	chr4	88972183	88973295	0.537371
CYC1	chr4	606516	608996	chr4.441311.445311_.P.	chr4	441311	445311	0.537423
BUD23	chr3	10960092	10973082	chr3.11052516.11053085_.C.	chr3	11052516	11053085	0.537454
TUBGCP2	chr14	141233856	141253359	chr14.141151169.141169699_.V.	chr14	141151169	141169699	0.537464
DFFA	chr6	70724590	70736236	chr6.71017576.71021076_.V.	chr6	71017576	71021076	0.537482
FXR2	chr12	52882870	52903450	chr12.53006559.53008829_.V.	chr12	53006559	53008829	0.537597
VPS28	chr4	362912	370588	chr4.441311.445311_.P.	chr4	441311	445311	0.537714
PSMA7	chr17	61566373	61572438	chr17.61208112.61211942_.V.	chr17	61208112	61211942	0.537734
MAPK3	chr3	18291445	18299567	chr3.17812944.17813910_.C.	chr3	17812944	17813910	0.537745
POP4	chr6	39734559	39760953	chr6.40129356.40134356_.V.	chr6	40129356	40134356	0.537803
SLC35B1	chr12	25881256	25888293	chr12.26153561.26157561_.P.	chr12	26153561	26157561	0.537818
SLC41A3	chr7	53672130	53748727	chr7.53285609.53288709_.V.	chr7	53285609	53288709	0.537851
ENSSSCG00000012886	chr2	4682315	4695942	chr2.4256940.4259620_.V.	chr2	4256940	4259620	0.537903
SLC7A7	chr7	76198256	76235402	chr7.76003612.76007612_.P.	chr7	76003612	76007612	0.537973
FUS	chr3	17314332	17326637	chr3.17803416.17807526_.V.	chr3	17803416	17807526	0.537998
PUF60	chr4	812131	824318	chr4.377258.378347_.C.	chr4	377258	378347	0.53806
OTUD5	chrX	43000231	43029468	chrX.42651789.42655789_.P.	chrX	42651789	42655789	0.538182
JPT1	chr12	6139428	6158452	chr12.6337182.6338139_.C.	chr12	6337182	6338139	0.538228
STAT5A	chr12	20474227	20499138	chr12.20166659.20168579_.V.	chr12	20166659	20168579	0.538295
DPEP1	chr6	361197	376616	chr6.180690.182821_.C.	chr6	180690	182821	0.538305
NDUFA10	chr15	138986421	139031897	chr15.139052628.139057078_.V.	chr15	139052628	139057078	0.538366
NDUFS6	chr16	78993913	79000006	chr16.78729349.78736299_.V.	chr16	78729349	78736299	0.53846
USP11	chrX	41851602	41866355	chrX.42174600.42175367_.C.	chrX	42174600	42175367	0.538725
ZP3	chr3	9934761	9944941	chr3.9460014.9461065_.C.	chr3	9460014	9461065	0.538726
TCL1B	chr7	116912976	116917934	chr7.116469559.116474519_.V.	chr7	116469559	116474519	0.5388
PDCD6	chr16	79818958	79835746	chr16.79550266.79551345_.C.	chr16	79550266	79551345	0.538849
ATP6V0E2	chr18	55877504	55882204	chr18.55614429.55616784_.C.	chr18	55614429	55616784	0.538857
MRM1	chr12	38124400	38144083	chr12.38059927.38063927_.P.	chr12	38059927	38063927	0.538913
ENSSSCG00000056015	chr6	61202803	61213758	chr6.60857817.60859961_.C.	chr6	60857817	60859961	0.539139
C1orf54	chr4	98805588	98814563	chr4.98803588.98807588_.P.	chr4	98803588	98807588	0.539227
BRD9	chr16	79473745	79492635	chr16.79741769.79744539_.V.	chr16	79741769	79744539	0.539291
ENSSSCG00000062841	chr15	115446825	115450516	chr15.115351188.115353598_.V.	chr15	115351188	115353598	0.539555
ENSSSCG00000045223	chr6	166945409	166957165	chr6.167435586.167437366_.V.	chr6	167435586	167437366	0.539956
PALLD	chr14	20678452	21020125	chr14.21009729.21013389_.V.	chr14	21009729	21013389	0.540266
ASB11	chrX	11842855	11868793	chrX.12091242.12095242_.P.	chrX	12091242	12095242	0.540637
GLRX3	chr14	139072575	139111249	chr14.138976219.138981529_.V.	chr14	138976219	138981529	0.540706
ENSSSCG00000032959	chrX	125001675	125002920	chrX.125180305.125182027_.C.	chrX	125180305	125182027	0.540836
FANCA	chr6	253207	300152	chr6.179225.183225_.P.	chr6	179225	183225	0.540864
DNAJB6	chr18	1444739	1499887	chr18.1095905.1098925_.V.	chr18	1095905	1098925	0.540995
SHANK2	chr2	2864331	3015314	chr2.2723860.2733450_.V.	chr2	2723860	2733450	0.541104
ATP5PO	chr13	197509331	197519588	chr13.197465015.197468485_.V.	chr13	197465015	197468485	0.541347
DUSP28	chr15	139537326	139539438	chr15.139044907.139048907_.P.	chr15	139044907	139048907	0.541542
NUDT9	chr8	131443997	131472696	chr8.131031428.131035218_.V.	chr8	131031428	131035218	0.541779
BNIP3	chr14	140362127	140371907	chr14.140087869.140090589_.V.	chr14	140087869	140090589	0.541938
SYTL3	chr1	8453283	8546530	chr1.8357656.8360166_.V.	chr1	8357656	8360166	0.541971
ENSSSCG00000057427	chr18	2568274	2595510	chr18.2272575.2275685_.V.	chr18	2272575	2275685	0.542107
DHRS7B	chr12	61320730	61350219	chr12.61055733.61059733_.P.	chr12	61055733	61059733	0.542471
NAA10	chrX	124658158	124662702	chrX.124407289.124411289_.P.	chrX	124407289	124411289	0.542521
SAL1	chr1	253638015	253642866	chr1.253792913.253796913_.P.	chr1	253792913	253796913	0.542656
EEF1B2	chr15	109451514	109455525	chr15.109247828.109253198_.V.	chr15	109247828	109253198	0.54271
SDHA	chr16	79834044	79862524	chr16.79653319.79662869_.V.	chr16	79653319	79662869	0.542715
SRM	chr6	71246876	71253508	chr6.71017576.71021076_.V.	chr6	71017576	71021076	0.542752
MAF1	chr4	597472	600447	chr4.377258.378347_.C.	chr4	377258	378347	0.542821
RPS14	chr2	151430049	151433856	chr2.151153756.151157756_.P.	chr2	151153756	151157756	0.542848
ARHGAP27	chr12	18037138	18082348	chr12.18036976.18040754_.C.	chr12	18036976	18040754	0.542909
C19orf67	chr2	65100755	65104628	chr2.64716906.64720906_.P.	chr2	64716906	64720906	0.542985
ENSSSCG00000035997	chrX	124926772	124929791	chrX.124427335.124429654_.C.	chrX	124427335	124429654	0.54313
VPS41	chr18	55301624	55466628	chr18.55271610.55272585_.C.	chr18	55271610	55272585	0.543413
SENP3	chr12	52765187	52867576	chr12.53006559.53008829_.V.	chr12	53006559	53008829	0.543506
NARF	chr12	632363	651817	chr12.740005.744005_.P.	chr12	740005	744005	0.543633
ENSSSCG00000038506	chr9	135025443	135078913	chr9.135368712.135371122_.V.	chr9	135368712	135371122	0.543681
SDHA	chr16	79834044	79862524	chr16.79898299.79904919_.V.	chr16	79898299	79904919	0.543727
ENSSSCG00000031249	chr13	207493659	207499867	chr13.207225755.207228460_.C.	chr13	207225755	207228460	0.543791
AP2A2	chr2	580182	628087	chr2.212170.216170_.P.	chr2	212170	216170	0.544147
PEX19	chr4	90195852	90205215	chr4.90288394.90292394_.P.	chr4	90288394	90292394	0.544312
EDC3	chr7	58828727	58897919	chr7.59068728.59072728_.P.	chr7	59068728	59072728	0.54445
IDH3G	chrX	124528585	124537575	chrX.124642648.124648648_.V.	chrX	124642648	124648648	0.54447
IPO9	chr10	24110064	24150291	chr10.24458712.24459669_.C.	chr10	24458712	24459669	0.544498
ENSSSCG00000038506	chr9	135025443	135078913	chr9.134794722.134800842_.V.	chr9	134794722	134800842	0.54452
RPS3	chr9	9624990	9630401	chr9.9835482.9841672_.V.	chr9	9835482	9841672	0.544524
RNF4	chr8	1353658	1380634	chr8.1223429.1227429_.P.	chr8	1223429	1227429	0.544598
VAT1	chr12	19870312	19879230	chr12.20166659.20168579_.V.	chr12	20166659	20168579	0.54462
AJUBA	chr7	76063058	76076585	chr7.76005976.76006524_.C.	chr7	76005976	76006524	0.544685
TUBGCP2	chr14	141233856	141253359	chr14.141189763.141193763_.P.	chr14	141189763	141193763	0.544935
PRR14	chr3	17745892	17751099	chr3.17445606.17447676_.V.	chr3	17445606	17447676	0.544973
PPP1CA	chr2	5119939	5123617	chr2.5070700.5072860_.V.	chr2	5070700	5072860	0.545059
GATD1	chr2	474296	480736	chr2.212170.216170_.P.	chr2	212170	216170	0.545303
ZMIZ2	chr18	50579655	50598562	chr18.50125275.50128495_.V.	chr18	50125275	50128495	0.545383
ENSSSCG00000033019	chr1	267961404	267964881	chr1.268094326.268100136_.V.	chr1	268094326	268100136	0.54541
BRD9	chr16	79473745	79492635	chr16.79653319.79662869_.V.	chr16	79653319	79662869	0.545557
UBE2J2	chr6	63555488	63568017	chr6.64017978.64020207_.C.	chr6	64017978	64020207	0.545587
ENSSSCG00000052671	chr6	54564793	54568340	chr6.54346936.54350546_.V.	chr6	54346936	54350546	0.545607
BRD9	chr16	79473745	79492635	chr16.79808628.79809073_.C.	chr16	79808628	79809073	0.545639
CSTB	chr13	206706063	206710646	chr13.206906685.206910205_.V.	chr13	206906685	206910205	0.545711
PRPF31	chr6	55995091	56011441	chr6.55701622.55705622_.P.	chr6	55701622	55705622	0.545722
TIMM44	chr2	71271805	71287817	chr2.71110600.71114230_.V.	chr2	71110600	71114230	0.545732
ENSSSCG00000015632	chr9	136893356	137056101	chr9.136578362.136582362_.P.	chr9	136578362	136582362	0.545781
OXTR	chr13	65134057	65153487	chr13.65365608.65369608_.P.	chr13	65365608	65369608	0.545784
NSDHL	chrX	123906199	123929117	chrX.124232736.124236736_.P.	chrX	124232736	124236736	0.545813
ZNRD2	chr2	6683057	6684494	chr2.6456140.6460880_.V.	chr2	6456140	6460880	0.545832
MED8	chr6	167861373	167869411	chr6.167684752.167687008_.C.	chr6	167684752	167687008	0.545846
FIGNL1	chr9	136484216	136488250	chr9.136578362.136582362_.P.	chr9	136578362	136582362	0.545961
CNPY2	chr5	21707834	21711292	chr5.21622762.21626762_.P.	chr5	21622762	21626762	0.546018
MEA1	chr7	38074439	38081897	chr7.38097569.38102239_.V.	chr7	38097569	38102239	0.546353
CDK5RAP3	chr12	24224263	24234467	chr12.23729110.23733110_.P.	chr12	23729110	23733110	0.546505
ENSSSCG00000012088	chr13	207801096	207818130	chr13.207369155.207370835_.V.	chr13	207369155	207370835	0.546607
DUSP28	chr15	139537326	139539438	chr15.139822668.139834538_.V.	chr15	139822668	139834538	0.546669
COQ4	chr1	268756685	268768343	chr1.268689502.268693502_.P.	chr1	268689502	268693502	0.546695
ENSSSCG00000033019	chr1	267961404	267964881	chr1.267741236.267743686_.V.	chr1	267741236	267743686	0.546926
KAT5	chr2	6560513	6572466	chr2.6895080.6899700_.V.	chr2	6895080	6899700	0.547223
ECHS1	chr14	141339364	141348994	chr14.141098189.141104699_.V.	chr14	141098189	141104699	0.547364
WDR55	chr2	142378462	142384677	chr2.142804530.142808530_.P.	chr2	142804530	142808530	0.5475
ENSSSCG00000038506	chr9	135025443	135078913	chr9.134847862.134850842_.V.	chr9	134847862	134850842	0.547511
VPS25	chr12	20082865	20088566	chr12.20166659.20168579_.V.	chr12	20166659	20168579	0.547564
PSMA7	chr17	61566373	61572438	chr17.61683622.61687972_.V.	chr17	61683622	61687972	0.547591
EIF3B	chr3	1645706	1666091	chr3.1228872.1232833_.C.	chr3	1228872	1232833	0.547771
IPO9	chr10	24110064	24150291	chr10.24179769.24184649_.V.	chr10	24179769	24184649	0.54786
AGFG2	chr3	8468044	8490831	chr3.8836970.8837652_.C.	chr3	8836970	8837652	0.548034
RIMKLA	chr6	168916725	168950046	chr6.168524156.168530576_.V.	chr6	168524156	168530576	0.548152
SLC38A8	chr6	4564533	4594520	chr6.4640764.4644764_.P.	chr6	4640764	4644764	0.548352
ENSSSCG00000061173	chrX	110774840	110792950	chrX.111247183.111248501_.C.	chrX	111247183	111248501	0.548363
TBRG4	chr18	50365988	50378084	chr18.49977355.49983615_.V.	chr18	49977355	49983615	0.54838
DGAT1	chr4	452662	466684	chr4.441311.445311_.P.	chr4	441311	445311	0.548438
PCDHGA4	chr2	142993554	143156556	chr2.143004701.143005341_.C.	chr2	143004701	143005341	0.548848
MRPS6	chr13	197738890	197756785	chr13.197465015.197468485_.V.	chr13	197465015	197468485	0.548895
PRPF4	chr1	253906717	253925046	chr1.253792913.253796913_.P.	chr1	253792913	253796913	0.549132
RPS20	chr4	75762209	75769955	chr4.76065169.76068979_.V.	chr4	76065169	76068979	0.54914
CCER2	chr6	47712765	47715620	chr6.47969275.47973275_.P.	chr6	47969275	47973275	0.549242
UQCRQ	chr2	135186501	135188293	chr2.135137272.135141272_.P.	chr2	135137272	135141272	0.549301
ENSSSCG00000051352	chr14	73350356	73357245	chr14.73180892.73184892_.P.	chr14	73180892	73184892	0.549315
TUBB2A	chr7	1910269	1914761	chr7.1470509.1472579_.V.	chr7	1470509	1472579	0.549398
ATP6V0B	chr6	167316947	167320212	chr6.167190926.167200676_.V.	chr6	167190926	167200676	0.549536
ENSSSCG00000035997	chrX	124926772	124929791	chrX.125271488.125274598_.V.	chrX	125271488	125274598	0.549635
RETREG2	chr15	121212881	121218812	chr15.121428658.121429211_.C.	chr15	121428658	121429211	0.549651
PGS1	chr12	3589541	3628961	chr12.3166999.3170069_.V.	chr12	3166999	3170069	0.549718
ENSSSCG00000038506	chr9	135025443	135078913	chr9.134571202.134575572_.V.	chr9	134571202	134575572	0.549719
COX5A	chr7	58622964	58644021	chr7.59068728.59072728_.P.	chr7	59068728	59072728	0.549743
GPR137	chr2	7826456	7830969	chr2.8286187.8288147_.C.	chr2	8286187	8288147	0.549768
AIFM1	chrX	106670520	106708317	chrX.106659892.106661951_.C.	chrX	106659892	106661951	0.549808
NAXD	chr11	77210228	77230680	chr11.76887510.76890510_.V.	chr11	76887510	76890510	0.54982
BNIP3	chr14	140362127	140371907	chr14.140746869.140750169_.V.	chr14	140746869	140750169	0.549972
AFAP1L1	chr2	150445126	150510002	chr2.150286910.150293060_.V.	chr2	150286910	150293060	0.549992
CYC1	chr4	606516	608996	chr4.801299.805749_.V.	chr4	801299	805749	0.550013
FBXO17	chr6	47732303	47759606	chr6.47969275.47973275_.P.	chr6	47969275	47973275	0.550165
ENSSSCG00000033707	chr12	61514310	61563818	chr12.61055733.61059733_.P.	chr12	61055733	61059733	0.550304
PDXP	chr5	10162643	10169512	chr5.10587800.10588562_.C.	chr5	10587800	10588562	0.550395
ENSSSCG00000032959	chrX	125001675	125002920	chrX.124903258.124909988_.V.	chrX	124903258	124909988	0.550506
ENSSSCG00000029830	chr4	136107	138652	chr4.441311.445311_.P.	chr4	441311	445311	0.550532
NCCRP1	chr6	47915118	47929937	chr6.47969275.47973275_.P.	chr6	47969275	47973275	0.550558
LIG1	chr6	53620483	53686562	chr6.53761062.53765062_.P.	chr6	53761062	53765062	0.550583
SSR1	chr7	4652921	4685901	chr7.4504349.4508659_.V.	chr7	4504349	4508659	0.55068
LYPLAL1	chr10	8946487	9062412	chr10.8917679.8921219_.V.	chr10	8917679	8921219	0.550716
POLD1	chr6	55247880	55272085	chr6.55717729.55721729_.P.	chr6	55717729	55721729	0.550764
ENSSSCG00000038506	chr9	135025443	135078913	chr9.135373142.135380772_.V.	chr9	135373142	135380772	0.550969
C11orf98	chr2	9084256	9090037	chr2.9082256.9086256_.P.	chr2	9082256	9086256	0.550988
ENSSSCG00000025928	chr6	53974309	53978544	chr6.54070265.54074265_.P.	chr6	54070265	54074265	0.551108
IDH3G	chrX	124528585	124537575	chrX.124822947.124824355_.C.	chrX	124822947	124824355	0.55126
RPS14	chr2	151430049	151433856	chr2.151555380.151563830_.V.	chr2	151555380	151563830	0.551273
SELENOF	chr4	129258944	129287720	chr4.129319564.129323564_.P.	chr4	129319564	129323564	0.551471
YJU2	chr2	74509739	74528300	chr2.74042210.74044130_.V.	chr2	74042210	74044130	0.551499
ILK	chr9	3145608	3159858	chr9.3120522.3124932_.V.	chr9	3120522	3124932	0.551584
ENSSSCG00000003612	chr6	88695926	88708678	chr6.88808587.88809709_.C.	chr6	88808587	88809709	0.55171
ATP5ME	chr8	110605	113510	chr8.444863.450757_.C.	chr8	444863	450757	0.551788
TMEM147	chr6	44979190	44981049	chr6.45344637.45348637_.P.	chr6	45344637	45348637	0.551811
ENSSSCG00000057427	chr18	2568274	2595510	chr18.2154505.2156285_.V.	chr18	2154505	2156285	0.552124
ENSSSCG00000027723	chr15	137567231	137621880	chr15.137673710.137677710_.P.	chr15	137673710	137677710	0.552219
ENSSSCG00000032959	chrX	125001675	125002920	chrX.125271488.125274598_.V.	chrX	125271488	125274598	0.552286
POLA2	chr2	6922387	6950179	chr2.7363246.7367246_.P.	chr2	7363246	7367246	0.552289
ENSSSCG00000035997	chrX	124926772	124929791	chrX.125148743.125152743_.P.	chrX	125148743	125152743	0.552456
POLR3H	chr5	6997939	7014421	chr5.7431892.7432609_.C.	chr5	7431892	7432609	0.552501
DRAP1	chr2	6409655	6412395	chr2.6526990.6534360_.V.	chr2	6526990	6534360	0.552557
PRR14	chr3	17745892	17751099	chr3.17803416.17807526_.V.	chr3	17803416	17807526	0.55272
NDUFA6	chr5	6562011	6567647	chr5.6576101.6577139_.C.	chr5	6576101	6577139	0.552941
EEF1AKMT1	chr11	1067061	1082591	chr11.1559030.1562300_.V.	chr11	1559030	1562300	0.553035
SLC35A4	chr2	142323341	142325335	chr2.142483896.142487896_.P.	chr2	142483896	142487896	0.553084
FIGNL1	chr9	136484216	136488250	chr9.136285762.136289922_.V.	chr9	136285762	136289922	0.553315
NARF	chr12	632363	651817	chr12.448428.452428_.P.	chr12	448428	452428	0.553347
MRPL10	chr12	24075632	24083052	chr12.23579721.23583721_.P.	chr12	23579721	23583721	0.553464
TRAF3IP1	chr15	137863609	137912477	chr15.137555738.137558808_.V.	chr15	137555738	137558808	0.553642
PRR14	chr3	17745892	17751099	chr3.17812944.17813910_.C.	chr3	17812944	17813910	0.553699
MRPL11	chr2	5978483	5981449	chr2.6456140.6460880_.V.	chr2	6456140	6460880	0.553931
ENSSSCG00000021624	chr10	23767206	23778722	chr10.23626979.23630979_.P.	chr10	23626979	23630979	0.553946
CYBC1	chr12	656347	662513	chr12.1053218.1057218_.P.	chr12	1053218	1057218	0.554494
NLRP8	chr6	60350622	60370529	chr6.60422807.60424327_.C.	chr6	60422807	60424327	0.554764
EHD1	chr2	7298208	7321576	chr2.6895080.6899700_.V.	chr2	6895080	6899700	0.554796
YKT6	chr18	50960113	50971384	chr18.50750846.50751473_.C.	chr18	50750846	50751473	0.554798
SERPINB1	chr7	1684215	1693299	chr7.1748321.1749415_.C.	chr7	1748321	1749415	0.554862
MRPL36	chr16	79001549	79004358	chr16.78911469.78914430_.C.	chr16	78911469	78914430	0.555264
BCAP31	chrX	124457001	124484743	chrX.124822947.124824355_.C.	chrX	124822947	124824355	0.555292
MRPL45	chr12	23751926	23766459	chr12.23729110.23733110_.P.	chr12	23729110	23733110	0.555358
PDGFA	chr3	301584	321712	chr3.343167.350359_.C.	chr3	343167	350359	0.555645
AAAS	chr5	18526076	18537830	chr5.18586758.18590758_.P.	chr5	18586758	18590758	0.555757
CDIPT	chr3	18084549	18091798	chr3.18021096.18025096_.P.	chr3	18021096	18025096	0.55579
LRPAP1	chr8	2125405	2145647	chr8.2299768.2308478_.V.	chr8	2299768	2308478	0.555934
ENSSSCG00000032166	chr12	6240277	6247343	chr12.6214528.6215144_.C.	chr12	6214528	6215144	0.556498
MED8	chr6	167861373	167869411	chr6.167922536.167926936_.V.	chr6	167922536	167926936	0.556578
MRPS23	chr12	34122020	34129548	chr12.33861199.33867119_.V.	chr12	33861199	33867119	0.556655
APOE	chr6	51372292	51375330	chr6.51402558.51406558_.P.	chr6	51402558	51406558	0.556656
FAM104A	chr12	7727796	7749240	chr12.7581599.7584879_.V.	chr12	7581599	7584879	0.556708
ENSSSCG00000014540	chr2	9535148	9537974	chr2.9195750.9198850_.V.	chr2	9195750	9198850	0.556786
RPL27	chr12	19892217	19894504	chr12.20166659.20168579_.V.	chr12	20166659	20168579	0.55691
DYNLL2	chr12	34349294	34356472	chr12.33861199.33867119_.V.	chr12	33861199	33867119	0.556993
DAD1	chr7	76432051	76457192	chr7.76005976.76006524_.C.	chr7	76005976	76006524	0.557076
POLR2G	chr2	9004390	9017779	chr2.9195750.9198850_.V.	chr2	9195750	9198850	0.55708
NARF	chr12	632363	651817	chr12.448754.450833_.C.	chr12	448754	450833	0.557158
SAP18	chr11	1291202	1298983	chr11.1656336.1660336_.P.	chr11	1656336	1660336	0.557171
RPS11	chr6	54577667	54580846	chr6.54761096.54766246_.V.	chr6	54761096	54766246	0.557199
PRSS8	chr3	17357802	17362220	chr3.17613617.17614750_.C.	chr3	17613617	17614750	0.557338
NR2C2AP	chr2	58675990	58678130	chr2.58631062.58632193_.C.	chr2	58631062	58632193	0.557518
ENSSSCG00000012088	chr13	207801096	207818130	chr13.208293451.208297451_.P.	chr13	208293451	208297451	0.557654
HIRIP3	chr3	18198807	18202089	chr3.17812944.17813910_.C.	chr3	17812944	17813910	0.557659
ABHD17A	chr2	76658068	76666552	chr2.76277430.76279160_.V.	chr2	76277430	76279160	0.557689
MRPL36	chr16	79001549	79004358	chr16.79295297.79302303_.C.	chr16	79295297	79302303	0.557759
SDHA	chr16	79834044	79862524	chr16.79797679.79802279_.V.	chr16	79797679	79802279	0.557835
EBNA1BP2	chr6	168049758	168061013	chr6.167796056.167799916_.V.	chr6	167796056	167799916	0.557922
BNIP3	chr14	140362127	140371907	chr14.140835389.140842459_.V.	chr14	140835389	140842459	0.557927
ENSSSCG00000044155	chr2	142321430	142324016	chr2.142483896.142487896_.P.	chr2	142483896	142487896	0.558058
MRPL40	chr14	51102613	51105767	chr14.50810984.50814984_.P.	chr14	50810984	50814984	0.558081
TUBB2A	chr7	1910269	1914761	chr7.1748321.1749415_.C.	chr7	1748321	1749415	0.558441
TTLL13	chr7	55811855	55827077	chr7.55363709.55366089_.V.	chr7	55363709	55366089	0.558579
RPP40	chr7	2987271	3005271	chr7.2614139.2616239_.V.	chr7	2614139	2616239	0.558747
ENSSSCG00000060915	chr17	59172433	59175227	chr17.59150116.59154116_.P.	chr17	59150116	59154116	0.558845
STMP1	chr18	13641541	13665565	chr18.13502464.13506464_.P.	chr18	13502464	13506464	0.558885
PFDN2	chr4	89326798	89342325	chr4.88972183.88973295_.C.	chr4	88972183	88973295	0.559064
OSBPL2	chr17	61643377	61685819	chr17.61208112.61211942_.V.	chr17	61208112	61211942	0.559142
ZMAT2	chr2	142411089	142419137	chr2.142473803.142474940_.C.	chr2	142473803	142474940	0.559486
PRR13	chr5	18660814	18665925	chr5.18671981.18675981_.P.	chr5	18671981	18675981	0.559488
RECQL4	chr4	287214	293913	chr4.441311.445311_.P.	chr4	441311	445311	0.559666
PKIG	chr17	47008035	47044049	chr17.46638022.46640212_.V.	chr17	46638022	46640212	0.559945
DNAJC11	chr6	67463374	67529930	chr6.67938806.67942416_.V.	chr6	67938806	67942416	0.560079
PIMREG	chr12	50898501	50903464	chr12.50728138.50729135_.C.	chr12	50728138	50729135	0.560147
TBC1D10B	chr3	17944629	17956069	chr3.17812944.17813910_.C.	chr3	17812944	17813910	0.560228
TCL1B	chr7	116912976	116917934	chr7.116476479.116479379_.V.	chr7	116476479	116479379	0.560294
GMPPA	chr15	121507564	121515300	chr15.121428658.121429211_.C.	chr15	121428658	121429211	0.56034
WRAP73	chr6	65155209	65167079	chr6.65005436.65012316_.V.	chr6	65005436	65012316	0.560398
COX8A	chr2	8101613	8103285	chr2.8286187.8288147_.C.	chr2	8286187	8288147	0.56051
TMED4	chr18	50699470	50702705	chr18.50728428.50729797_.C.	chr18	50728428	50729797	0.560734
TUBGCP2	chr14	141233856	141253359	chr14.141133839.141138489_.V.	chr14	141133839	141138489	0.560819
AARSD1	chr12	19918248	19926825	chr12.20166659.20168579_.V.	chr12	20166659	20168579	0.560939
CYP2E1	chr14	141690426	141736817	chr14.141450562.141451766_.C.	chr14	141450562	141451766	0.560945
ENSSSCG00000045223	chr6	166945409	166957165	chr6.166907657.166910521_.C.	chr6	166907657	166910521	0.560966
ARHGEF7	chr11	77427368	77530993	chr11.77854120.77859120_.V.	chr11	77854120	77859120	0.561157
DPEP1	chr6	361197	376616	chr6.251207.255207_.P.	chr6	251207	255207	0.561202
ENSSSCG00000031249	chr13	207493659	207499867	chr13.207369155.207370835_.V.	chr13	207369155	207370835	0.561332
CLN6	chr1	166107228	166126808	chr1.166599696.166602986_.V.	chr1	166599696	166602986	0.561395
VPS28	chr4	362912	370588	chr4.785393.798477_.C.	chr4	785393	798477	0.561415
NLRP8	chr6	60350622	60370529	chr6.60420391.60424391_.P.	chr6	60420391	60424391	0.561432
VKORC1	chr3	17386245	17389905	chr3.17445606.17447676_.V.	chr3	17445606	17447676	0.561451
DNPEP	chr15	121391746	121412864	chr15.121428658.121429211_.C.	chr15	121428658	121429211	0.562013
ENSSSCG00000037652	chr3	65951	140492	chr3.341139.345139_.P.	chr3	341139	345139	0.562059
TBC1D10B	chr3	17944629	17956069	chr3.17809718.17813718_.P.	chr3	17809718	17813718	0.562158
CNPY2	chr5	21707834	21711292	chr5.21663252.21667252_.P.	chr5	21663252	21667252	0.562169
ENSSSCG00000037652	chr3	65951	140492	chr3.343167.350359_.C.	chr3	343167	350359	0.562538
TRMT2A	chr14	51489892	51494190	chr14.51291092.51297177_.C.	chr14	51291092	51297177	0.562567
ZNF212	chr18	55528138	55541841	chr18.55271610.55272585_.C.	chr18	55271610	55272585	0.562657
HDGFL2	chr2	74332106	74357040	chr2.74042210.74044130_.V.	chr2	74042210	74044130	0.562941
NSDHL	chrX	123906199	123929117	chrX.124165690.124169690_.P.	chrX	124165690	124169690	0.56297
DGAT1	chr4	452662	466684	chr4.785393.798477_.C.	chr4	785393	798477	0.563006
GTPBP3	chr2	60352026	60357176	chr2.60740996.60744996_.P.	chr2	60740996	60744996	0.563083
PSMC5	chr12	15101859	15106213	chr12.15392487.15396487_.P.	chr12	15392487	15396487	0.563165
MRPL20	chr6	63670755	63675839	chr6.64017978.64020207_.C.	chr6	64017978	64020207	0.563385
FTSJ3	chr12	15106719	15114398	chr12.15360359.15364249_.V.	chr12	15360359	15364249	0.563587
ENSSSCG00000048787	chr15	137765933	137767998	chr15.137701312.137702888_.C.	chr15	137701312	137702888	0.56417
TALDO1	chr2	464728	472835	chr2.709596.713596_.P.	chr2	709596	713596	0.564339
RDH13	chr6	59274387	59292765	chr6.59233436.59233978_.C.	chr6	59233436	59233978	0.56443
GPS1	chr12	951867	957080	chr12.453099.460989_.V.	chr12	453099	460989	0.564509
VAT1	chr12	19870312	19879230	chr12.19529603.19533603_.P.	chr12	19529603	19533603	0.564531
ENSSSCG00000038506	chr9	135025443	135078913	chr9.135113078.135117078_.P.	chr9	135113078	135117078	0.564595
GINS2	chr6	3218702	3243899	chr6.3710866.3717166_.V.	chr6	3710866	3717166	0.56465
OTUD5	chrX	43000231	43029468	chrX.42680269.42684269_.P.	chrX	42680269	42684269	0.564757
FEM1A	chr2	74042989	74044983	chr2.74042210.74044130_.V.	chr2	74042210	74044130	0.564792
TUBGCP2	chr14	141233856	141253359	chr14.141098189.141104699_.V.	chr14	141098189	141104699	0.564794
C10orf143	chr14	139013253	139050019	chr14.139346949.139351589_.V.	chr14	139346949	139351589	0.564844
COG1	chr12	7743274	7760504	chr12.8170949.8173959_.V.	chr12	8170949	8173959	0.564852
CUL7	chr7	38097854	38115822	chr7.38097569.38102239_.V.	chr7	38097569	38102239	0.56499
CA5A	chr6	1506042	1538777	chr6.1020937.1024937_.P.	chr6	1020937	1024937	0.565364
SEZ6L2	chr3	18098102	18119558	chr3.17812944.17813910_.C.	chr3	17812944	17813910	0.565398
SLC16A5	chr12	6185528	6200001	chr12.6214528.6215144_.C.	chr12	6214528	6215144	0.565414
DGAT1	chr4	452662	466684	chr4.377258.378347_.C.	chr4	377258	378347	0.565441
WRAP73	chr6	65155209	65167079	chr6.64710876.64718966_.V.	chr6	64710876	64718966	0.565484
BRD9	chr16	79473745	79492635	chr16.79438153.79439277_.C.	chr16	79438153	79439277	0.565497
MTMR1	chrX	122394921	122453905	chrX.122002378.122004278_.V.	chrX	122002378	122004278	0.565784
MRPL54	chr2	74925070	74928167	chr2.74729195.74730347_.C.	chr2	74729195	74730347	0.565866
PCID2	chr11	78541318	78556733	chr11.78167005.78170890_.C.	chr11	78167005	78170890	0.565887
TXNL4A	chr6	127974543	127991177	chr6.127712046.127713246_.V.	chr6	127712046	127713246	0.565953
SERPINB1	chr7	1684215	1693299	chr7.1618809.1622759_.V.	chr7	1618809	1622759	0.566144
SELENOF	chr4	129258944	129287720	chr4.129319459.129323069_.V.	chr4	129319459	129323069	0.566222
FIGNL1	chr9	136484216	136488250	chr9.136240759.136244759_.P.	chr9	136240759	136244759	0.566348
TBCD	chr12	329714	449556	chr12.145208.149208_.P.	chr12	145208	149208	0.566355
MGMT	chr14	138499309	138771540	chr14.138976219.138981529_.V.	chr14	138976219	138981529	0.566441
NDUFA13	chr2	58401551	58411981	chr2.58631062.58632193_.C.	chr2	58631062	58632193	0.566566
NLRP5	chr6	60379623	60409465	chr6.60857817.60859961_.C.	chr6	60857817	60859961	0.566687
PRSS8	chr3	17357802	17362220	chr3.17809718.17813718_.P.	chr3	17809718	17813718	0.567309
ENSSSCG00000035728	chr12	1095096	1099180	chr12.1304812.1306458_.C.	chr12	1304812	1306458	0.567317
ENSSSCG00000046487	chr6	48052136	48059215	chr6.48150486.48153526_.V.	chr6	48150486	48153526	0.567328
ENSSSCG00000060915	chr17	59172433	59175227	chr17.59145902.59148352_.V.	chr17	59145902	59148352	0.56754
NSDHL	chrX	123906199	123929117	chrX.124234696.124236903_.C.	chrX	124234696	124236903	0.567546
POLR2F	chr5	9855983	9917726	chr5.9547161.9548308_.C.	chr5	9547161	9548308	0.567562
GAA	chr12	2314591	2336988	chr12.2095212.2099139_.C.	chr12	2095212	2099139	0.567567
TNNT1	chr6	59347582	59365284	chr6.59733286.59736796_.V.	chr6	59733286	59736796	0.567567
ENSSSCG00000016990	chr16	51225724	51260716	chr16.51049039.51051709_.V.	chr16	51049039	51051709	0.567666
TEPSIN	chr12	1519760	1529542	chr12.1304812.1306458_.C.	chr12	1304812	1306458	0.567727
ENKD1	chr6	28283117	28287306	chr6.27851452.27855452_.P.	chr6	27851452	27855452	0.567886
HAUS7	chrX	124234736	124258098	chrX.124423872.124427872_.P.	chrX	124423872	124427872	0.568024
ENSSSCG00000057427	chr18	2568274	2595510	chr18.2415625.2424205_.V.	chr18	2415625	2424205	0.568423
SMARCD2	chr12	15091729	15101899	chr12.15360359.15364249_.V.	chr12	15360359	15364249	0.568653
LYRM4	chr7	3070470	3192922	chr7.2623009.2626219_.V.	chr7	2623009	2626219	0.568754
DGAT1	chr4	452662	466684	chr4.782159.793879_.V.	chr4	782159	793879	0.568881
BRD9	chr16	79473745	79492635	chr16.79538042.79539074_.C.	chr16	79538042	79539074	0.569079
STMP1	chr18	13641541	13665565	chr18.13995535.13998965_.V.	chr18	13995535	13998965	0.569142
MRPL17	chr9	3075995	3083580	chr9.3120522.3124932_.V.	chr9	3120522	3124932	0.569303
ENSSSCG00000032573	chr4	75636278	75646153	chr4.75828169.75830959_.V.	chr4	75828169	75830959	0.56931
BCAP31	chrX	124457001	124484743	chrX.124814014.124818014_.P.	chrX	124814014	124818014	0.569377
FTL	chr6	54231172	54232750	chr6.53761062.53765062_.P.	chr6	53761062	53765062	0.569608
TRAF3IP1	chr15	137863609	137912477	chr15.137673710.137677710_.P.	chr15	137673710	137677710	0.56964
RPS16	chr6	48085678	48088423	chr6.48150486.48153526_.V.	chr6	48150486	48153526	0.569666
SERPINB1	chr7	1684215	1693299	chr7.1470509.1472579_.V.	chr7	1470509	1472579	0.569753
TRAF3IP1	chr15	137863609	137912477	chr15.137383458.137390388_.V.	chr15	137383458	137390388	0.56976
ZNHIT6	chr4	130298280	130386955	chr4.130737319.130739599_.V.	chr4	130737319	130739599	0.569779
ENSSSCG00000021624	chr10	23767206	23778722	chr10.23786279.23790279_.P.	chr10	23786279	23790279	0.56999
CAMTA1	chr6	67605790	68471920	chr6.67759306.67762556_.V.	chr6	67759306	67762556	0.570112
C9orf78	chr1	269986391	269995395	chr1.270259836.270264736_.V.	chr1	270259836	270264736	0.570177
TUBB2B	chr7	1951407	1956119	chr7.2325359.2327729_.V.	chr7	2325359	2327729	0.57022
IDH3G	chrX	124528585	124537575	chrX.124903258.124909988_.V.	chrX	124903258	124909988	0.570421
TMED4	chr18	50699470	50702705	chr18.50750846.50751473_.C.	chr18	50750846	50751473	0.570745
FZR1	chr2	75121835	75146835	chr2.75395470.75398190_.V.	chr2	75395470	75398190	0.570803
MRPS7	chr12	6052063	6055668	chr12.6337182.6338139_.C.	chr12	6337182	6338139	0.570846
SYT2	chr10	24638704	24669846	chr10.24684409.24686519_.V.	chr10	24684409	24686519	0.571049
TAF1C	chr6	4448778	4457088	chr6.4640764.4644764_.P.	chr6	4640764	4644764	0.571475
PLIN3	chr2	73969862	73995529	chr2.73485267.73486251_.C.	chr2	73485267	73486251	0.571717
TMEM9B	chr9	495693	521013	chr9.258992.261072_.V.	chr9	258992	261072	0.571809
ENO1	chr6	69385879	69401151	chr6.69685646.69696186_.V.	chr6	69685646	69696186	0.571875
PDGFA	chr3	301584	321712	chr3.345186.352116_.V.	chr3	345186	352116	0.571975
FTL	chr6	54231172	54232750	chr6.54070265.54074265_.P.	chr6	54070265	54074265	0.572464
SDHA	chr16	79834044	79862524	chr16.79544639.79547779_.V.	chr16	79544639	79547779	0.572535
ENSSSCG00000014540	chr2	9535148	9537974	chr2.9082256.9086256_.P.	chr2	9082256	9086256	0.572721
CSNK1D	chr12	768865	796595	chr12.1162187.1166187_.P.	chr12	1162187	1166187	0.572859
POLA2	chr2	6922387	6950179	chr2.6526990.6534360_.V.	chr2	6526990	6534360	0.573491
DYNLL2	chr12	34349294	34356472	chr12.33896719.33901049_.V.	chr12	33896719	33901049	0.573578
PDCD6	chr16	79818958	79835746	chr16.79877864.79878678_.C.	chr16	79877864	79878678	0.573613
MRPL40	chr14	51102613	51105767	chr14.51291092.51297177_.C.	chr14	51291092	51297177	0.573618
COMT	chr14	51385738	51403998	chr14.51291092.51297177_.C.	chr14	51291092	51297177	0.574442
CDIPT	chr3	18084549	18091798	chr3.17803416.17807526_.V.	chr3	17803416	17807526	0.574553
PHRF1	chr2	340528	371692	chr2.709596.713596_.P.	chr2	709596	713596	0.574599
SLC3A2	chr2	8892089	8919072	chr2.9293700.9298410_.V.	chr2	9293700	9298410	0.574847
HMG20B	chr2	75093075	75098536	chr2.75395470.75398190_.V.	chr2	75395470	75398190	0.574853
ATP6V0B	chr6	167316947	167320212	chr6.167684752.167687008_.C.	chr6	167684752	167687008	0.575157
ENSSSCG00000045735	chr18	50458411	50463097	chr18.50056015.50059125_.V.	chr18	50056015	50059125	0.575205
UBE2J2	chr6	63555488	63568017	chr6.63054906.63058226_.V.	chr6	63054906	63058226	0.575476
IDH3G	chrX	124528585	124537575	chrX.124427335.124429654_.C.	chrX	124427335	124429654	0.575495
ZFPL1	chr2	7098766	7103536	chr2.6895080.6899700_.V.	chr2	6895080	6899700	0.575613
FAM104A	chr12	7727796	7749240	chr12.8170949.8173959_.V.	chr12	8170949	8173959	0.57595
EIF4E2	chr15	133060247	133103719	chr15.132933798.132935628_.V.	chr15	132933798	132935628	0.576418
AKR1C8	chr10	65559508	65572895	chr10.65314989.65324449_.V.	chr10	65314989	65324449	0.576524
TMED3	chr7	48431375	48442645	chr7.48558753.48562753_.P.	chr7	48558753	48562753	0.576564
DTYMK	chr15	140248079	140255805	chr15.139822668.139834538_.V.	chr15	139822668	139834538	0.57733
MEPCE	chr3	8357289	8364661	chr3.8836970.8837652_.C.	chr3	8836970	8837652	0.577496
ENSSSCG00000038506	chr9	135025443	135078913	chr9.135272762.135281422_.V.	chr9	135272762	135281422	0.577644
NAXD	chr11	77210228	77230680	chr11.76710950.76713460_.V.	chr11	76710950	76713460	0.577898
ENSSSCG00000014569	chr9	707693	711219	chr9.258992.261072_.V.	chr9	258992	261072	0.577966
ZNF75D	chrX	110890341	110904062	chrX.110961228.110965038_.V.	chrX	110961228	110965038	0.57829
PCID2	chr11	78541318	78556733	chr11.78891930.78896300_.V.	chr11	78891930	78896300	0.578465
LDLRAP1	chr6	83030702	83054377	chr6.82550096.82554946_.V.	chr6	82550096	82554946	0.578755
SLC43A2	chr12	47791913	47839012	chr12.48166900.48170900_.P.	chr12	48166900	48170900	0.579107
DUSP28	chr15	139537326	139539438	chr15.139048928.139052328_.V.	chr15	139048928	139052328	0.579118
ZNF584	chr6	62992506	63005691	chr6.62745816.62746568_.C.	chr6	62745816	62746568	0.579413
NAA10	chrX	124658158	124662702	chrX.124424348.124429148_.V.	chrX	124424348	124429148	0.579641
HARS1	chr2	142385872	142401208	chr2.142804530.142808530_.P.	chr2	142804530	142808530	0.579696
BCAP31	chrX	124457001	124484743	chrX.124903258.124909988_.V.	chrX	124903258	124909988	0.579811
PRKCA	chr12	12882064	13263554	chr12.12390875.12394875_.P.	chr12	12390875	12394875	0.579882
TIMM17B	chrX	42970108	42975955	chrX.43357991.43361991_.P.	chrX	43357991	43361991	0.579913
ATP6AP1	chrX	124952500	124960343	chrX.124903258.124909988_.V.	chrX	124903258	124909988	0.580125
MRPL36	chr16	79001549	79004358	chr16.78603069.78605119_.V.	chr16	78603069	78605119	0.580135
CBR3	chr13	199830668	199840442	chr13.200126477.200130477_.P.	chr13	200126477	200130477	0.580405
ARMC12	chr7	31586797	31603600	chr7.31159320.31163320_.P.	chr7	31159320	31163320	0.580437
PLIN3	chr2	73969862	73995529	chr2.74042210.74044130_.V.	chr2	74042210	74044130	0.580534
BNIP3	chr14	140362127	140371907	chr14.140303169.140305619_.V.	chr14	140303169	140305619	0.580544
BRD9	chr16	79473745	79492635	chr16.79036641.79043345_.C.	chr16	79036641	79043345	0.580658
MTM1	chrX	122286916	122379299	chrX.121898508.121904128_.V.	chrX	121898508	121904128	0.580999
MRPL2	chr7	38116179	38121756	chr7.38097569.38102239_.V.	chr7	38097569	38102239	0.581537
MRPS7	chr12	6052063	6055668	chr12.6336839.6340259_.V.	chr12	6336839	6340259	0.581804
CERS4	chr2	71004420	71048248	chr2.71110600.71114230_.V.	chr2	71110600	71114230	0.581826
VPS28	chr4	362912	370588	chr4.204188.208188_.P.	chr4	204188	208188	0.581898
CCER2	chr6	47712765	47715620	chr6.48150486.48153526_.V.	chr6	48150486	48153526	0.58192
VKORC1	chr3	17386245	17389905	chr3.17613617.17614750_.C.	chr3	17613617	17614750	0.582549
BCAP31	chrX	124457001	124484743	chrX.124234696.124236903_.C.	chrX	124234696	124236903	0.582828
UXT	chrX	42176145	42184079	chrX.42174600.42175367_.C.	chrX	42174600	42175367	0.582831
RPS20	chr4	75762209	75769955	chr4.75828169.75830959_.V.	chr4	75828169	75830959	0.582887
ENSSSCG00000061173	chrX	110774840	110792950	chrX.110890031.110890938_.C.	chrX	110890031	110890938	0.583134
PSMA7	chr17	61566373	61572438	chr17.61222882.61224592_.V.	chr17	61222882	61224592	0.583368
ECHS1	chr14	141339364	141348994	chr14.141450562.141451766_.C.	chr14	141450562	141451766	0.583374
NDUFA10	chr15	138986421	139031897	chr15.139044907.139048907_.P.	chr15	139044907	139048907	0.583414
COPS9	chr15	139260478	139264211	chr15.138868278.138870448_.V.	chr15	138868278	138870448	0.583435
JPT1	chr12	6139428	6158452	chr12.6336839.6340259_.V.	chr12	6336839	6340259	0.584155
LSM7	chr2	76247058	76252598	chr2.76276671.76278423_.C.	chr2	76276671	76278423	0.584309
SELENOF	chr4	129258944	129287720	chr4.128968789.128973549_.V.	chr4	128968789	128973549	0.584344
ENSSSCG00000038506	chr9	135025443	135078913	chr9.135273944.135274674_.C.	chr9	135273944	135274674	0.584555
EEF1D	chr4	969527	983270	chr4.1321556.1325556_.P.	chr4	1321556	1325556	0.58477
TMEM223	chr2	8981963	8983263	chr2.9082256.9086256_.P.	chr2	9082256	9086256	0.584934
BNIP3	chr14	140362127	140371907	chr14.140414459.140419889_.V.	chr14	140414459	140419889	0.584975
GFUS	chr4	949867	959744	chr4.1321556.1325556_.P.	chr4	1321556	1325556	0.585034
BCAP31	chrX	124457001	124484743	chrX.124232736.124236736_.P.	chrX	124232736	124236736	0.585145
ENSSSCG00000017971	chr12	53111256	53112484	chr12.53493453.53497453_.P.	chr12	53493453	53497453	0.585206
TNNT1	chr6	59347582	59365284	chr6.59703779.59705229_.C.	chr6	59703779	59705229	0.585396
CTPS1	chr6	170201751	170233016	chr6.170194906.170197814_.C.	chr6	170194906	170197814	0.585618
TUFM	chr3	18521128	18524959	chr3.18021096.18025096_.P.	chr3	18021096	18025096	0.585659
ATP6V0B	chr6	167316947	167320212	chr6.167435586.167437366_.V.	chr6	167435586	167437366	0.585852
MRPL20	chr6	63670755	63675839	chr6.63974346.63978346_.P.	chr6	63974346	63978346	0.585861
PSMG3	chr3	1052191	1054688	chr3.1066576.1070166_.V.	chr3	1066576	1070166	0.585872
COPS9	chr15	139260478	139264211	chr15.139477888.139482538_.V.	chr15	139477888	139482538	0.585923
SEZ6L2	chr3	18098102	18119558	chr3.17803416.17807526_.V.	chr3	17803416	17807526	0.586515
PBDC1	chrX	60907404	61019857	chrX.60424975.60428975_.P.	chrX	60424975	60428975	0.586557
FAM110A	chr17	34425617	34437721	chr17.34911812.34917302_.V.	chr17	34911812	34917302	0.587019
TUBB2B	chr7	1951407	1956119	chr7.2424299.2431169_.V.	chr7	2424299	2431169	0.587245
NUDCD3	chr18	50759221	50830332	chr18.50890905.50896275_.V.	chr18	50890905	50896275	0.587393
UBL7	chr7	59070728	59084112	chr7.59068728.59072728_.P.	chr7	59068728	59072728	0.587508
MRPL36	chr16	79001549	79004358	chr16.78854486.78856078_.C.	chr16	78854486	78856078	0.587744
ENSSSCG00000045735	chr18	50458411	50463097	chr18.50890905.50896275_.V.	chr18	50890905	50896275	0.587764
TNNT1	chr6	59347582	59365284	chr6.59713636.59717636_.P.	chr6	59713636	59717636	0.588155
CBX8	chr12	2562374	2565780	chr12.2133160.2137160_.P.	chr12	2133160	2137160	0.588173
COX4I1	chr6	3131019	3137530	chr6.2658189.2662189_.P.	chr6	2658189	2662189	0.588436
WARS1	chr7	121212981	121238113	chr7.121665209.121667959_.V.	chr7	121665209	121667959	0.588527
NCLN	chr2	75369955	75390545	chr2.75395470.75398190_.V.	chr2	75395470	75398190	0.588726
SYCN	chr6	47931042	47932708	chr6.48150486.48153526_.V.	chr6	48150486	48153526	0.588822
ARID3B	chr7	58932461	58998711	chr7.59068728.59072728_.P.	chr7	59068728	59072728	0.588913
MVP	chr3	18057177	18081155	chr3.17613617.17614750_.C.	chr3	17613617	17614750	0.588981
ARHGEF7	chr11	77427368	77530993	chr11.77854226.77857606_.C.	chr11	77854226	77857606	0.589003
METTL23	chr12	4804037	4808913	chr12.4914069.4923019_.V.	chr12	4914069	4923019	0.58918
FTL	chr6	54231172	54232750	chr6.54346936.54350546_.V.	chr6	54346936	54350546	0.589226
MRPL36	chr16	79001549	79004358	chr16.79495219.79497289_.V.	chr16	79495219	79497289	0.589261
ENSSSCG00000002036	chr7	76014901	76021919	chr7.76003612.76007612_.P.	chr7	76003612	76007612	0.58953
FSD1	chr2	74471744	74485786	chr2.74729195.74730347_.C.	chr2	74729195	74730347	0.589694
ENSSSCG00000027491	chr18	51220948	51310989	chr18.50750846.50751473_.C.	chr18	50750846	50751473	0.589989
TUBB2A	chr7	1910269	1914761	chr7.2259389.2265929_.V.	chr7	2259389	2265929	0.589992
DUSP28	chr15	139537326	139539438	chr15.139479553.139483165_.C.	chr15	139479553	139483165	0.590157
POLR2H	chr13	122250020	122256195	chr13.122482235.122484295_.V.	chr13	122482235	122484295	0.5902
ENSSSCG00000013064	chr2	9163317	9174468	chr2.9195750.9198850_.V.	chr2	9195750	9198850	0.590213
ENSSSCG00000056719	chr6	61903216	61907832	chr6.61473531.61474411_.C.	chr6	61473531	61474411	0.590301
VPS28	chr4	362912	370588	chr4.377258.378347_.C.	chr4	377258	378347	0.590314
ENSSSCG00000053570	chr6	62255210	62260695	chr6.62138474.62142474_.P.	chr6	62138474	62142474	0.590485
SHD	chr2	74497351	74504659	chr2.74729195.74730347_.C.	chr2	74729195	74730347	0.590585
NDUFS6	chr16	78993913	79000006	chr16.78837739.78842699_.V.	chr16	78837739	78842699	0.590667
ATP6V0E2	chr18	55877504	55882204	chr18.55612730.55616730_.P.	chr18	55612730	55616730	0.590864
MED8	chr6	167861373	167869411	chr6.167986876.167989686_.V.	chr6	167986876	167989686	0.591003
PPP1R7	chr15	139917257	139941251	chr15.139865812.139867602_.C.	chr15	139865812	139867602	0.591126
SHANK2	chr2	2864331	3015314	chr2.2577970.2586340_.V.	chr2	2577970	2586340	0.591138
ENSSSCG00000017907	chr12	51961952	51965464	chr12.51975989.51978009_.V.	chr12	51975989	51978009	0.591209
SARS2	chr6	47716679	47728310	chr6.47969275.47973275_.P.	chr6	47969275	47973275	0.591265
CYC1	chr4	606516	608996	chr4.204188.208188_.P.	chr4	204188	208188	0.591268
BRD9	chr16	79473745	79492635	chr16.79048763.79050221_.C.	chr16	79048763	79050221	0.59133
ECHS1	chr14	141339364	141348994	chr14.141145779.141148769_.V.	chr14	141145779	141148769	0.591392
CDPF1	chr5	3292022	3296307	chr5.3395198.3407528_.V.	chr5	3395198	3407528	0.591954
KDM4A	chr6	167597956	167642333	chr6.167801936.167808346_.V.	chr6	167801936	167808346	0.592082
SEC61G	chr9	139128296	139135727	chr9.138932632.138938622_.V.	chr9	138932632	138938622	0.592201
TOP1MT	chr4	1148890	1188130	chr4.1476009.1485859_.V.	chr4	1476009	1485859	0.592224
ATG4B	chr15	140223904	140246321	chr15.139764414.139768414_.P.	chr15	139764414	139768414	0.592324
CIAO2B	chr6	27610470	27612592	chr6.27825350.27829350_.P.	chr6	27825350	27829350	0.592396
MRPL52	chr7	76187446	76191901	chr7.76005976.76006524_.C.	chr7	76005976	76006524	0.593086
TMEM219	chr3	18167923	18176563	chr3.18021096.18025096_.P.	chr3	18021096	18025096	0.59321
COPS9	chr15	139260478	139264211	chr15.138984421.138988421_.P.	chr15	138984421	138988421	0.593444
ENSSSCG00000015632	chr9	136893356	137056101	chr9.136753582.136756492_.V.	chr9	136753582	136756492	0.593702
BCAP31	chrX	124457001	124484743	chrX.124214324.124218324_.P.	chrX	124214324	124218324	0.593784
SHANK2	chr2	2864331	3015314	chr2.2743030.2750430_.V.	chr2	2743030	2750430	0.594034
MEPCE	chr3	8357289	8364661	chr3.8832274.8836274_.P.	chr3	8832274	8836274	0.594095
VKORC1	chr3	17386245	17389905	chr3.17803416.17807526_.V.	chr3	17803416	17807526	0.59429
STK25	chr15	140144336	140154366	chr15.139865812.139867602_.C.	chr15	139865812	139867602	0.594303
CCNL2	chr6	63659054	63668047	chr6.63679085.63683085_.P.	chr6	63679085	63683085	0.594312
TCP1	chr1	7590140	7601795	chr1.7364266.7367856_.V.	chr1	7364266	7367856	0.594369
CSNK1D	chr12	768865	796595	chr12.448754.450833_.C.	chr12	448754	450833	0.594567
ENSSSCG00000048787	chr15	137765933	137767998	chr15.138240648.138243538_.V.	chr15	138240648	138243538	0.594784
LRCH4	chr3	8499285	8511262	chr3.8836970.8837652_.C.	chr3	8836970	8837652	0.59525
TRAF3IP1	chr15	137863609	137912477	chr15.137692318.137698258_.V.	chr15	137692318	137698258	0.595425
ENSSSCG00000045735	chr18	50458411	50463097	chr18.50750846.50751473_.C.	chr18	50750846	50751473	0.595633
ATP6V0E2	chr18	55877504	55882204	chr18.55493159.55497159_.P.	chr18	55493159	55497159	0.595726
TUBGCP2	chr14	141233856	141253359	chr14.141119109.141125409_.V.	chr14	141119109	141125409	0.595947
MGMT	chr14	138499309	138771540	chr14.138182749.138186599_.V.	chr14	138182749	138186599	0.595956
ATP5MC2	chr5	18871026	18879609	chr5.18586758.18590758_.P.	chr5	18586758	18590758	0.596131
ENSSSCG00000017971	chr12	53111256	53112484	chr12.53006559.53008829_.V.	chr12	53006559	53008829	0.596657
IDH3G	chrX	124528585	124537575	chrX.124214324.124218324_.P.	chrX	124214324	124218324	0.59674
LIG1	chr6	53620483	53686562	chr6.53423936.53426996_.V.	chr6	53423936	53426996	0.597164
ATG4B	chr15	140223904	140246321	chr15.139865812.139867602_.C.	chr15	139865812	139867602	0.597367
SEZ6L2	chr3	18098102	18119558	chr3.17613617.17614750_.C.	chr3	17613617	17614750	0.597428
GLRX3	chr14	139072575	139111249	chr14.139003294.139003884_.C.	chr14	139003294	139003884	0.597593
ENSSSCG00000012088	chr13	207801096	207818130	chr13.208285845.208289845_.P.	chr13	208285845	208289845	0.597892
IDH3G	chrX	124528585	124537575	chrX.124232736.124236736_.P.	chrX	124232736	124236736	0.598482
SPDYC	chr2	7030733	7058967	chr2.6895080.6899700_.V.	chr2	6895080	6899700	0.598521
DNAJC30	chr3	10955877	10959916	chr3.11052516.11053085_.C.	chr3	11052516	11053085	0.598948
SYT2	chr10	24638704	24669846	chr10.24179769.24184649_.V.	chr10	24179769	24184649	0.599018
ENSSSCG00000027491	chr18	51220948	51310989	chr18.50890905.50896275_.V.	chr18	50890905	50896275	0.599131
THEM5	chr4	97332432	97359428	chr4.97041069.97043669_.V.	chr4	97041069	97043669	0.59922
NDUFS6	chr16	78993913	79000006	chr16.79168279.79175129_.V.	chr16	79168279	79175129	0.599308
DND1	chr2	142384532	142387199	chr2.142473803.142474940_.C.	chr2	142473803	142474940	0.59947
RPS20	chr4	75762209	75769955	chr4.75737402.75741402_.P.	chr4	75737402	75741402	0.599519
SNU13	chr5	6885067	6900022	chr5.6576101.6577139_.C.	chr5	6576101	6577139	0.599539
COA3	chr12	20062826	20063980	chr12.20166659.20168579_.V.	chr12	20166659	20168579	0.599619
HDGFL2	chr2	74332106	74357040	chr2.74729195.74730347_.C.	chr2	74729195	74730347	0.599803
UBE2J2	chr6	63555488	63568017	chr6.63679085.63683085_.P.	chr6	63679085	63683085	0.600587
ZNHIT6	chr4	130298280	130386955	chr4.130781369.130787289_.V.	chr4	130781369	130787289	0.600709
PSMC4	chr6	48406376	48416215	chr6.48659926.48665966_.V.	chr6	48659926	48665966	0.600853
COPS3	chr12	60994310	61024846	chr12.61055733.61059733_.P.	chr12	61055733	61059733	0.60094
IK	chr2	142361155	142376333	chr2.142473803.142474940_.C.	chr2	142473803	142474940	0.601015
NDUFA10	chr15	138986421	139031897	chr15.139479553.139483165_.C.	chr15	139479553	139483165	0.601073
DUSP28	chr15	139537326	139539438	chr15.139865812.139867602_.C.	chr15	139865812	139867602	0.601129
HAUS7	chrX	124234736	124258098	chrX.124232736.124236736_.P.	chrX	124232736	124236736	0.601216
ENSSSCG00000031249	chr13	207493659	207499867	chr13.207882785.207886425_.V.	chr13	207882785	207886425	0.601411
NDUFB11	chrX	41770941	41774245	chrX.42174600.42175367_.C.	chrX	42174600	42175367	0.601763
NCCRP1	chr6	47915118	47929937	chr6.48150486.48153526_.V.	chr6	48150486	48153526	0.601775
NHEJ1	chr15	121100628	121190062	chr15.121560936.121562466_.C.	chr15	121560936	121562466	0.60208
BRD9	chr16	79473745	79492635	chr16.79891263.79895263_.P.	chr16	79891263	79895263	0.602085
NELFE	chr7	24040525	24047025	chr7.23907960.23911960_.P.	chr7	23907960	23911960	0.602212
HAUS7	chrX	124234736	124258098	chrX.124234696.124236903_.C.	chrX	124234696	124236903	0.602245
ILK	chr9	3145608	3159858	chr9.3293892.3296422_.V.	chr9	3293892	3296422	0.602315
PFKM	chr5	78476123	78526997	chr5.78139236.78143236_.P.	chr5	78139236	78143236	0.602465
MGMT	chr14	138499309	138771540	chr14.138075609.138081359_.V.	chr14	138075609	138081359	0.60248
VPS41	chr18	55301624	55466628	chr18.55493159.55497159_.P.	chr18	55493159	55497159	0.602507
POLR1D	chr11	5044329	5089766	chr11.5390050.5395160_.V.	chr11	5390050	5395160	0.602577
ENSSSCG00000036988	chr7	1980292	1988727	chr7.1748321.1749415_.C.	chr7	1748321	1749415	0.602801
PRPF31	chr6	55995091	56011441	chr6.56020256.56024256_.P.	chr6	56020256	56024256	0.603272
BRD9	chr16	79473745	79492635	chr16.79537609.79543449_.V.	chr16	79537609	79543449	0.603367
UBE2J2	chr6	63555488	63568017	chr6.63444151.63445363_.C.	chr6	63444151	63445363	0.603945
BNIP1	chr16	51126926	51140394	chr16.51049039.51051709_.V.	chr16	51049039	51051709	0.604042
ENSSSCG00000027723	chr15	137567231	137621880	chr15.138045088.138051538_.V.	chr15	138045088	138051538	0.604235
RPS5	chr6	62967994	62974350	chr6.63054906.63058226_.V.	chr6	63054906	63058226	0.604332
EBNA1BP2	chr6	168049758	168061013	chr6.167684752.167687008_.C.	chr6	167684752	167687008	0.60449
BNIP3	chr14	140362127	140371907	chr14.140308619.140313739_.V.	chr14	140308619	140313739	0.604493
ENSSSCG00000045735	chr18	50458411	50463097	chr18.50095885.50097985_.V.	chr18	50095885	50097985	0.604513
LYRM4	chr7	3070470	3192922	chr7.2573209.2581459_.V.	chr7	2573209	2581459	0.604801
ENSSSCG00000013613	chr2	70193730	70199975	chr2.70658392.70659484_.C.	chr2	70658392	70659484	0.604885
TUBGCP2	chr14	141233856	141253359	chr14.141114989.141118819_.V.	chr14	141114989	141118819	0.605228
MRPL20	chr6	63670755	63675839	chr6.63444151.63445363_.C.	chr6	63444151	63445363	0.60523
FAU	chr2	7070906	7072809	chr2.6895080.6899700_.V.	chr2	6895080	6899700	0.605327
CD63	chr5	21172283	21176232	chr5.21189251.21193251_.P.	chr5	21189251	21193251	0.605614
DTYMK	chr15	140248079	140255805	chr15.139858888.139868418_.V.	chr15	139858888	139868418	0.605691
NLRP5	chr6	60379623	60409465	chr6.60855442.60859442_.P.	chr6	60855442	60859442	0.606028
LIN37	chr6	45175500	45181391	chr6.45344637.45348637_.P.	chr6	45344637	45348637	0.606118
ENSSSCG00000002036	chr7	76014901	76021919	chr7.76005976.76006524_.C.	chr7	76005976	76006524	0.606586
INO80E	chr3	18202134	18212186	chr3.17809718.17813718_.P.	chr3	17809718	17813718	0.606662
FUT2	chr6	54034684	54047224	chr6.54078981.54081394_.C.	chr6	54078981	54081394	0.606796
EIPR1	chr3	131360883	131435579	chr3.131726366.131731426_.V.	chr3	131726366	131731426	0.606857
SEPTIN8	chr2	135077170	135104471	chr2.135137272.135141272_.P.	chr2	135137272	135141272	0.606908
ENSSSCG00000035997	chrX	124926772	124929791	chrX.124822947.124824355_.C.	chrX	124822947	124824355	0.606928
FZR1	chr2	75121835	75146835	chr2.74729195.74730347_.C.	chr2	74729195	74730347	0.606947
TUBB2B	chr7	1951407	1956119	chr7.1498649.1503249_.V.	chr7	1498649	1503249	0.606997
ELAC2	chr12	57206600	57238444	chr12.57589920.57593920_.P.	chr12	57589920	57593920	0.607023
ZNF212	chr18	55528138	55541841	chr18.55493159.55497159_.P.	chr18	55493159	55497159	0.607046
NUDCD3	chr18	50759221	50830332	chr18.50750846.50751473_.C.	chr18	50750846	50751473	0.607048
DDX39B	chr7	23658088	23670031	chr7.23907960.23911960_.P.	chr7	23907960	23911960	0.607553
TMEM219	chr3	18167923	18176563	chr3.17812944.17813910_.C.	chr3	17812944	17813910	0.607784
POLR3H	chr5	6997939	7014421	chr5.6576101.6577139_.C.	chr5	6576101	6577139	0.607898
ZNF574	chr6	49834650	49840391	chr6.49568032.49572032_.P.	chr6	49568032	49572032	0.607934
SAP18	chr11	1291202	1298983	chr11.836951.840951_.P.	chr11	836951	840951	0.607955
MTMR1	chrX	122394921	122453905	chrX.122227078.122232108_.V.	chrX	122227078	122232108	0.608866
ENSSSCG00000012088	chr13	207801096	207818130	chr13.208267585.208270895_.V.	chr13	208267585	208270895	0.609003
MRPS24	chr18	48825782	48830609	chr18.48737495.48741355_.V.	chr18	48737495	48741355	0.609058
MED8	chr6	167861373	167869411	chr6.167656186.167665426_.V.	chr6	167656186	167665426	0.609065
MRPS24	chr18	48825782	48830609	chr18.49159885.49170155_.V.	chr18	49159885	49170155	0.609653
TBRG4	chr18	50365988	50378084	chr18.50750846.50751473_.C.	chr18	50750846	50751473	0.609867
HDLBP	chr15	139957715	140022302	chr15.139865812.139867602_.C.	chr15	139865812	139867602	0.610075
TBRG4	chr18	50365988	50378084	chr18.50064445.50066235_.V.	chr18	50064445	50066235	0.610077
PSMG3	chr3	1052191	1054688	chr3.1228872.1232833_.C.	chr3	1228872	1232833	0.610084
TMED4	chr18	50699470	50702705	chr18.50479985.50482895_.V.	chr18	50479985	50482895	0.610177
BCAP31	chrX	124457001	124484743	chrX.124427335.124429654_.C.	chrX	124427335	124429654	0.610731
ENOX2	chrX	107085503	107368473	chrX.106659892.106661951_.C.	chrX	106659892	106661951	0.610912
RPL3	chr5	8922665	8929767	chr5.8775965.8779965_.P.	chr5	8775965	8779965	0.611389
ENSSSCG00000027723	chr15	137567231	137621880	chr15.137442855.137446855_.P.	chr15	137442855	137446855	0.611413
GAA	chr12	2314591	2336988	chr12.2133160.2137160_.P.	chr12	2133160	2137160	0.611525
CYC1	chr4	606516	608996	chr4.785393.798477_.C.	chr4	785393	798477	0.611581
PER1	chr12	53361889	53374248	chr12.53493453.53497453_.P.	chr12	53493453	53497453	0.611626
LSM7	chr2	76247058	76252598	chr2.76277430.76279160_.V.	chr2	76277430	76279160	0.61205
MRPS24	chr18	48825782	48830609	chr18.49189535.49195785_.V.	chr18	49189535	49195785	0.612705
TMED4	chr18	50699470	50702705	chr18.50890905.50896275_.V.	chr18	50890905	50896275	0.612949
HAUS7	chrX	124234736	124258098	chrX.124424348.124429148_.V.	chrX	124424348	124429148	0.613172
HAUS7	chrX	124234736	124258098	chrX.124427335.124429654_.C.	chrX	124427335	124429654	0.613213
PHRF1	chr2	340528	371692	chr2.90704.93254_.C.	chr2	90704	93254	0.613348
FIGNL1	chr9	136484216	136488250	chr9.136386442.136391772_.V.	chr9	136386442	136391772	0.613759
UBXN6	chr2	74357517	74378592	chr2.74414316.74414825_.C.	chr2	74414316	74414825	0.613761
ZMAT2	chr2	142411089	142419137	chr2.142483896.142487896_.P.	chr2	142483896	142487896	0.613799
TSTD1	chr4	89401159	89403277	chr4.88972183.88973295_.C.	chr4	88972183	88973295	0.613802
USP27X	chrX	43555005	43556321	chrX.43230192.43234192_.P.	chrX	43230192	43234192	0.613958
ATP6V0B	chr6	167316947	167320212	chr6.167801936.167808346_.V.	chr6	167801936	167808346	0.61427
GINS2	chr6	3218702	3243899	chr6.2809516.2817016_.V.	chr6	2809516	2817016	0.614602
KAT5	chr2	6560513	6572466	chr2.6456140.6460880_.V.	chr2	6456140	6460880	0.614646
OSBPL2	chr17	61643377	61685819	chr17.61683622.61687972_.V.	chr17	61683622	61687972	0.6147
CIAO2B	chr6	27610470	27612592	chr6.27851452.27855452_.P.	chr6	27851452	27855452	0.614806
CFL1	chr2	6469254	6475035	chr2.6456140.6460880_.V.	chr2	6456140	6460880	0.614811
OSBPL2	chr17	61643377	61685819	chr17.61321802.61328422_.V.	chr17	61321802	61328422	0.614855
WRAP73	chr6	65155209	65167079	chr6.65025442.65029442_.P.	chr6	65025442	65029442	0.615071
ENSSSCG00000012088	chr13	207801096	207818130	chr13.207882785.207886425_.V.	chr13	207882785	207886425	0.615111
ENSSSCG00000057427	chr18	2568274	2595510	chr18.2235895.2238315_.V.	chr18	2235895	2238315	0.615279
POLA2	chr2	6922387	6950179	chr2.6895080.6899700_.V.	chr2	6895080	6899700	0.615285
ENSSSCG00000035904	chr1	272959831	272965634	chr1.272535826.272540916_.V.	chr1	272535826	272540916	0.615305
NFYC	chr6	170413638	170485840	chr6.170194906.170197814_.C.	chr6	170194906	170197814	0.615707
RNF220	chr6	166666138	166910646	chr6.166593803.166595225_.C.	chr6	166593803	166595225	0.615896
FTSJ3	chr12	15106719	15114398	chr12.15392487.15396487_.P.	chr12	15392487	15396487	0.616127
FSD1	chr2	74471744	74485786	chr2.74042210.74044130_.V.	chr2	74042210	74044130	0.616198
MRPL20	chr6	63670755	63675839	chr6.63991306.63993056_.V.	chr6	63991306	63993056	0.616356
ENSSSCG00000035997	chrX	124926772	124929791	chrX.124814014.124818014_.P.	chrX	124814014	124818014	0.616507
GALNTL5	chr18	5353769	5433814	chr18.4980080.4981148_.C.	chr18	4980080	4981148	0.616734
ING1	chr11	77270320	77277068	chr11.76880640.76886850_.V.	chr11	76880640	76886850	0.616865
LENG1	chr6	55970668	55976735	chr6.56389302.56390042_.C.	chr6	56389302	56390042	0.617081
MRPL36	chr16	79001549	79004358	chr16.79011667.79012408_.C.	chr16	79011667	79012408	0.617399
TUBGCP2	chr14	141233856	141253359	chr14.141450562.141451766_.C.	chr14	141450562	141451766	0.61746
TLE2	chr2	75510004	75536804	chr2.75395470.75398190_.V.	chr2	75395470	75398190	0.617475
TNNT1	chr6	59347582	59365284	chr6.59233436.59233978_.C.	chr6	59233436	59233978	0.617537
BRD9	chr16	79473745	79492635	chr16.79552127.79553615_.C.	chr16	79552127	79553615	0.617576
NAPA	chr6	53246968	53275265	chr6.53431154.53431639_.C.	chr6	53431154	53431639	0.617924
MED8	chr6	167861373	167869411	chr6.167658726.167662326_.C.	chr6	167658726	167662326	0.618048
TUBGCP2	chr14	141233856	141253359	chr14.141115481.141118289_.C.	chr14	141115481	141118289	0.61806
MED8	chr6	167861373	167869411	chr6.167801936.167808346_.V.	chr6	167801936	167808346	0.618294
CKM	chr6	51700507	51714814	chr6.51601726.51606356_.V.	chr6	51601726	51606356	0.618895
DNPEP	chr15	121391746	121412864	chr15.121560936.121562466_.C.	chr15	121560936	121562466	0.619017
ZNRF1	chr6	12555664	12668804	chr6.12054571.12058571_.P.	chr6	12054571	12058571	0.619084
CYC1	chr4	606516	608996	chr4.377258.378347_.C.	chr4	377258	378347	0.619114
GLRX3	chr14	139072575	139111249	chr14.139222899.139228039_.V.	chr14	139222899	139228039	0.619231
ATG4B	chr15	140223904	140246321	chr15.139858888.139868418_.V.	chr15	139858888	139868418	0.619711
MRPL54	chr2	74925070	74928167	chr2.75395470.75398190_.V.	chr2	75395470	75398190	0.620156
NFYC	chr6	170413638	170485840	chr6.170242316.170248076_.V.	chr6	170242316	170248076	0.62037
ENSSSCG00000027723	chr15	137567231	137621880	chr15.137692318.137698258_.V.	chr15	137692318	137698258	0.620523
PRKAG2	chr18	5475077	5744657	chr18.5873195.5876335_.V.	chr18	5873195	5876335	0.620659
IDH3G	chrX	124528585	124537575	chrX.124234696.124236903_.C.	chrX	124234696	124236903	0.621116
BRD9	chr16	79473745	79492635	chr16.79168279.79175129_.V.	chr16	79168279	79175129	0.621182
ENSSSCG00000021624	chr10	23767206	23778722	chr10.24179769.24184649_.V.	chr10	24179769	24184649	0.621437
ENSSSCG00000029830	chr4	136107	138652	chr4.204188.208188_.P.	chr4	204188	208188	0.621506
CDIPT	chr3	18084549	18091798	chr3.17613617.17614750_.C.	chr3	17613617	17614750	0.622031
TALDO1	chr2	464728	472835	chr2.130230.133660_.V.	chr2	130230	133660	0.622036
NDUFA10	chr15	138986421	139031897	chr15.138868278.138870448_.V.	chr15	138868278	138870448	0.622763
ENSSSCG00000032573	chr4	75636278	75646153	chr4.76065169.76068979_.V.	chr4	76065169	76068979	0.622899
IDH3G	chrX	124528585	124537575	chrX.124814014.124818014_.P.	chrX	124814014	124818014	0.622994
TCP11	chr7	31007474	31114734	chr7.31159320.31163320_.P.	chr7	31159320	31163320	0.623172
BNIP3	chr14	140362127	140371907	chr14.140038389.140042669_.V.	chr14	140038389	140042669	0.623178
BRD9	chr16	79473745	79492635	chr16.79544639.79547779_.V.	chr16	79544639	79547779	0.623248
SNAPC2	chr2	71291257	71294006	chr2.71110600.71114230_.V.	chr2	71110600	71114230	0.624205
VKORC1	chr3	17386245	17389905	chr3.17812944.17813910_.C.	chr3	17812944	17813910	0.625469
MRPL58	chr12	6255342	6266163	chr12.6214528.6215144_.C.	chr12	6214528	6215144	0.625552
CCNF	chr3	39585607	39603079	chr3.39260264.39264264_.P.	chr3	39260264	39264264	0.62595
ENSSSCG00000057427	chr18	2568274	2595510	chr18.3040845.3044465_.V.	chr18	3040845	3044465	0.626696
EBNA1BP2	chr6	168049758	168061013	chr6.167801936.167808346_.V.	chr6	167801936	167808346	0.626709
COX17	chr13	140584363	140587621	chr13.140599515.140603515_.P.	chr13	140599515	140603515	0.626754
WRAP73	chr6	65155209	65167079	chr6.64663816.64666816_.V.	chr6	64663816	64666816	0.626845
NKIRAS2	chr12	20717547	20723704	chr12.20957709.20961019_.V.	chr12	20957709	20961019	0.627511
CDIPT	chr3	18084549	18091798	chr3.17809718.17813718_.P.	chr3	17809718	17813718	0.628387
PRPSAP1	chr12	5144069	5174382	chr12.4908039.4909329_.V.	chr12	4908039	4909329	0.628733
ALG8	chr9	12497721	12532307	chr9.12479472.12481122_.V.	chr9	12479472	12481122	0.629
RPL10A	chr7	31327440	31333638	chr7.31159320.31163320_.P.	chr7	31159320	31163320	0.629129
BRD9	chr16	79473745	79492635	chr16.79797679.79802279_.V.	chr16	79797679	79802279	0.629465
NAA10	chrX	124658158	124662702	chrX.124427335.124429654_.C.	chrX	124427335	124429654	0.629471
STX8	chr12	54296995	54544646	chr12.54676329.54677869_.V.	chr12	54676329	54677869	0.629553
FIGNL1	chr9	136484216	136488250	chr9.136457852.136463142_.V.	chr9	136457852	136463142	0.629668
TXN2	chr5	11264645	11283395	chr5.10811288.10814498_.V.	chr5	10811288	10814498	0.629689
ENKD1	chr6	28283117	28287306	chr6.27825350.27829350_.P.	chr6	27825350	27829350	0.629909
GLRX3	chr14	139072575	139111249	chr14.139000749.139004889_.V.	chr14	139000749	139004889	0.630168
RNF181	chr3	59171082	59174229	chr3.59183735.59187735_.P.	chr3	59183735	59187735	0.63042
ZFTRAF1	chr4	335301	346534	chr4.441311.445311_.P.	chr4	441311	445311	0.63049
NAA10	chrX	124658158	124662702	chrX.124214324.124218324_.P.	chrX	124214324	124218324	0.630896
FIGNL1	chr9	136484216	136488250	chr9.136753582.136756492_.V.	chr9	136753582	136756492	0.630949
ATP6AP1	chrX	124952500	124960343	chrX.125148743.125152743_.P.	chrX	125148743	125152743	0.631101
PSMD13	chr2	55108	74829	chr2.90704.93254_.C.	chr2	90704	93254	0.631645
RNASEH1	chr3	131268926	131281930	chr3.131726366.131731426_.V.	chr3	131726366	131731426	0.631801
HAUS7	chrX	124234736	124258098	chrX.124407289.124411289_.P.	chrX	124407289	124411289	0.632329
IDH3G	chrX	124528585	124537575	chrX.124423872.124427872_.P.	chrX	124423872	124427872	0.632389
POLR2F	chr5	9855983	9917726	chr5.9545177.9549177_.P.	chr5	9545177	9549177	0.632506
FIGNL1	chr9	136484216	136488250	chr9.136721192.136724212_.V.	chr9	136721192	136724212	0.63309
SAP18	chr11	1291202	1298983	chr11.1559030.1562300_.V.	chr11	1559030	1562300	0.633642
LSM2	chr7	23900395	23908490	chr7.23907960.23911960_.P.	chr7	23907960	23911960	0.633838
MGMT	chr14	138499309	138771540	chr14.138239999.138242709_.V.	chr14	138239999	138242709	0.634149
TMEM213	chr18	10862206	10868435	chr18.10593024.10594111_.C.	chr18	10593024	10594111	0.63498
TMEM219	chr3	18167923	18176563	chr3.17809718.17813718_.P.	chr3	17809718	17813718	0.635651
YKT6	chr18	50960113	50971384	chr18.50890905.50896275_.V.	chr18	50890905	50896275	0.635984
SHD	chr2	74497351	74504659	chr2.74414316.74414825_.C.	chr2	74414316	74414825	0.636091
ENSSSCG00000030849	chrX	98178155	98181598	chrX.98565158.98569158_.P.	chrX	98565158	98569158	0.636289
PFDN1	chr2	142011063	142077925	chr2.142483896.142487896_.P.	chr2	142483896	142487896	0.636328
WDR55	chr2	142378462	142384677	chr2.142483896.142487896_.P.	chr2	142483896	142487896	0.636501
SLIT3	chr16	54553426	55220296	chr16.54267269.54269829_.V.	chr16	54267269	54269829	0.637527
IPO9	chr10	24110064	24150291	chr10.23786279.23790279_.P.	chr10	23786279	23790279	0.637915
POLA2	chr2	6922387	6950179	chr2.6456140.6460880_.V.	chr2	6456140	6460880	0.638144
ENSSSCG00000035997	chrX	124926772	124929791	chrX.124903258.124909988_.V.	chrX	124903258	124909988	0.638658
PRSS8	chr3	17357802	17362220	chr3.17812944.17813910_.C.	chr3	17812944	17813910	0.638739
ENSSSCG00000024588	chr2	75538090	75542189	chr2.75395470.75398190_.V.	chr2	75395470	75398190	0.638886
BRD9	chr16	79473745	79492635	chr16.79011667.79012408_.C.	chr16	79011667	79012408	0.639031
SURF4	chr1	272975160	272988688	chr1.272535826.272540916_.V.	chr1	272535826	272540916	0.639132
RALGDS	chr1	272776846	272824184	chr1.272535826.272540916_.V.	chr1	272535826	272540916	0.639169
C9orf78	chr1	269986391	269995395	chr1.270329336.270333876_.V.	chr1	270329336	270333876	0.639239
AP1S1	chr3	8881107	8887566	chr3.8688988.8690214_.C.	chr3	8688988	8690214	0.639258
FBXO17	chr6	47732303	47759606	chr6.48150486.48153526_.V.	chr6	48150486	48153526	0.639722
NDUFA10	chr15	138986421	139031897	chr15.138984421.138988421_.P.	chr15	138984421	138988421	0.640296
ARV1	chr14	59396962	59408958	chr14.59543459.59546189_.V.	chr14	59543459	59546189	0.640688
ENSSSCG00000015632	chr9	136893356	137056101	chr9.136457852.136463142_.V.	chr9	136457852	136463142	0.641327
IDH3G	chrX	124528585	124537575	chrX.124407289.124411289_.P.	chrX	124407289	124411289	0.641346
ENSSSCG00000045223	chr6	166945409	166957165	chr6.167285396.167289306_.V.	chr6	167285396	167289306	0.641351
GAA	chr12	2314591	2336988	chr12.2134182.2135153_.C.	chr12	2134182	2135153	0.641651
TOLLIP	chr2	851512	864483	chr2.709596.713596_.P.	chr2	709596	713596	0.641859
RPS20	chr4	75762209	75769955	chr4.76143499.76145939_.V.	chr4	76143499	76145939	0.642198
LRCH4	chr3	8499285	8511262	chr3.8832274.8836274_.P.	chr3	8832274	8836274	0.64236
USP36	chr12	3309237	3348525	chr12.3166999.3170069_.V.	chr12	3166999	3170069	0.642439
HSF1	chr4	463393	486473	chr4.295751.299751_.P.	chr4	295751	299751	0.642454
ADRM1	chr17	61692945	61698144	chr17.61222882.61224592_.V.	chr17	61222882	61224592	0.642588
TALDO1	chr2	464728	472835	chr2.212170.216170_.P.	chr2	212170	216170	0.64367
ENSSSCG00000056719	chr6	61903216	61907832	chr6.61977286.61979696_.V.	chr6	61977286	61979696	0.643789
MRPL36	chr16	79001549	79004358	chr16.78971273.78974922_.C.	chr16	78971273	78974922	0.643807
MVP	chr3	18057177	18081155	chr3.17809718.17813718_.P.	chr3	17809718	17813718	0.643952
SDHA	chr16	79834044	79862524	chr16.79638839.79642899_.V.	chr16	79638839	79642899	0.644114
CBX8	chr12	2562374	2565780	chr12.2134182.2135153_.C.	chr12	2134182	2135153	0.644355
BRD9	chr16	79473745	79492635	chr16.79495219.79497289_.V.	chr16	79495219	79497289	0.64452
ENSSSCG00000012088	chr13	207801096	207818130	chr13.207959056.207961576_.C.	chr13	207959056	207961576	0.644548
PFDN1	chr2	142011063	142077925	chr2.142473803.142474940_.C.	chr2	142473803	142474940	0.644943
CYTH2	chr6	53868409	53878856	chr6.53431154.53431639_.C.	chr6	53431154	53431639	0.645083
ENSSSCG00000047605	chr4	128894115	128943092	chr4.128935039.128939899_.V.	chr4	128935039	128939899	0.645364
TMUB1	chr18	6142023	6144894	chr18.5873195.5876335_.V.	chr18	5873195	5876335	0.645999
POLR1D	chr11	5044329	5089766	chr11.5415520.5417840_.V.	chr11	5415520	5417840	0.64635
BCAP31	chrX	124457001	124484743	chrX.124424348.124429148_.V.	chrX	124424348	124429148	0.646418
TIMM13	chr2	76146867	76155729	chr2.76277430.76279160_.V.	chr2	76277430	76279160	0.646726
PSMD13	chr2	55108	74829	chr2.212170.216170_.P.	chr2	212170	216170	0.647048
HAUS7	chrX	124234736	124258098	chrX.124214324.124218324_.P.	chrX	124214324	124218324	0.647068
UBE2J2	chr6	63555488	63568017	chr6.63974346.63978346_.P.	chr6	63974346	63978346	0.647592
KAZN	chr6	74236437	74378956	chr6.74378056.74379376_.V.	chr6	74378056	74379376	0.647923
MVP	chr3	18057177	18081155	chr3.17812944.17813910_.C.	chr3	17812944	17813910	0.648515
NAA10	chrX	124658158	124662702	chrX.124903258.124909988_.V.	chrX	124903258	124909988	0.648561
IDH3G	chrX	124528585	124537575	chrX.124424348.124429148_.V.	chrX	124424348	124429148	0.648772
PDGFA	chr3	301584	321712	chr3.341139.345139_.P.	chr3	341139	345139	0.649487
BNIP3	chr14	140362127	140371907	chr14.140407549.140410609_.V.	chr14	140407549	140410609	0.649488
NAXD	chr11	77210228	77230680	chr11.76880640.76886850_.V.	chr11	76880640	76886850	0.649528
RPTOR	chr12	1709128	1991574	chr12.1304812.1306458_.C.	chr12	1304812	1306458	0.649689
ENSSSCG00000003286	chr6	59113039	59134353	chr6.59233436.59233978_.C.	chr6	59233436	59233978	0.650125
OSBPL2	chr17	61643377	61685819	chr17.61222882.61224592_.V.	chr17	61222882	61224592	0.650496
RIMKLA	chr6	168916725	168950046	chr6.168469856.168474916_.V.	chr6	168469856	168474916	0.65056
ENSSSCG00000059201	chr4	90261918	90263262	chr4.90288394.90292394_.P.	chr4	90288394	90292394	0.650839
RIMS3	chr6	170506426	170546933	chr6.170187216.170189606_.V.	chr6	170187216	170189606	0.650892
ENSSSCG00000021624	chr10	23767206	23778722	chr10.23966485.23968979_.C.	chr10	23966485	23968979	0.651185
ENSSSCG00000029830	chr4	136107	138652	chr4.295751.299751_.P.	chr4	295751	299751	0.651626
METTL23	chr12	4804037	4808913	chr12.4908039.4909329_.V.	chr12	4908039	4909329	0.651643
EBNA1BP2	chr6	168049758	168061013	chr6.168469856.168474916_.V.	chr6	168469856	168474916	0.651664
GALNTL5	chr18	5353769	5433814	chr18.4978355.4984775_.V.	chr18	4978355	4984775	0.652125
HNRNPUL2	chr2	9034667	9048768	chr2.9082256.9086256_.P.	chr2	9082256	9086256	0.652557
EBNA1BP2	chr6	168049758	168061013	chr6.167656186.167665426_.V.	chr6	167656186	167665426	0.652594
COPS9	chr15	139260478	139264211	chr15.139479553.139483165_.C.	chr15	139479553	139483165	0.652716
IK	chr2	142361155	142376333	chr2.142483896.142487896_.P.	chr2	142483896	142487896	0.652918
TUBB2B	chr7	1951407	1956119	chr7.1470509.1472579_.V.	chr7	1470509	1472579	0.653035
SEZ6L2	chr3	18098102	18119558	chr3.18021096.18025096_.P.	chr3	18021096	18025096	0.653382
WDR5	chr1	273560283	273578063	chr1.273651376.273656236_.V.	chr1	273651376	273656236	0.653453
POLR1D	chr11	5044329	5089766	chr11.5241105.5241689_.C.	chr11	5241105	5241689	0.653689
CBX8	chr12	2562374	2565780	chr12.2141178.2144859_.C.	chr12	2141178	2144859	0.653721
SSR4	chrX	124537540	124541637	chrX.124423872.124427872_.P.	chrX	124423872	124427872	0.654117
MRPS24	chr18	48825782	48830609	chr18.49267135.49269745_.V.	chr18	49267135	49269745	0.654215
MRPL36	chr16	79001549	79004358	chr16.78970059.78976349_.V.	chr16	78970059	78976349	0.654316
RPL7L1	chr7	37940834	37951324	chr7.38097569.38102239_.V.	chr7	38097569	38102239	0.654497
BRD9	chr16	79473745	79492635	chr16.79638839.79642899_.V.	chr16	79638839	79642899	0.654536
SSR4	chrX	124537540	124541637	chrX.124407289.124411289_.P.	chrX	124407289	124411289	0.654879
ATG4B	chr15	140223904	140246321	chr15.139822668.139834538_.V.	chr15	139822668	139834538	0.654883
STK25	chr15	140144336	140154366	chr15.139858888.139868418_.V.	chr15	139858888	139868418	0.655035
ENSSSCG00000017955	chr12	52878764	52882863	chr12.53006559.53008829_.V.	chr12	53006559	53008829	0.655572
MRPL52	chr7	76187446	76191901	chr7.76003612.76007612_.P.	chr7	76003612	76007612	0.656333
LIG1	chr6	53620483	53686562	chr6.53431154.53431639_.C.	chr6	53431154	53431639	0.656504
ENSSSCG00000045223	chr6	166945409	166957165	chr6.166829006.166831646_.V.	chr6	166829006	166831646	0.656766
NDUFA10	chr15	138986421	139031897	chr15.138787006.138788821_.C.	chr15	138787006	138788821	0.656846
ENSSSCG00000035997	chrX	124926772	124929791	chrX.125180305.125182027_.C.	chrX	125180305	125182027	0.657417
MRPS23	chr12	34122020	34129548	chr12.33896719.33901049_.V.	chr12	33896719	33901049	0.657444
ENSSSCG00000031249	chr13	207493659	207499867	chr13.207959056.207961576_.C.	chr13	207959056	207961576	0.657783
RPP40	chr7	2987271	3005271	chr7.2573209.2581459_.V.	chr7	2573209	2581459	0.658996
MAF1	chr4	597472	600447	chr4.295751.299751_.P.	chr4	295751	299751	0.659003
BRD9	chr16	79473745	79492635	chr16.79605069.79606470_.C.	chr16	79605069	79606470	0.659486
POP7	chr3	8605018	8610218	chr3.8836970.8837652_.C.	chr3	8836970	8837652	0.659592
COX4I1	chr6	3131019	3137530	chr6.2809516.2817016_.V.	chr6	2809516	2817016	0.659823
CBR3	chr13	199830668	199840442	chr13.200126305.200129795_.V.	chr13	200126305	200129795	0.660213
DUSP28	chr15	139537326	139539438	chr15.139858888.139868418_.V.	chr15	139858888	139868418	0.660436
PSMC3IP	chr12	20244304	20250159	chr12.20166659.20168579_.V.	chr12	20166659	20168579	0.66069
MGMT	chr14	138499309	138771540	chr14.138416319.138425189_.V.	chr14	138416319	138425189	0.661728
RPS7	chr3	131258722	131263256	chr3.131728816.131731070_.C.	chr3	131728816	131731070	0.661925
ENSSSCG00000036812	chr12	61077631	61186002	chr12.61055733.61059733_.P.	chr12	61055733	61059733	0.662058
TUBB2B	chr7	1951407	1956119	chr7.2259389.2265929_.V.	chr7	2259389	2265929	0.662434
TBCC	chr7	37822767	37824953	chr7.38097569.38102239_.V.	chr7	38097569	38102239	0.663509
VPS26C	chr13	200869167	200926108	chr13.201197137.201201137_.P.	chr13	201197137	201201137	0.664413
P4HB	chr12	1121824	1131289	chr12.1304812.1306458_.C.	chr12	1304812	1306458	0.664768
CTPS1	chr6	170201751	170233016	chr6.169907106.169912386_.V.	chr6	169907106	169912386	0.665604
SSR1	chr7	4652921	4685901	chr7.4273899.4274969_.V.	chr7	4273899	4274969	0.665676
ENSSSCG00000057427	chr18	2568274	2595510	chr18.2176050.2180050_.P.	chr18	2176050	2180050	0.665968
RPL4	chr1	164475357	164481534	chr1.164734118.164734722_.C.	chr1	164734118	164734722	0.665987
ENSSSCG00000047605	chr4	128894115	128943092	chr4.129095199.129098159_.V.	chr4	129095199	129098159	0.666029
HEXIM2	chr12	18251428	18258295	chr12.18036976.18040754_.C.	chr12	18036976	18040754	0.666311
ENSSSCG00000045735	chr18	50458411	50463097	chr18.50246693.50250693_.P.	chr18	50246693	50250693	0.666401
JPT1	chr12	6139428	6158452	chr12.6214528.6215144_.C.	chr12	6214528	6215144	0.666937
COPS9	chr15	139260478	139264211	chr15.139048928.139052328_.V.	chr15	139048928	139052328	0.667624
RPS5	chr6	62967994	62974350	chr6.62745816.62746568_.C.	chr6	62745816	62746568	0.667869
ENSSSCG00000045735	chr18	50458411	50463097	chr18.50233045.50234445_.V.	chr18	50233045	50234445	0.66838
ENSSSCG00000008097	chr3	43977111	44022535	chr3.43973665.43974341_.C.	chr3	43973665	43974341	0.668705
NFYC	chr6	170413638	170485840	chr6.170187216.170189606_.V.	chr6	170187216	170189606	0.668777
MRPL36	chr16	79001549	79004358	chr16.78715419.78721319_.V.	chr16	78715419	78721319	0.669344
FAM104A	chr12	7727796	7749240	chr12.7934529.7938329_.V.	chr12	7934529	7938329	0.669518
ENSSSCG00000045735	chr18	50458411	50463097	chr18.50064445.50066235_.V.	chr18	50064445	50066235	0.669635
RNASEH2A	chr2	66193197	66207697	chr2.65910372.65911524_.C.	chr2	65910372	65911524	0.670362
VPS28	chr4	362912	370588	chr4.295751.299751_.P.	chr4	295751	299751	0.672904
POP7	chr3	8605018	8610218	chr3.8832274.8836274_.P.	chr3	8832274	8836274	0.672965
USP36	chr12	3309237	3348525	chr12.3215499.3219479_.V.	chr12	3215499	3219479	0.673193
GATD1	chr2	474296	480736	chr2.130230.133660_.V.	chr2	130230	133660	0.673971
SELENOF	chr4	129258944	129287720	chr4.128935039.128939899_.V.	chr4	128935039	128939899	0.674046
CTDNEP1	chr12	52599226	52606059	chr12.53006559.53008829_.V.	chr12	53006559	53008829	0.674697
MRPL36	chr16	79001549	79004358	chr16.78837739.78842699_.V.	chr16	78837739	78842699	0.675221
DND1	chr2	142384532	142387199	chr2.142483896.142487896_.P.	chr2	142483896	142487896	0.675862
ENSSSCG00000037652	chr3	65951	140492	chr3.345186.352116_.V.	chr3	345186	352116	0.676082
CYC1	chr4	606516	608996	chr4.295751.299751_.P.	chr4	295751	299751	0.676606
CYBC1	chr12	656347	662513	chr12.453099.460989_.V.	chr12	453099	460989	0.676771
CDIPT	chr3	18084549	18091798	chr3.17812944.17813910_.C.	chr3	17812944	17813910	0.676974
GAA	chr12	2314591	2336988	chr12.2141178.2144859_.C.	chr12	2141178	2144859	0.678307
CHCHD5	chr3	43908122	43915709	chr3.43973665.43974341_.C.	chr3	43973665	43974341	0.678553
CCNL2	chr6	63659054	63668047	chr6.63444151.63445363_.C.	chr6	63444151	63445363	0.678884
ENSSSCG00000045735	chr18	50458411	50463097	chr18.49977355.49983615_.V.	chr18	49977355	49983615	0.680039
USP11	chrX	41851602	41866355	chrX.41488466.41489630_.C.	chrX	41488466	41489630	0.68083
FIGNL1	chr9	136484216	136488250	chr9.136460695.136461442_.C.	chr9	136460695	136461442	0.680887
MED8	chr6	167861373	167869411	chr6.167986092.167990092_.P.	chr6	167986092	167990092	0.681592
CTPS1	chr6	170201751	170233016	chr6.170187216.170189606_.V.	chr6	170187216	170189606	0.681723
PCGF3	chr8	140446	182261	chr8.444863.450757_.C.	chr8	444863	450757	0.681889
NARF	chr12	632363	651817	chr12.143994.147994_.P.	chr12	143994	147994	0.682193
MRPL36	chr16	79001549	79004358	chr16.78534549.78538079_.V.	chr16	78534549	78538079	0.682341
MAP2K3	chr12	61396369	61417321	chr12.61055733.61059733_.P.	chr12	61055733	61059733	0.682361
NDUFA10	chr15	138986421	139031897	chr15.138509228.138517658_.V.	chr15	138509228	138517658	0.682501
MRPL36	chr16	79001549	79004358	chr16.79203589.79211199_.V.	chr16	79203589	79211199	0.682711
ENSSSCG00000024070	chr18	6166918	6171153	chr18.5873195.5876335_.V.	chr18	5873195	5876335	0.683885
WDR91	chr18	14092322	14126475	chr18.13995535.13998965_.V.	chr18	13995535	13998965	0.684647
ENSSSCG00000031299	chr2	64723435	64731124	chr2.64716906.64720906_.P.	chr2	64716906	64720906	0.685625
ZNF250	chr4	66932	84170	chr4.295751.299751_.P.	chr4	295751	299751	0.686489
DTYMK	chr15	140248079	140255805	chr15.139865812.139867602_.C.	chr15	139865812	139867602	0.686655
ARAF	chrX	42078206	42090250	chrX.42174600.42175367_.C.	chrX	42174600	42175367	0.687528
BRD9	chr16	79473745	79492635	chr16.79203589.79211199_.V.	chr16	79203589	79211199	0.6889
ENSSSCG00000029830	chr4	136107	138652	chr4.377258.378347_.C.	chr4	377258	378347	0.689918
TXNL4A	chr6	127974543	127991177	chr6.127713256.127715196_.V.	chr6	127713256	127715196	0.690879
MRPL36	chr16	79001549	79004358	chr16.79048763.79050221_.C.	chr16	79048763	79050221	0.691218
DGAT1	chr4	452662	466684	chr4.295751.299751_.P.	chr4	295751	299751	0.691898
SSR4	chrX	124537540	124541637	chrX.124424348.124429148_.V.	chrX	124424348	124429148	0.692241
MRPS24	chr18	48825782	48830609	chr18.49225095.49233665_.V.	chr18	49225095	49233665	0.692532
ENSSSCG00000003930	chr6	166549949	166553230	chr6.166829006.166831646_.V.	chr6	166829006	166831646	0.693519
ATP6V0B	chr6	167316947	167320212	chr6.167658726.167662326_.C.	chr6	167658726	167662326	0.696057
DPEP1	chr6	361197	376616	chr6.179225.183225_.P.	chr6	179225	183225	0.696223
BCAP31	chrX	124457001	124484743	chrX.124407289.124411289_.P.	chrX	124407289	124411289	0.696641
EBNA1BP2	chr6	168049758	168061013	chr6.167986876.167989686_.V.	chr6	167986876	167989686	0.696912
MTMR1	chrX	122394921	122453905	chrX.122707368.122709996_.C.	chrX	122707368	122709996	0.697332
TXN2	chr5	11264645	11283395	chr5.10980748.10985038_.V.	chr5	10980748	10985038	0.698012
UBXN6	chr2	74357517	74378592	chr2.74729195.74730347_.C.	chr2	74729195	74730347	0.700262
TBCD	chr12	329714	449556	chr12.143994.147994_.P.	chr12	143994	147994	0.700643
EBNA1BP2	chr6	168049758	168061013	chr6.167658726.167662326_.C.	chr6	167658726	167662326	0.703246
ATP6V0B	chr6	167316947	167320212	chr6.167656186.167665426_.V.	chr6	167656186	167665426	0.703246
DRAP1	chr2	6409655	6412395	chr2.6895080.6899700_.V.	chr2	6895080	6899700	0.705139
SHD	chr2	74497351	74504659	chr2.74042210.74044130_.V.	chr2	74042210	74044130	0.706448
COX4I1	chr6	3131019	3137530	chr6.2669978.2673391_.C.	chr6	2669978	2673391	0.707041
NAA60	chr3	38763447	38781988	chr3.39260264.39264264_.P.	chr3	39260264	39264264	0.708532
CPB2	chr11	21234447	21298241	chr11.20743220.20746240_.V.	chr11	20743220	20746240	0.709149
ENSSSCG00000045735	chr18	50458411	50463097	chr18.50125275.50128495_.V.	chr18	50125275	50128495	0.709921
ENSSSCG00000061760	chr7	31573753	31585356	chr7.31159320.31163320_.P.	chr7	31159320	31163320	0.710343
NARF	chr12	632363	651817	chr12.453099.460989_.V.	chr12	453099	460989	0.710497
NDUFA10	chr15	138986421	139031897	chr15.139048928.139052328_.V.	chr15	139048928	139052328	0.717326
GATD1	chr2	474296	480736	chr2.90704.93254_.C.	chr2	90704	93254	0.72243
ENSSSCG00000032573	chr4	75636278	75646153	chr4.75739459.75740629_.C.	chr4	75739459	75740629	0.722593
WRAP73	chr6	65155209	65167079	chr6.64662641.64666641_.P.	chr6	64662641	64666641	0.724761
ATP6V0B	chr6	167316947	167320212	chr6.166829006.166831646_.V.	chr6	166829006	166831646	0.728325
UBXN6	chr2	74357517	74378592	chr2.74042210.74044130_.V.	chr2	74042210	74044130	0.729422
WDFY2	chr11	16092698	16195134	chr11.16514780.16518890_.V.	chr11	16514780	16518890	0.730003
EBNA1BP2	chr6	168049758	168061013	chr6.167986092.167990092_.P.	chr6	167986092	167990092	0.73386
OTUD5	chrX	43000231	43029468	chrX.43357991.43361991_.P.	chrX	43357991	43361991	0.741253
DRAP1	chr2	6409655	6412395	chr2.6456140.6460880_.V.	chr2	6456140	6460880	0.744265
GLP2R	chr12	54680057	54738102	chr12.54676329.54677869_.V.	chr12	54676329	54677869	0.747781
TALDO1	chr2	464728	472835	chr2.90704.93254_.C.	chr2	90704	93254	0.754057
RNF220	chr6	166666138	166910646	chr6.166829006.166831646_.V.	chr6	166829006	166831646	0.754616
STAT5A	chr12	20474227	20499138	chr12.20957709.20961019_.V.	chr12	20957709	20961019	0.758715
RPS7	chr3	131258722	131263256	chr3.131726366.131731426_.V.	chr3	131726366	131731426	0.761066
CBR3	chr13	199830668	199840442	chr13.200128785.200129482_.C.	chr13	200128785	200129482	0.762929
TOMM22	chr5	9336130	9350015	chr5.9545177.9549177_.P.	chr5	9545177	9549177	0.775251
EIF4E2	chr15	133060247	133103719	chr15.133473548.133476628_.V.	chr15	133473548	133476628	0.790262
WRAP73	chr6	65155209	65167079	chr6.64664948.64665830_.C.	chr6	64664948	64665830	0.791551

## Sheet: Supl Table S19 - GO F1
ID	Term	Ontology Source	Term PValue	Term P-Value Corrected with Bonferroni step down	Group PValue	Group P-Value Corrected with Bonferroni step down	GO Levels	GO Groups	% Associated Genes	Number of Genes	Associated Genes Found
GO:0006900	vesicle budding from membrane	GO_BiologicalProcess-EBI-UniProt-GOA-ACAP-ARAP_23.01.2024_00h00	7.50092e-05	0.00420052	7.50092e-05	0.000225028	[3, 5, 6]	Group0	12.2449	6	[ANXA2, PEF1, SEC13, SEC24A, TFG, VAPA]
GO:0032480	negative regulation of type I interferon production	GO_BiologicalProcess-EBI-UniProt-GOA-ACAP-ARAP_23.01.2024_00h00	6.7061e-05	0.00382247	6.7061e-05	0.000268244	[4, 5, 6, 7, 8, 9, 10]	Group1	16.6667	5	[ATG12, ATG5, CACTIN, MORC3, UFD1]
GO:0043954	cellular component maintenance	GO_BiologicalProcess-EBI-UniProt-GOA-ACAP-ARAP_23.01.2024_00h00	0.000533449	0.0277394	0.000533449	0.000533449	[4]	Group2	10.8696	5	[ABHD17B, APPL1, CTTN, F2R, FERMT2]
GO:0098687	chromosomal region	GO_CellularComponent-EBI-UniProt-GOA-ACAP-ARAP_23.01.2024_00h00	0.000169296	0.00914197	0.000169296	0.000338592	[2, 6]	Group3	4.83271	13	[AURKC, CENPW, CLASP2, KDM1A, MEAF6, NDC80, PPP1CC, SEC13, SMC5, THOC7, TP53BP1, ZNF618, ZWINT]
GO:0000775	chromosome, centromeric region	GO_CellularComponent-EBI-UniProt-GOA-ACAP-ARAP_23.01.2024_00h00	0.00031901	0.0169075	0.000169296	0.000338592	[3, 7]	Group3	5.55556	10	[AURKC, CENPW, CLASP2, MEAF6, NDC80, PPP1CC, SEC13, TP53BP1, ZNF618, ZWINT]
GO:0000776	kinetochore	GO_CellularComponent-EBI-UniProt-GOA-ACAP-ARAP_23.01.2024_00h00	0.000123214	0.00677678	0.000169296	0.000338592	[3, 5, 8, 9]	Group3	6.92308	9	[AURKC, CENPW, CLASP2, MEAF6, NDC80, PPP1CC, SEC13, TP53BP1, ZWINT]

## Sheet: Supl Table S20 - GO F2
ID	Term	Ontology Source	Term PValue	Term P-Value Corrected with Bonferroni step down	Group P-Value	Group P-Value Corrected with Bonferroni step down	GO Levels	GO Groups	% Associated Genes	Number of Genes	Associated Genes Found
GO:0005737	cytoplasm	GO_CellularComponent-EBI-UniProt-GOA-ACAP-ARAP_23.01.2024_00h00	5.27123e-16	2.53019e-13	5.27123e-16	4.21699e-15	[2, 3]	Group0	4.14835	368	[ABLIM3, ACAA1, ACAD9, ACY1, AFAP1L1, AFG3L2, AHSG, AKAP12, AKR1A1, ALAD, ALDH4A1, ALDOB, AP2S1, APOD, APOE, ARHGEF1, ARPC5L, ARPP19, ATG3, ATG7, ATP2C2, ATP5F1A, ATP5IF1, ATP5PF, ATP5PO, ATP6V0D1, ATP6V1G1, AURKAIP1, B4GALT4, BCKDHA, BDH1, BRPF1, CA5A, CABLES1, CALM3, CAMTA1, CAPN12, CAPNS1, CAPZB, CBR3, CC2D1A, CC2D1B, CCDC61, CCN6, CCNDBP1, CCR5, CD274, CDA, CDH15, CDK5RAP2, CDKN3, CHAC1, CHCH…
GO:0043232	intracellular non-membrane-bounded organelle	GO_CellularComponent-EBI-UniProt-GOA-ACAP-ARAP_23.01.2024_00h00	3.68551e-05	0.0164742	3.68551e-05	3.68551e-05	[4]	Group1	4.17804	153	[ABLIM3, AEN, AFAP1L1, ALDOB, APOD, ARPC5L, ATP6V0D1, BRPF1, CALM3, CAMTA1, CAPZB, CC2D1A, CCDC113, CCDC61, CD274, CDK5RAP2, CENPT, CFDP1, CIAO2B, CIAPIN1, CIDEA, CLN6, CPT2, CROCC, CSTB, DDX28, DFFA, DNAAF4, DYNC1LI1, EBNA1BP2, ENKD1, ETF1, EXOSC2, EXOSC5, FAAP24, FAM107A, FAM32A, FHIT, GEMIN2, GINS2, GNL2, GNL3, GSK3B, HAUS1, HAUS2, IFT57, IK, IP6K1, IP6K2, IQCG, KATNB1, KDM4A, KLF1, KLF2, LDLR…
GO:0005829	cytosol	GO_CellularComponent-EBI-UniProt-GOA-ACAP-ARAP_23.01.2024_00h00	6.52334e-08	3.01378e-05	6.52334e-08	1.957e-07	[2, 3, 4]	Group2	4.70626	145	[AFAP1L1, AKAP12, AKR1A1, ALAD, ALDH4A1, ALDOB, APOD, ARHGEF1, ATG3, BRPF1, CABLES1, CAMTA1, CAPNS1, CBR3, CC2D1A, CC2D1B, CDA, CDK5RAP2, CDKN3, CHAC1, CIAO2B, CNDP2, COMMD9, COTL1, CROCC, CSTB, DDX28, DELE1, DFFA, DNAAF4, EIF3G, ELP6, ENO1, ETF1, EXOSC2, EXOSC5, FHIT, GBA2, GEMIN2, GLYCTK, GRAMD1A, GRHPR, GSK3A, HAUS1, HINT1, HRH1, HSBP1, HSPA4, HSPA5, INTS11, IP6K1, IQCG, KATNB1, KAZN, KCNN4, K…
GO:0042175	nuclear outer membrane-endoplasmic reticulum membrane network	GO_CellularComponent-EBI-UniProt-GOA-ACAP-ARAP_23.01.2024_00h00	5.11338e-05	0.0228057	1.29344e-10	6.46721e-10	[3]	Group3	5.94059	42	[DIO1, DOLPP1, ELOVL1, EMC3, ENO1, GBA2, GRAMD1A, HSPA5, ILVBL, PDIA3, PIGO, PIGP, PIGV, PLOD1, RASGRP1, RPL11, RPL14, RPL29, RPL32, RPL35, RPS23, RPS29, RPSA, SAR1B, SCAP, SEC11C, SELENON, SELENOS, SLC37A1, SPCS1, SRPRB, SSR3, STX17, SURF4, TECR, TEX264, TMEM147, TMEM208, TMEM39B, TYRO3, UBE2J1, XXYLT1]
GO:0031090	organelle membrane	GO_CellularComponent-EBI-UniProt-GOA-ACAP-ARAP_23.01.2024_00h00	2.31276e-09	1.07774e-06	1.29344e-10	6.46721e-10	[3, 4]	Group3	5.25862	122	[ACAD9, AEN, AFG3L2, AP2S1, ATP2C2, ATP5F1A, ATP5PF, ATP5PO, ATP6V0D1, ATP6V1G1, B4GALT4, BDH1, CC2D1A, CC2D1B, CD274, CHSY3, CKMT1A, CLTA, COG8, COQ3, COQ4, COQ9, COX6B, COX7A2, COX7C, CPT2, DELE1, DIO1, DMAC2, DNAJC11, DOLPP1, DYNC1LI1, EHD4, ELOVL1, EMC3, ENO1, EXOSC2, GBA2, GLIPR2, GRAMD1A, HSPA5, ILVBL, LIG1, LOC100522551, LOC100524873, LOC100739087, MAP1LC3B, MPC1, MPPE1, MVB12B, NDUFA8, ND…
GO:0005783	endoplasmic reticulum	GO_CellularComponent-EBI-UniProt-GOA-ACAP-ARAP_23.01.2024_00h00	1.14952e-05	0.00517282	1.29344e-10	6.46721e-10	[3, 4, 5]	Group3	5.29183	68	[APOD, APOE, ATP2C2, CLN6, DHCR24, DIO1, DNAJB11, DOLPP1, EHD4, ELOVL1, EMC3, GBA2, GRAMD1A, HSPA5, HSPBP1, ILVBL, LAMA3, LSG1, MBOAT7, MRAP2, NKIRAS1, P3H1, PDIA3, PIGO, PIGP, PIGV, PINK1, PLOD1, PNLDC1, POFUT2, PPIB, PRKN, PSENEN, RASGRP1, RER1, RPL11, RPL14, RPL18, RPL24, RPL29, RPL32, RPL35, RPL4, RPS23, RPS29, RPSA, SAR1B, SCAP, SEC11C, SELENON, SELENOS, SIL1, SLC37A1, SMPD2, SPCS1, SRPRB, S…
GO:0034641	cellular nitrogen compound metabolic process	GO_BiologicalProcess-EBI-UniProt-GOA-ACAP-ARAP_23.01.2024_00h00	2.93431e-05	0.0131457	6.26427e-07	1.25285e-06	[3]	Group4	4.00413	194	[ABLIM3, AEN, ALAD, ALDOB, APOE, ATMIN, ATP5F1A, ATP5IF1, ATP5PF, ATP5PO, B4GALT4, BRPF1, CAMTA1, CC2D1A, CC2D1B, CD274, CDA, CDK5RAP2, CIDEA, CPT2, CRAT, CTH, CTPS1, CTU2, DALRD3, DFFA, DKK3, DNAJB11, DND1, DUT, E2F2, EAF1, EEFSEC, EIF1B, EIF2B3, EIF3G, EIF3I, EIF3K, ELOVL1, ELP6, ENO1, ERI3, ETF1, EXOSC2, EXOSC5, FAAP24, FHIT, FOXJ3, GEMIN2, GINS2, GMPPB, GNL3, GSK3A, GTF2H5, GTF3C5, HEMK1, HIN…
GO:0044249	cellular biosynthetic process	GO_BiologicalProcess-EBI-UniProt-GOA-ACAP-ARAP_23.01.2024_00h00	1.96426e-07	8.99629e-05	6.26427e-07	1.25285e-06	[3]	Group4	4.08093	238	[ABLIM3, AFG3L2, AKR1A1, ALAD, ALPK2, APOD, APOE, ARPP19, ATMIN, ATP5F1A, ATP5IF1, ATP5PF, ATP5PO, B4GALT4, BRPF1, CAMTA1, CC2D1A, CC2D1B, CCBE1, CD274, CDA, CDK5RAP2, CHAC1, CHCHD4, CHSY3, CIAO2B, CIDEA, COQ3, COQ4, COQ8B, COQ9, CTH, CTPS1, CTU2, DALRD3, DFFA, DHCR24, DHDDS, DKK3, DNAJB11, DND1, DOLPP1, DUT, E2F2, EAF1, EEFSEC, EIF1B, EIF2B3, EIF3G, EIF3I, EIF3K, ELOVL1, ELP6, ENO1, EPHB2, ERI3,…
GO:1901576	organic substance biosynthetic process	GO_BiologicalProcess-EBI-UniProt-GOA-ACAP-ARAP_23.01.2024_00h00	1.32243e-07	6.08316e-05	6.26427e-07	1.25285e-06	[3]	Group4	4.08336	241	[ABLIM3, AFG3L2, AKR1A1, ALAD, ALPK2, APOD, APOE, ARPP19, ATMIN, ATP5F1A, ATP5IF1, ATP5PF, ATP5PO, B4GALT4, BRPF1, CAMTA1, CC2D1A, CC2D1B, CCBE1, CD274, CDA, CDK5RAP2, CHAC1, CHCHD4, CHSY3, CIAO2B, CIDEA, CKM, CKMT1A, COQ3, COQ4, COQ8B, COQ9, CTH, CTPS1, CTU2, DALRD3, DFFA, DHCR24, DHDDS, DKK3, DNAJB11, DND1, DOLPP1, DUT, E2F2, EAF1, EEFSEC, EIF1B, EIF2B3, EIF3G, EIF3I, EIF3K, ELOVL1, ELP6, ENO1,…
GO:0022626	cytosolic ribosome	GO_CellularComponent-EBI-UniProt-GOA-ACAP-ARAP_23.01.2024_00h00	8.1539e-18	3.94649e-15	1.85609e-14	1.29926e-13	[3, 4, 5, 6]	Group5	25.7143	27	[APOD, ETF1, LOC100739087, RPL11, RPL12, RPL14, RPL17, RPL24, RPL28, RPL29, RPL32, RPL35, RPL4, RPL7A, RPLP1, RPS12, RPS13, RPS14, RPS16, RPS23, RPS29, RPS5, RPS6, RPS8, RPS9, RPSA, ZCCHC17]
GO:0043043	peptide biosynthetic process	GO_BiologicalProcess-EBI-UniProt-GOA-ACAP-ARAP_23.01.2024_00h00	1.66255e-12	7.94698e-10	1.85609e-14	1.29926e-13	[5, 6]	Group5	9.3578	51	[DALRD3, EEFSEC, EIF1B, EIF2B3, EIF3G, EIF3I, EIF3K, ETF1, GMPPB, LIMD1, LOC100521256, LOC100739087, LRRC47, MRPL37, MRPL47, MRPS15, MRPS6, MTRF1L, NAT10, PAIP2, PINK1, RPL11, RPL12, RPL14, RPL17, RPL18, RPL24, RPL28, RPL29, RPL32, RPL35, RPL4, RPLP1, RPS12, RPS13, RPS14, RPS16, RPS23, RPS29, RPS5, RPS6, RPS8, RPS9, RPSA, RSL24D1, SARS2, SESN2, SLC1A2, TCEANC2, TRIP4, TRMT10C]
GO:0002181	cytoplasmic translation	GO_BiologicalProcess-EBI-UniProt-GOA-ACAP-ARAP_23.01.2024_00h00	2.62291e-07	0.000119605	1.85609e-14	1.29926e-13	[5, 6, 7, 8]	Group5	16.6667	14	[EIF2B3, EIF3G, EIF3I, EIF3K, ETF1, RPL17, RPL24, RPL29, RPL32, RPLP1, RPS14, RPS23, RPS29, RPSA]
GO:0030867	rough endoplasmic reticulum membrane	GO_CellularComponent-EBI-UniProt-GOA-ACAP-ARAP_23.01.2024_00h00	1.18519e-07	5.4637e-05	1.85609e-14	1.29926e-13	[5, 6, 7, 8]	Group5	27.027	10	[PLOD1, RPL11, RPL14, RPL29, RPL32, RPL35, RPS23, RPS29, RPSA, SRPRB]
GO:0098556	cytoplasmic side of rough endoplasmic reticulum membrane	GO_CellularComponent-EBI-UniProt-GOA-ACAP-ARAP_23.01.2024_00h00	1.70392e-07	7.821e-05	1.85609e-14	1.29926e-13	[5, 6, 7, 8, 9]	Group5	36.3636	8	[RPL11, RPL14, RPL29, RPL32, RPL35, RPS23, RPS29, RPSA]
GO:0045182	translation regulator activity	GO_BiologicalProcess-EBI-UniProt-GOA-ACAP-ARAP_23.01.2024_00h00	0.00010147	0.0448498	1.85609e-14	1.29926e-13	[6, 7, 8, 9, 10]	Group5	10.6557	13	[EEFSEC, EIF1B, EIF2B3, EIF3G, EIF3I, EIF3K, ETF1, GMPPB, MTRF1L, PAIP2, RPS14, RPS9, TCEANC2]
KEGG:00190	Oxidative phosphorylation	KEGG_23.01.2024	8.76892e-05	0.038934	6.90438e-10	2.76175e-09	[-1]	Group6	10.219	14	[ATP5F1A, ATP5PF, ATP5PO, ATP6V0D1, ATP6V1G1, COX17, COX6B, COX7A2, COX7C, LOC100524873, NDUFA8, NDUFB4, NDUFS5, NDUFV2]
GO:0005739	mitochondrion	GO_CellularComponent-EBI-UniProt-GOA-ACAP-ARAP_23.01.2024_00h00	5.72466e-10	2.70204e-07	6.90438e-10	2.76175e-09	[3, 4, 5]	Group6	6.30769	82	[ACAD9, AFG3L2, ALDH4A1, ATP5F1A, ATP5IF1, ATP5PF, ATP5PO, AURKAIP1, BCKDHA, BDH1, CA5A, CCN6, CHCHD4, CIAPIN1, CIDEA, CKMT1A, CMC2, COQ3, COQ4, COQ8B, COQ9, COX17, COX6B, COX7A2, COX7C, CPT2, CRAT, DDX28, DELE1, DMAC2, DNAJC11, ECH1, ETHE1, GSK3A, HMGCL, HSPA4, HSPA5, LDHA, LDHC, LIG1, LOC100521256, LOC100524873, MPC1, MRPL37, MRPL46, MRPL47, MRPL50, MRPS15, MRPS25, MRPS6, MTHFD1L, MTO1, MTRF1L,…
GO:0098798	mitochondrial protein-containing complex	GO_CellularComponent-EBI-UniProt-GOA-ACAP-ARAP_23.01.2024_00h00	1.12311e-06	0.000509892	6.90438e-10	2.76175e-09	[2, 4, 5, 6]	Group6	9.78723	23	[AFG3L2, ATP5F1A, ATP5PF, ATP5PO, BCKDHA, COX6B, COX7A2, COX7C, DMAC2, DNAJC11, LOC100524873, MRPL37, MRPL46, MRPL47, MRPL50, MRPS15, MRPS6, NDUFA8, NDUFB4, NDUFS5, NDUFV2, TIMM50, TRMT10C]
GO:0005740	mitochondrial envelope	GO_CellularComponent-EBI-UniProt-GOA-ACAP-ARAP_23.01.2024_00h00	4.30179e-07	0.000195731	6.90438e-10	2.76175e-09	[4, 5, 6]	Group6	7.63052	38	[ACAD9, AFG3L2, ATP5F1A, ATP5PF, ATP5PO, BDH1, CHCHD4, CIAPIN1, CIDEA, CKMT1A, COQ3, COQ4, COQ9, COX17, COX6B, COX7A2, COX7C, CPT2, DELE1, DMAC2, DNAJC11, LOC100524873, MPC1, NDUFA8, NDUFAF3, NDUFB4, NDUFS5, NDUFV2, PINK1, PRELID2, RAB7A, RDH13, RTN4IP1, SLC25A26, SLC25A38, TIMM50, TIMM9, TIMMDC1]
GO:0031966	mitochondrial membrane	GO_CellularComponent-EBI-UniProt-GOA-ACAP-ARAP_23.01.2024_00h00	6.14054e-06	0.00276938	6.90438e-10	2.76175e-09	[4, 5, 6, 7]	Group6	7.23684	33	[ACAD9, AFG3L2, ATP5F1A, ATP5PF, ATP5PO, BDH1, CKMT1A, COQ3, COQ4, COQ9, COX6B, COX7A2, COX7C, CPT2, DELE1, DMAC2, DNAJC11, LOC100524873, MPC1, NDUFA8, NDUFAF3, NDUFB4, NDUFS5, NDUFV2, PINK1, RAB7A, RDH13, RTN4IP1, SLC25A26, SLC25A38, TIMM50, TIMM9, TIMMDC1]
GO:0098800	inner mitochondrial membrane protein complex	GO_CellularComponent-EBI-UniProt-GOA-ACAP-ARAP_23.01.2024_00h00	4.33076e-06	0.0019575	6.90438e-10	2.76175e-09	[3, 4, 5, 6, 7, 8, 9]	Group6	12.5	15	[AFG3L2, ATP5F1A, ATP5PF, ATP5PO, COX6B, COX7A2, COX7C, DMAC2, DNAJC11, LOC100524873, NDUFA8, NDUFB4, NDUFS5, NDUFV2, TIMM50]
GO:0005743	mitochondrial inner membrane	GO_CellularComponent-EBI-UniProt-GOA-ACAP-ARAP_23.01.2024_00h00	3.88701e-08	1.80357e-05	6.90438e-10	2.76175e-09	[5, 6, 7, 8]	Group6	10.1083	28	[AFG3L2, ATP5F1A, ATP5PF, ATP5PO, BDH1, CKMT1A, COQ3, COQ4, COQ9, COX6B, COX7A2, COX7C, CPT2, DMAC2, DNAJC11, LOC100524873, MPC1, NDUFA8, NDUFAF3, NDUFB4, NDUFS5, NDUFV2, PINK1, RDH13, SLC25A26, SLC25A38, TIMM50, TIMM9]
GO:0030684	preribosome	GO_CellularComponent-EBI-UniProt-GOA-ACAP-ARAP_23.01.2024_00h00	9.04049e-05	0.0400494	4.88178e-13	2.92907e-12	[3]	Group7	12.3596	11	[NAT10, NOC2L, PPAN, PWP2, RPS12, RPS13, RPS14, RPS23, RPS5, RPS9, RRP1B]
GO:0043603	amide metabolic process	GO_BiologicalProcess-EBI-UniProt-GOA-ACAP-ARAP_23.01.2024_00h00	3.73234e-11	1.77286e-08	4.88178e-13	2.92907e-12	[3]	Group7	7.36264	67	[ALDOB, APOE, B4GALT4, CHAC1, CLN6, DALRD3, EEFSEC, EIF1B, EIF2B3, EIF3G, EIF3I, EIF3K, ELOVL1, ETF1, ETHE1, GBA2, GMPPB, GSK3A, LIMD1, LOC100521256, LOC100739087, LRRC47, MCEE, MRPL37, MRPL47, MRPS15, MRPS6, MTRF1L, NAT10, OXSM, PAIP2, PINK1, PSENEN, RPL11, RPL12, RPL14, RPL17, RPL18, RPL24, RPL28, RPL29, RPL32, RPL35, RPL4, RPLP1, RPS12, RPS13, RPS14, RPS16, RPS23, RPS29, RPS5, RPS6, RPS8, RPS9…
GO:0044085	cellular component biogenesis	GO_BiologicalProcess-EBI-UniProt-GOA-ACAP-ARAP_23.01.2024_00h00	1.96784e-06	0.000891431	4.88178e-13	2.92907e-12	[3]	Group7	4.71058	118	[ABLIM3, ACAD9, ALAD, ALDOB, APOD, APOE, ARMC2, ARPC5L, ATG3, ATG7, CAPZB, CCDC113, CCDC61, CDH15, CDK5RAP2, CENPT, CFAP298, CIAO2B, CIAPIN1, CLTA, COX17, COX7A2, CROCC, CTH, DDX28, DEF8, DMAC2, DNAAF4, EBNA1BP2, EHD4, EIF3G, EIF3I, EIF3K, ENKD1, EPHB2, ERI3, EXOSC2, FAM107A, GAP43, GBA2, GEMIN2, GSK3B, GTF2H5, HAUS1, HAUS2, HSPA4, HSPA5, IFT57, IQCG, ITGB5, LIMD1, LMOD3, LOC100739087, LRSAM1, LS…
GO:1901564	organonitrogen compound metabolic process	GO_BiologicalProcess-EBI-UniProt-GOA-ACAP-ARAP_23.01.2024_00h00	1.04551e-09	4.90346e-07	4.88178e-13	2.92907e-12	[3]	Group7	4.64008	185	[AFG3L2, ALAD, ALDH4A1, ALDOB, ANAPC13, APOD, APOE, ARPP19, ASB6, ATG3, ATG7, ATP5F1A, ATP5IF1, ATP5PF, ATP5PO, AURKAIP1, B4GALT4, BCKDHA, CALM3, CAMTA1, CAPN12, CCBE1, CDA, CDC26, CHAC1, CHCHD4, CHSY3, CIAO2B, CKM, CKMT1A, CLN6, CNDP2, CPT2, CRAT, CSTB, CTH, CTPS1, CTU2, DALRD3, DFFA, DHCR24, DHDDS, DIO1, DNAAF4, DNAJB11, DOLPP1, DUT, EEFSEC, EIF1B, EIF2B3, EIF3G, EIF3I, EIF3K, ELOVL1, ENO1, EPH…
GO:0019538	protein metabolic process	GO_BiologicalProcess-EBI-UniProt-GOA-ACAP-ARAP_23.01.2024_00h00	6.83069e-10	3.21726e-07	4.88178e-13	2.92907e-12	[3, 4]	Group7	4.92533	155	[AFG3L2, ALAD, ANAPC13, APOD, APOE, ARPP19, ASB6, ATG3, ATG7, ATP5IF1, AURKAIP1, B4GALT4, CALM3, CAMTA1, CAPN12, CCBE1, CDC26, CHAC1, CHCHD4, CHSY3, CIAO2B, CLN6, CNDP2, CSTB, CTH, CTU2, DALRD3, DFFA, DHCR24, DHDDS, DNAAF4, DNAJB11, DOLPP1, EEFSEC, EIF1B, EIF2B3, EIF3G, EIF3I, EIF3K, ENO1, EPHB2, ETF1, FBXO17, FBXO31, FBXO38, FHIT, GMPPB, GNL3, GORASP1, GSK3A, GSK3B, HECTD3, HINT1, HSPA4, HSPA5, …
GO:0003723	RNA binding	GO_MolecularFunction-EBI-UniProt-GOA-ACAP-ARAP_23.01.2024_00h00	8.39e-05	0.0373355	4.88178e-13	2.92907e-12	[4]	Group7	5.46624	51	[CTU2, DALRD3, DDX28, DND1, EEFSEC, EIF1B, EIF3G, EIF3I, EIF3K, ETF1, EXOSC2, GNL3, LOC100521256, LOC100739087, LRRC47, LSM10, MRPS6, NAT10, NUDT16, OOEP, PAIP2, PNLDC1, PPAN, PPIE, PPP1R8, PRPF4, RBM15B, RBM22, RBM42, RBPMS2, RNASEH2A, RPL11, RPL12, RPL14, RPL35, RPL7A, RPS13, RPS14, RPS16, RPS29, RPS5, RPS9, RPUSD2, SARS2, SIDT1, SNRPA, SNRPD2, TFB1M, TOE1, TRIM32, TRMT10C]
GO:0006518	peptide metabolic process	GO_BiologicalProcess-EBI-UniProt-GOA-ACAP-ARAP_23.01.2024_00h00	1.61678e-12	7.74439e-10	4.88178e-13	2.92907e-12	[4]	Group7	8.50144	59	[APOE, CHAC1, DALRD3, EEFSEC, EIF1B, EIF2B3, EIF3G, EIF3I, EIF3K, ETF1, ETHE1, GMPPB, GSK3A, LIMD1, LOC100521256, LOC100739087, LRRC47, MRPL37, MRPL47, MRPS15, MRPS6, MTRF1L, NAT10, PAIP2, PINK1, PSENEN, RPL11, RPL12, RPL14, RPL17, RPL18, RPL24, RPL28, RPL29, RPL32, RPL35, RPL4, RPLP1, RPS12, RPS13, RPS14, RPS16, RPS23, RPS29, RPS5, RPS6, RPS8, RPS9, RPSA, RSL24D1, SARS2, SCG5, SEC11C, SESN2, SLC…
GO:0022613	ribonucleoprotein complex biogenesis	GO_BiologicalProcess-EBI-UniProt-GOA-ACAP-ARAP_23.01.2024_00h00	3.89195e-10	1.84089e-07	4.88178e-13	2.92907e-12	[4]	Group7	9.94624	37	[DDX28, EBNA1BP2, EIF3G, EIF3I, EIF3K, ERI3, EXOSC2, GEMIN2, LOC100739087, LSG1, NAT10, NOC2L, PIH1D1, PPAN, PRMT7, PWP2, RCL1, RPL14, RPL35, RPL7A, RPS12, RPS13, RPS14, RPS16, RPS23, RPS5, RPS6, RPS8, RPS9, RPSA, RRP1B, RSL24D1, RSRP1, RUVBL1, SNRPD2, TFB1M, ZNF593]
GO:1901566	organonitrogen compound biosynthetic process	GO_BiologicalProcess-EBI-UniProt-GOA-ACAP-ARAP_23.01.2024_00h00	1.68337e-12	8.02967e-10	4.88178e-13	2.92907e-12	[4]	Group7	6.82889	87	[ALAD, APOE, ATP5F1A, ATP5IF1, ATP5PF, ATP5PO, B4GALT4, CDA, CHSY3, CKM, CKMT1A, CTH, CTPS1, DALRD3, DHDDS, DOLPP1, DUT, EEFSEC, EIF1B, EIF2B3, EIF3G, EIF3I, EIF3K, ELOVL1, ENO1, ETF1, GMPPB, GORASP1, ILVBL, LDHC, LIMD1, LOC100521256, LOC100522551, LOC100739087, LRRC47, MPPE1, MRPL37, MRPL47, MRPS15, MRPS6, MTHFD1L, MTRF1L, NAT10, PAIP2, PCBD2, PIGO, PIGP, PIGV, PINK1, POFUT2, POMGNT1, RASGRP1, R…
GO:0022626	cytosolic ribosome	GO_CellularComponent-EBI-UniProt-GOA-ACAP-ARAP_23.01.2024_00h00	8.1539e-18	3.94649e-15	4.88178e-13	2.92907e-12	[3, 4, 5, 6]	Group7	25.7143	27	[APOD, ETF1, LOC100739087, RPL11, RPL12, RPL14, RPL17, RPL24, RPL28, RPL29, RPL32, RPL35, RPL4, RPL7A, RPLP1, RPS12, RPS13, RPS14, RPS16, RPS23, RPS29, RPS5, RPS6, RPS8, RPS9, RPSA, ZCCHC17]
GO:0043604	amide biosynthetic process	GO_BiologicalProcess-EBI-UniProt-GOA-ACAP-ARAP_23.01.2024_00h00	2.89973e-11	1.38027e-08	4.88178e-13	2.92907e-12	[4, 5]	Group7	8.35913	54	[B4GALT4, DALRD3, EEFSEC, EIF1B, EIF2B3, EIF3G, EIF3I, EIF3K, ELOVL1, ETF1, GMPPB, LIMD1, LOC100521256, LOC100739087, LRRC47, MRPL37, MRPL47, MRPS15, MRPS6, MTRF1L, NAT10, PAIP2, PINK1, RPL11, RPL12, RPL14, RPL17, RPL18, RPL24, RPL28, RPL29, RPL32, RPL35, RPL4, RPLP1, RPS12, RPS13, RPS14, RPS16, RPS23, RPS29, RPS5, RPS6, RPS8, RPS9, RPSA, RSL24D1, SARS2, SESN2, SLC1A2, SMPD2, TCEANC2, TRIP4, TRMT…
GO:0044391	ribosomal subunit	GO_CellularComponent-EBI-UniProt-GOA-ACAP-ARAP_23.01.2024_00h00	2.21452e-16	1.06518e-13	4.88178e-13	2.92907e-12	[3, 6]	Group7	19.2547	31	[LOC100739087, MRPL37, MRPL46, MRPL47, MRPL50, MRPS15, MRPS6, RPL11, RPL12, RPL14, RPL17, RPL24, RPL28, RPL29, RPL32, RPL35, RPL4, RPL7A, RPLP1, RPS12, RPS13, RPS14, RPS16, RPS23, RPS29, RPS5, RPS6, RPS8, RPS9, RPSA, ZCCHC17]
GO:0005791	rough endoplasmic reticulum	GO_CellularComponent-EBI-UniProt-GOA-ACAP-ARAP_23.01.2024_00h00	1.97148e-07	9.00967e-05	4.88178e-13	2.92907e-12	[4, 5, 6]	Group7	20.339	12	[PLOD1, RPL11, RPL14, RPL18, RPL29, RPL32, RPL35, RPL4, RPS23, RPS29, RPSA, SRPRB]
GO:0005840	ribosome	GO_CellularComponent-EBI-UniProt-GOA-ACAP-ARAP_23.01.2024_00h00	9.00991e-17	4.35179e-14	4.88178e-13	2.92907e-12	[5]	Group7	16.7442	36	[APOD, ETF1, LOC100739087, MRPL37, MRPL46, MRPL47, MRPL50, MRPS15, MRPS25, MRPS6, RPL11, RPL12, RPL14, RPL17, RPL18, RPL24, RPL28, RPL29, RPL32, RPL35, RPL4, RPL7A, RPLP1, RPS12, RPS13, RPS14, RPS16, RPS23, RPS29, RPS5, RPS6, RPS8, RPS9, RPSA, RSL24D1, ZCCHC17]
GO:0042254	ribosome biogenesis	GO_BiologicalProcess-EBI-UniProt-GOA-ACAP-ARAP_23.01.2024_00h00	1.80982e-09	8.45185e-07	4.88178e-13	2.92907e-12	[5]	Group7	11.284	29	[DDX28, EBNA1BP2, ERI3, EXOSC2, LOC100739087, LSG1, NAT10, NOC2L, PIH1D1, PPAN, PWP2, RCL1, RPL14, RPL35, RPL7A, RPS12, RPS13, RPS14, RPS16, RPS23, RPS5, RPS6, RPS8, RPS9, RPSA, RRP1B, RSL24D1, TFB1M, ZNF593]
GO:0015934	large ribosomal subunit	GO_CellularComponent-EBI-UniProt-GOA-ACAP-ARAP_23.01.2024_00h00	1.43254e-09	6.70428e-07	4.88178e-13	2.92907e-12	[4, 7]	Group7	18	18	[LOC100739087, MRPL37, MRPL46, MRPL47, MRPL50, RPL11, RPL12, RPL14, RPL17, RPL24, RPL28, RPL29, RPL32, RPL35, RPL4, RPL7A, RPLP1, ZCCHC17]
GO:0015935	small ribosomal subunit	GO_CellularComponent-EBI-UniProt-GOA-ACAP-ARAP_23.01.2024_00h00	4.15108e-08	1.92195e-05	4.88178e-13	2.92907e-12	[4, 7]	Group7	20.9677	13	[MRPS15, MRPS6, RPS12, RPS13, RPS14, RPS16, RPS23, RPS29, RPS5, RPS6, RPS8, RPS9, RPSA]
GO:0042274	ribosomal small subunit biogenesis	GO_BiologicalProcess-EBI-UniProt-GOA-ACAP-ARAP_23.01.2024_00h00	1.60395e-05	0.00720175	4.88178e-13	2.92907e-12	[5, 6]	Group7	13.6364	12	[NAT10, PWP2, RPS12, RPS13, RPS14, RPS16, RPS23, RPS5, RPS6, RPS8, RPS9, RPSA]
GO:0043043	peptide biosynthetic process	GO_BiologicalProcess-EBI-UniProt-GOA-ACAP-ARAP_23.01.2024_00h00	1.66255e-12	7.94698e-10	4.88178e-13	2.92907e-12	[5, 6]	Group7	9.3578	51	[DALRD3, EEFSEC, EIF1B, EIF2B3, EIF3G, EIF3I, EIF3K, ETF1, GMPPB, LIMD1, LOC100521256, LOC100739087, LRRC47, MRPL37, MRPL47, MRPS15, MRPS6, MTRF1L, NAT10, PAIP2, PINK1, RPL11, RPL12, RPL14, RPL17, RPL18, RPL24, RPL28, RPL29, RPL32, RPL35, RPL4, RPLP1, RPS12, RPS13, RPS14, RPS16, RPS23, RPS29, RPS5, RPS6, RPS8, RPS9, RPSA, RSL24D1, SARS2, SESN2, SLC1A2, TCEANC2, TRIP4, TRMT10C]
GO:0022625	cytosolic large ribosomal subunit	GO_CellularComponent-EBI-UniProt-GOA-ACAP-ARAP_23.01.2024_00h00	2.72405e-10	1.2912e-07	4.88178e-13	2.92907e-12	[4, 5, 6, 7, 8]	Group7	27.451	14	[LOC100739087, RPL11, RPL12, RPL14, RPL17, RPL24, RPL28, RPL29, RPL32, RPL35, RPL4, RPL7A, RPLP1, ZCCHC17]
GO:0022627	cytosolic small ribosomal subunit	GO_CellularComponent-EBI-UniProt-GOA-ACAP-ARAP_23.01.2024_00h00	1.23468e-08	5.74125e-06	4.88178e-13	2.92907e-12	[4, 5, 6, 7, 8]	Group7	28.9474	11	[RPS12, RPS13, RPS14, RPS16, RPS23, RPS29, RPS5, RPS6, RPS8, RPS9, RPSA]
GO:0002181	cytoplasmic translation	GO_BiologicalProcess-EBI-UniProt-GOA-ACAP-ARAP_23.01.2024_00h00	2.62291e-07	0.000119605	4.88178e-13	2.92907e-12	[5, 6, 7, 8]	Group7	16.6667	14	[EIF2B3, EIF3G, EIF3I, EIF3K, ETF1, RPL17, RPL24, RPL29, RPL32, RPLP1, RPS14, RPS23, RPS29, RPSA]
GO:0030867	rough endoplasmic reticulum membrane	GO_CellularComponent-EBI-UniProt-GOA-ACAP-ARAP_23.01.2024_00h00	1.18519e-07	5.4637e-05	4.88178e-13	2.92907e-12	[5, 6, 7, 8]	Group7	27.027	10	[PLOD1, RPL11, RPL14, RPL29, RPL32, RPL35, RPS23, RPS29, RPSA, SRPRB]
GO:0098556	cytoplasmic side of rough endoplasmic reticulum membrane	GO_CellularComponent-EBI-UniProt-GOA-ACAP-ARAP_23.01.2024_00h00	1.70392e-07	7.821e-05	4.88178e-13	2.92907e-12	[5, 6, 7, 8, 9]	Group7	36.3636	8	[RPL11, RPL14, RPL29, RPL32, RPL35, RPS23, RPS29, RPSA]
